# Supplementary material for: B cell signatures and tertiary lymphoid structures contribute to outcome in head and neck squamous cell carcinoma
Source: Nat Commun. 2021 Jun 7;12:3349. doi: 10.1038/s41467-021-23355-x (PMC8184766; doi:10.1038/s41467-021-23355-x)
Supplement: Supplementary file 3 — Supplementary Data 1 [file 41467_2021_23355_MOESM3_ESM.xlsx]

## Sheet: Top 200 DEGs Overall
Average log Fold change	FDR between clusters	Cluster	Gene
4.55385	0	Monocytes	S100A9
4.51238	0	Monocytes	S100A8
4.00164	0	Monocytes	CST3
3.82335	0	Monocytes	LYZ
3.23515	0	Monocytes	FCN1
3.12015	0	Monocytes	AIF1
2.83839	0	Monocytes	LST1
2.74922	0	Monocytes	TYMP
2.68048	0	Monocytes	CFD
2.62456	0	Monocytes	CD14
2.47652	0	Monocytes	TMEM176B
2.39529	0	Monocytes	LGALS2
2.33285	0	Monocytes	GPX1
2.317	0	Monocytes	TYROBP
2.25361	0	Monocytes	PSAP
2.17082	0	Monocytes	CEBPD
2.0888	0	Monocytes	CFP
2.07604	0	Monocytes	MS4A6A
2.02668	0	Monocytes	BLVRB
2.01121	0	Monocytes	LGALS1
1.97301	0	Monocytes	SERPINA1
1.96138	0	Monocytes	FCGRT
1.93242	0	Monocytes	PYCARD
1.92939	0	Monocytes	TSPO
1.92436	0	Monocytes	GRN
1.90234	0	Monocytes	IGSF6
1.89689	0	Monocytes	GABARAP
1.87025	0	Monocytes	SAT1
1.85426	0	Monocytes	GSTP1
1.83741	0	Monocytes	HLA-DRB1
1.83406	0	Monocytes	NEAT1
1.81733	0	Monocytes	SPI1
1.81381	0	Monocytes	FTL
1.80767	0	Monocytes	LINC00936
1.77797	0	Monocytes	IFI30
1.76935	0	Monocytes	S100A4
1.75924	0	Monocytes	S100A11
1.74167	0	Monocytes	HLA-DRB5
1.70271	0	Monocytes	S100A6
1.67452	0	Monocytes	TMEM176A
1.65369	0	Monocytes	FOSB
1.62815	0	Monocytes	JUND
1.62251	0	Monocytes	NPC2
1.59817	0	Monocytes	CPVL
1.53452	0	Monocytes	FCER1G
1.5259	0	Monocytes	FTH1
1.52432	0	Monocytes	CTSS
1.46493	0	Monocytes	LGALS3
1.42353	0	Monocytes	PLAUR
1.40788	0	Monocytes	HLA-DMA
1.39661	0	Monocytes	TIMP1
1.39639	0	Monocytes	ATP6V0B
1.39571	0	Monocytes	MIR24-2
1.39137	0	Monocytes	AMICA1
1.3743	0	Monocytes	AP2S1
1.35341	0	Monocytes	ATP5EP2
1.34976	0	Monocytes	CD68
1.34146	0	Monocytes	MCL1
1.33455	0	Monocytes	RAC1
1.33078	0	Monocytes	NUP214
1.32102	0	Monocytes	LAMTOR4
1.27129	0	Monocytes	HLA-DQB1
1.24827	0	Monocytes	HCK
1.22727	0	Monocytes	ID1
1.2239	0	Monocytes	HLA-DPB1
1.20706	0	Monocytes	ODF3B
1.15395	0	Monocytes	CYBA
1.14415	0	Monocytes	CDKN1A
1.13966	0	Monocytes	BRI3
1.09276	0	Monocytes	EHBP1L1
1.0673	0	Monocytes	MYL6
1.06569	0	Monocytes	TNFSF13B
0.99049	0	Monocytes	NCF2
0.981422	0	Monocytes	PPIF
0.980826	0	Monocytes	HLA-DRA
0.971828	0	Monocytes	OAZ1
0.943432	0	Monocytes	MNDA
0.934345	0	Monocytes	PER1
0.899503	0	Monocytes	SMCO4
0.83799	0	Monocytes	COX4I1
1.19492	1.41e-294	Monocytes	APLP2
0.953197	1.82e-288	Monocytes	FOS
1.04273	4.35e-283	Monocytes	RNF130
1.13196	1.17e-275	Monocytes	COTL1
0.87766	3.57e-273	Monocytes	ATP5E
1.19718	8.82e-271	Monocytes	KLF6
0.755439	3.2e-267	Monocytes	SERF2
1.15437	2.59e-264	Monocytes	CTSH
1.07754	2.63e-261	Monocytes	CD4
0.756058	1.41e-254	Monocytes	FES
1.17874	3.31e-253	Monocytes	VAMP8
1.1146	6.88e-251	Monocytes	LY86
1.22847	1.24e-241	Monocytes	ANXA2
0.943676	1.97e-239	Monocytes	MIDN
0.795695	3.6e-237	Monocytes	TBXAS1
1.24917	9.68e-237	Monocytes	CAPG
1.31053	4.16e-236	Monocytes	STXBP2
0.972609	3.47e-231	Monocytes	SCO2
0.697771	1.98e-221	Monocytes	MT-ND1
1.1794	1.4e-214	Monocytes	AGTRAP
0.977822	1.72e-211	Monocytes	NAGK
0.730422	1.14e-205	Monocytes	RPL41
1.21024	1.26e-201	Monocytes	TALDO1
1.13747	2.95e-199	Monocytes	PGLS
0.77936	2.14e-197	Monocytes	ARAP1
0.786589	5.52e-193	Monocytes	RAB24
0.823141	2.59e-192	Monocytes	CTSZ
0.752926	4.99e-187	Monocytes	ATP5G2
1.1048	6.5e-186	Monocytes	COMT
1.06359	3.88e-184	Monocytes	HLA-DQA1
0.87476	2.83e-179	Monocytes	PGD
1.02216	3.71e-177	Monocytes	FGR
1.0788	2.93e-176	Monocytes	C4orf48
0.895691	1.57e-175	Monocytes	MSRB1
0.962689	3.56e-173	Monocytes	EIF4EBP1
0.853655	5.09e-173	Monocytes	ARPC1B
0.731319	4.4e-170	Monocytes	PLCB2
0.91438	2.39e-169	Monocytes	S100A10
0.842485	1.62e-167	Monocytes	RNASE6
0.964047	9.7e-167	Monocytes	PSMA7
1.03808	1.02e-165	Monocytes	BLVRA
1.09024	1.45e-162	Monocytes	PRELID1
0.776486	2.78e-162	Monocytes	RP11-386I14.4
0.749927	1.79e-161	Monocytes	WARS
0.968329	1.28e-160	Monocytes	LGALS9
0.730113	1.98e-152	Monocytes	TRAPPC5
0.72519	5.4e-151	Monocytes	CECR1
0.903481	1.42e-145	Monocytes	CTSB
0.993113	1.08e-144	Monocytes	TMEM205
0.770037	5.87e-142	Monocytes	NUDT16
1.02058	1.11e-140	Monocytes	C10orf54
1.05346	2.8e-140	Monocytes	CNPY3
0.96351	1.91e-136	Monocytes	CD63
0.850438	9.7e-135	Monocytes	GRINA
0.822934	3.18e-134	Monocytes	EMP3
1.01232	2.96e-121	Monocytes	CEBPB
0.890721	5.08e-119	Monocytes	TNFRSF1B
0.723105	6.44e-119	Monocytes	TESC
0.884927	3.67e-115	Monocytes	AHNAK
0.838342	6.6e-114	Monocytes	NFKBIA
0.812813	2.69e-113	Monocytes	HLA-DQA2
0.892248	6.08e-113	Monocytes	C20orf27
0.802554	6.68e-112	Monocytes	HLA-DMB
0.793337	2.17e-111	Monocytes	PLEKHO1
0.70349	6e-108	Monocytes	GMFG
0.945168	1.86e-107	Monocytes	CRIP1
0.830327	8.37e-105	Monocytes	CCL3
0.936976	1.27e-104	Monocytes	GSTO1
0.786726	1.28e-104	Monocytes	SRGN
0.957208	1.96e-104	Monocytes	MYO1F
0.788225	8.9e-102	Monocytes	ADRBK1
0.978017	7.33e-101	Monocytes	CTSD
0.761958	8.36e-101	Monocytes	FUOM
0.969705	1.19e-94	Monocytes	TKT
0.942104	2.7e-94	Monocytes	DUSP23
0.939706	1.5e-93	Monocytes	GNAI2
0.937209	2.2e-90	Monocytes	SAT2
0.968218	8.01e-87	Monocytes	POLE4
0.868544	1.23e-86	Monocytes	RGS2
0.743856	3.49e-86	Monocytes	RAB11FIP1
0.772752	1.28e-83	Monocytes	RNASET2
0.700734	6.11e-81	Monocytes	UBXN11
0.704024	1.82e-79	Monocytes	NBEAL1
0.725183	1.16e-76	Monocytes	THEMIS2
0.69867	1.48e-74	Monocytes	MPST
0.777856	1.45e-73	Monocytes	HIGD2A
0.869125	3.74e-73	Monocytes	BST2
0.763159	4.71e-73	Monocytes	DHRS4L2
0.860024	6.56e-71	Monocytes	CARD16
0.857975	3.24e-70	Monocytes	PSMB3
0.723729	2.67e-69	Monocytes	NDUFA13
0.78476	3.37e-69	Monocytes	POU2F2
0.778359	1.48e-66	Monocytes	SCAND1
0.846812	1.02e-65	Monocytes	LAMTOR2
0.754705	1.49e-65	Monocytes	BID
0.787683	2.89e-65	Monocytes	C20orf24
0.787908	1.72e-64	Monocytes	JOSD2
0.704649	5.86e-64	Monocytes	TCIRG1
0.81065	1.85e-62	Monocytes	ANAPC11
0.93511	2.76e-62	Monocytes	IFITM3
0.77742	5.11e-62	Monocytes	ZYX
0.725948	1.39e-61	Monocytes	TCEB2
0.730704	1.27e-60	Monocytes	SERP1
0.787379	4.56e-60	Monocytes	CD97
0.806807	4.28e-59	Monocytes	C14orf2
0.697315	4.49e-58	Monocytes	ATOX1
0.798868	1.33e-57	Monocytes	FLNA
0.833104	1.24e-55	Monocytes	AP1S2
0.722857	1.79e-53	Monocytes	IQGAP1
0.711602	3.06e-52	Monocytes	NAPRT1
0.768827	5.55e-49	Monocytes	AURKAIP1
0.749104	2.68e-48	Monocytes	RNH1
0.746924	6.11e-48	Monocytes	CLTA
0.733347	1.24e-46	Monocytes	WDR83OS
0.754784	1.43e-46	Monocytes	CHMP2A
0.730255	1.76e-42	Monocytes	TMEM219
0.699665	8.36e-41	Monocytes	RNF181
0.728332	1.04e-40	Monocytes	UQCRQ
0.752067	2.89e-40	Monocytes	TIMM13
0.745507	3.61e-37	Monocytes	MTDH
3.17517	0	B cells	HLA-DRA
3.12683	0	B cells	CD79A
2.97971	0	B cells	CD74
2.67973	0	B cells	CD79B
2.61305	0	B cells	HLA-DPA1
2.48778	0	B cells	IGLL5
2.45318	0	B cells	HLA-DPB1
2.30534	0	B cells	MS4A1
2.23669	0	B cells	HLA-DRB1
2.21437	0	B cells	TCL1A
2.17386	0	B cells	HLA-DQA1
2.08618	0	B cells	HLA-DQA2
1.9909	0	B cells	HLA-DRB5
1.73869	0	B cells	LINC00926
1.65602	0	B cells	VPREB3
1.65326	0	B cells	HLA-DQB1
1.53361	0	B cells	FCER2
1.50954	0	B cells	HLA-DMA
1.5036	0	B cells	HLA-DMB
1.41966	0	B cells	CD37
1.39068	0	B cells	EAF2
1.37097	0	B cells	NCF1
1.34408	0	B cells	LY86
1.29454	0	B cells	IRF8
1.26833	0	B cells	HVCN1
1.25651	0	B cells	BANK1
1.23909	0	B cells	P2RX5
1.22442	0	B cells	FAM26F
1.20775	0	B cells	PPAPDC1B
1.15564	0	B cells	BLK
1.13701	0	B cells	SPIB
1.12137	0	B cells	CD22
1.10717	0	B cells	HLA-DOB
1.10026	0	B cells	CYB561A3
1.08058	0	B cells	PDLIM1
1.06379	0	B cells	RALGPS2
1.0085	0	B cells	GNG7
1.00303	0	B cells	KIAA0125
0.999694	0	B cells	ARHGAP24
0.992499	0	B cells	CD19
0.984787	0	B cells	PNOC
0.971119	0	B cells	CD40
0.896344	0	B cells	TSPAN13
0.882177	0	B cells	FCRLA
0.853677	0	B cells	MEF2C
0.851004	0	B cells	LYL1
0.846735	0	B cells	SNX2
0.842064	0	B cells	IL4R
0.840487	0	B cells	IGJ
0.835963	0	B cells	PKIG
0.813792	0	B cells	CD72
0.788002	0	B cells	RP5-887A10.1
0.780182	0	B cells	MZB1
0.773689	0	B cells	LAT2
0.76136	0	B cells	AC079767.4
0.756076	0	B cells	BLNK
0.752958	0	B cells	YBX3
0.746925	0	B cells	GAPT
0.741409	0	B cells	HHEX
0.735585	0	B cells	SNHG7
0.735305	0	B cells	POU2AF1
0.732422	0	B cells	SWAP70
0.726044	0	B cells	FCRL1
0.720501	0	B cells	FCGR2B
0.716206	0	B cells	FAM129C
0.705386	0	B cells	IFT57
0.696315	0	B cells	STX7
0.685505	0	B cells	CTSH
0.677211	0	B cells	BIRC3
0.67514	0	B cells	SMARCB1
0.672585	0	B cells	SNX3
0.669259	0	B cells	C16orf74
0.662545	0	B cells	PPP1R14A
0.653795	0	B cells	POLD4
0.637689	0	B cells	CD1C
0.635527	0	B cells	QRSL1
0.625219	0	B cells	RPS11
0.618649	0	B cells	SYNGR2
0.617451	0	B cells	BTK
0.612207	0	B cells	SMIM14
0.611521	0	B cells	SPI1
0.609701	0	B cells	CAPG
0.606741	0	B cells	CHCHD10
0.603549	0	B cells	POU2F2
0.600568	0	B cells	AFF3
0.587771	0	B cells	CXXC5
0.57505	0	B cells	DRAM2
0.560164	0	B cells	CD81
0.541155	0	B cells	CD82
0.541134	0	B cells	RIC3
0.532934	0	B cells	CD52
0.521636	0	B cells	LAPTM5
0.503835	0	B cells	LTB
0.503804	0	B cells	ZFAS1
0.554674	1.28e-296	B cells	RP1-313I6.12
0.52497	1.48e-287	B cells	REL
0.511294	2.93e-247	B cells	SP110
0.537295	4.33e-239	B cells	ARL4A
3.67594	0	NK cells	GNLY
3.16464	0	NK cells	NKG7
2.9044	0	NK cells	GZMB
2.57914	0	NK cells	CLIC3
2.38245	0	NK cells	KLRB1
2.37239	0	NK cells	FCER1G
2.36603	0	NK cells	FGFBP2
2.29723	0	NK cells	GZMA
2.24431	0	NK cells	CST7
2.20788	0	NK cells	PRF1
2.13102	0	NK cells	TYROBP
2.1018	0	NK cells	HOPX
1.98779	0	NK cells	KLRF1
1.97758	0	NK cells	FCGR3A
1.95728	0	NK cells	SPON2
1.88059	0	NK cells	PTGDS
1.8149	0	NK cells	CTSW
1.74756	0	NK cells	CCL4
1.64831	0	NK cells	KLRD1
1.64641	0	NK cells	GZMH
1.56709	0	NK cells	EFHD2
1.54928	0	NK cells	KLRC1
1.50883	0	NK cells	IGFBP7
1.50301	0	NK cells	HCST
1.50064	0	NK cells	PLAC8
1.49621	0	NK cells	CCL5
1.37591	0	NK cells	MATK
1.37295	0	NK cells	IFITM2
1.35087	0	NK cells	SNORD3B-2
1.30231	0	NK cells	RHOC
1.29369	0	NK cells	CD247
1.29065	0	NK cells	CCL3
1.22531	0	NK cells	XCL2
1.22077	0	NK cells	PLEK
1.20993	0	NK cells	IL2RB
1.20248	0	NK cells	CD63
1.19698	0	NK cells	CD7
1.16373	0	NK cells	GZMM
1.16034	0	NK cells	CD160
1.12998	0	NK cells	XCL1
1.12934	0	NK cells	SRGN
1.12685	0	NK cells	APMAP
1.11801	0	NK cells	CMC1
1.10987	0	NK cells	CD300A
1.10649	0	NK cells	PRSS23
1.09418	0	NK cells	C1orf21
1.07343	0	NK cells	AKR1C3
1.06621	0	NK cells	JAK1
1.05748	0	NK cells	GPR56
1.04822	0	NK cells	MT-ND3
1.02179	0	NK cells	S1PR5
1.02142	0	NK cells	ID2
0.996192	0	NK cells	ABI3
0.989121	0	NK cells	SAMD3
0.978503	0	NK cells	HIST1H4C
0.974091	0	NK cells	POLR2L
0.951559	0	NK cells	NCR3
0.945704	0	NK cells	TTC38
0.93333	0	NK cells	C12orf75
0.9059	0	NK cells	CARD16
0.905708	0	NK cells	SNORD3D
0.903464	0	NK cells	UQCRB
0.897717	0	NK cells	IFITM1
0.897491	0	NK cells	DBI
0.888563	0	NK cells	IFITM3
0.884586	0	NK cells	AOAH
0.882377	0	NK cells	RAP1B
0.878762	0	NK cells	FGR
0.87776	0	NK cells	TPST2
0.87771	0	NK cells	ATP5I
0.867212	0	NK cells	LYAR
0.865527	0	NK cells	ABHD17A
0.858128	0	NK cells	MYOM2
0.851329	0	NK cells	MYO1F
0.847505	0	NK cells	ITGB2
0.843058	0	NK cells	CTSC
0.831137	0	NK cells	RARRES3
0.827736	0	NK cells	PYHIN1
0.81217	0	NK cells	NDUFA3
0.80804	0	NK cells	SIGLEC7
0.802089	0	NK cells	MAPK1
0.790278	0	NK cells	ALOX5AP
0.788285	0	NK cells	DHRS7
0.785926	0	NK cells	NDUFB2
0.783257	0	NK cells	CHST12
0.782394	0	NK cells	APOBEC3G
0.77858	0	NK cells	MBP
0.774533	0	NK cells	SH2D1B
0.770962	0	NK cells	FCRL6
0.761564	0	NK cells	PTGDR
0.75458	0	NK cells	C5orf56
0.750411	0	NK cells	GNG2
0.748975	0	NK cells	FAM49B
0.748078	0	NK cells	FHL3
0.746076	0	NK cells	TBX21
0.741684	0	NK cells	CALM1
0.735695	0	NK cells	CTSD
0.729823	0	NK cells	HIST1H1E
0.725655	0	NK cells	CXXC5
0.725135	0	NK cells	ATP5E
0.719836	0	NK cells	MT-ATP6
0.711826	0	NK cells	C1orf162
0.705003	0	NK cells	CLEC2B
0.701085	0	NK cells	PSMA4
0.697619	0	NK cells	2021-09-07
0.688743	0	NK cells	UBL5
0.680878	0	NK cells	RNF213
0.673977	0	NK cells	MYEOV2
0.670447	0	NK cells	NDUFB1
0.669394	0	NK cells	TCEB2
0.668469	0	NK cells	ARPC5L
0.664744	0	NK cells	GSTP1
0.660506	0	NK cells	CEBPD
0.657249	0	NK cells	PLA2G16
0.655129	0	NK cells	RBM39
0.651707	0	NK cells	PLEKHF1
0.646439	0	NK cells	OSTF1
0.64277	0	NK cells	SH2D2A
0.642565	0	NK cells	ATP5J2
0.641662	0	NK cells	SUB1
0.636678	0	NK cells	SNORD3B-1
0.634469	0	NK cells	MT2A
0.634325	0	NK cells	CX3CR1
0.63395	0	NK cells	PDIA3
0.632422	0	NK cells	TMA7
0.632405	0	NK cells	NDUFA1
0.630973	0	NK cells	C14orf2
0.625916	0	NK cells	CEP78
0.620563	0	NK cells	NDUFB7
0.616276	0	NK cells	USMG5
0.615124	0	NK cells	CFLAR
0.609102	0	NK cells	PTPN4
0.608088	0	NK cells	TXK
0.604514	0	NK cells	HSH2D
0.603069	0	NK cells	GSN
0.60257	0	NK cells	TLN1
0.601722	0	NK cells	CYBA
0.601049	0	NK cells	RPL37A
0.600899	0	NK cells	GNPTAB
0.600331	0	NK cells	ARL4C
0.598326	0	NK cells	DNAJC1
0.597604	0	NK cells	COX7B
0.596609	0	NK cells	CTD-2035E11.3
0.591008	0	NK cells	SNHG9
0.590202	0	NK cells	MYL12A
0.585505	0	NK cells	CLIC1
0.581007	0	NK cells	EIF3G
0.577235	0	NK cells	PTPRC
0.57627	0	NK cells	ANXA1
0.572234	0	NK cells	LCP1
0.570748	0	NK cells	ATPIF1
0.567753	0	NK cells	SPN
0.566843	0	NK cells	UQCR11.1
0.566346	0	NK cells	RNU12
0.565944	0	NK cells	SEC61B
0.562746	0	NK cells	SLAMF7
0.557255	0	NK cells	TMIGD2
0.553886	0	NK cells	DOK2
0.553365	0	NK cells	DYNLL1
0.549221	0	NK cells	IQGAP2
0.547955	0	NK cells	LSMD1
0.545421	0	NK cells	TGFB1
0.544784	0	NK cells	XBP1
0.541529	0	NK cells	SLC38A2
0.540153	0	NK cells	MT-ND5
0.538413	0	NK cells	SEC61G
0.538071	0	NK cells	STOM
0.534705	0	NK cells	TMEM258
0.534619	0	NK cells	CD244
0.534478	0	NK cells	LAIR2
0.533687	0	NK cells	POMP
0.530995	0	NK cells	UQCR10
0.529575	0	NK cells	PTP4A2
0.528608	0	NK cells	CISD3
0.524587	0	NK cells	MAP3K8
0.523303	0	NK cells	YWHAZ
0.523096	0	NK cells	BIN2
0.523031	0	NK cells	RPS21
0.522763	0	NK cells	RPL37
0.521561	0	NK cells	IRF1
0.517958	0	NK cells	NDUFA12
0.514842	0	NK cells	MALAT1
0.514211	0	NK cells	ARPC2
0.513527	0	NK cells	SERF2
0.51207	0	NK cells	SYNE2
0.511329	0	NK cells	RUNX3
0.509286	0	NK cells	RPL39
0.508285	0	NK cells	MIB2
0.505373	0	NK cells	DSTN
0.504963	0	NK cells	PPP1R18
0.503769	0	NK cells	SYTL3
0.502978	0	NK cells	MSN
0.502735	0	NK cells	UBE2F
0.502723	0	NK cells	PFN1
0.501877	0	NK cells	TCF25
0.50122	0	NK cells	UBB
0.50027	0	NK cells	CHST2
1.56474	0	CD4+ Treg	IL32
1.20735	0	CD4+ Treg	LGALS3
1.11867	0	CD4+ Treg	CCR10
1.11229	0	CD4+ Treg	ANXA2
0.906392	0	CD4+ Treg	TIGIT
0.903629	0	CD4+ Treg	LINC00152
0.883773	0	CD4+ Treg	AQP3
0.879543	0	CD4+ Treg	NINJ2
0.878985	0	CD4+ Treg	IL2RA
0.871253	0	CD4+ Treg	FANK1
0.863224	0	CD4+ Treg	UCP2
0.85322	0	CD4+ Treg	SIT1
0.834106	0	CD4+ Treg	DOK2
0.80769	0	CD4+ Treg	CD27
0.799007	0	CD4+ Treg	IL10RA
0.789211	0	CD4+ Treg	CD2
0.779852	0	CD4+ Treg	ACTG1
0.753803	0	CD4+ Treg	S100A4
0.745168	0	CD4+ Treg	GSTK1
0.73377	0	CD4+ Treg	FOXP3
0.733152	0	CD4+ Treg	CD3D
0.727074	0	CD4+ Treg	S100A10
0.720319	0	CD4+ Treg	GAPDH
0.675709	0	CD4+ Treg	SH3BGRL3
0.674692	0	CD4+ Treg	CPNE2
0.669151	0	CD4+ Treg	ACTB
0.667815	0	CD4+ Treg	VIM
0.662115	0	CD4+ Treg	HLA-A
0.658052	0	CD4+ Treg	ARHGDIB
0.621686	0	CD4+ Treg	PI16
0.600828	0	CD4+ Treg	CORO1A
0.578867	0	CD4+ Treg	CD3E
0.569331	0	CD4+ Treg	PFN1
0.562691	0	CD4+ Treg	UBC
0.641196	3.42e-298	CD4+ Treg	AES
0.60431	1.93e-296	CD4+ Treg	LMNA
0.680929	1.9e-285	CD4+ Treg	LCK
0.712001	1.64e-279	CD4+ Treg	COTL1
0.535571	1.06e-277	CD4+ Treg	MIR4435-1HG
0.677335	1.14e-273	CD4+ Treg	FUT7
0.643629	4.39e-271	CD4+ Treg	ARPC1B
0.617982	2.78e-267	CD4+ Treg	EVL
0.742282	2.05e-263	CD4+ Treg	S1PR4
0.629322	9.08e-261	CD4+ Treg	CD99
0.538221	4.3e-252	CD4+ Treg	JUNB
0.736598	2.37e-248	CD4+ Treg	PBXIP1
0.748589	7.13e-248	CD4+ Treg	RGS1
0.761353	1.24e-246	CD4+ Treg	GBP2
0.673865	1.13e-243	CD4+ Treg	LAT
0.631816	5.86e-243	CD4+ Treg	RP11-1399P15.1
0.577086	1.26e-236	CD4+ Treg	LSP1
0.627592	8.91e-228	CD4+ Treg	ISG20
0.778818	9.06e-203	CD4+ Treg	PMAIP1
0.535114	9.63e-200	CD4+ Treg	HSPA8
0.670797	2.58e-192	CD4+ Treg	CORO1B
0.523456	2.41e-191	CD4+ Treg	RNF214
0.553198	1.72e-185	CD4+ Treg	CD59
0.61906	6.56e-184	CD4+ Treg	ANXA5
0.660737	1.53e-178	CD4+ Treg	CTSA
0.547341	1.24e-176	CD4+ Treg	SRGN
0.564463	2.53e-173	CD4+ Treg	TNFRSF4
0.555406	1.17e-172	CD4+ Treg	NCF4
0.545189	1.17e-163	CD4+ Treg	CAPZB
0.589245	3.72e-163	CD4+ Treg	CXCR3
0.543147	7.07e-163	CD4+ Treg	TRAF3IP3
0.536207	1.08e-162	CD4+ Treg	PPP1CA
0.552838	1.68e-161	CD4+ Treg	IER2
0.595108	9.19e-160	CD4+ Treg	SPOCK2
0.56009	1.86e-159	CD4+ Treg	CD5
0.544985	4.04e-156	CD4+ Treg	PKM
0.592155	1.41e-153	CD4+ Treg	HN1
0.557441	6.03e-153	CD4+ Treg	SUSD3
0.573555	7.82e-151	CD4+ Treg	RHOG
0.57434	2.14e-150	CD4+ Treg	YWHAH
0.582992	6.18e-149	CD4+ Treg	CDC25B
0.58708	7.42e-147	CD4+ Treg	PRDX1
0.557183	9.48e-147	CD4+ Treg	HOXB2
0.509518	2.19e-146	CD4+ Treg	TNFRSF1B
0.590537	2.75e-143	CD4+ Treg	LGALS1
0.558554	9.39e-143	CD4+ Treg	BATF
0.564045	1.75e-136	CD4+ Treg	TUBA4A
0.531556	1.31e-135	CD4+ Treg	CMTM7
0.560137	2.61e-133	CD4+ Treg	CCDC167
0.517611	4.29e-131	CD4+ Treg	TBC1D10C
0.572794	1.62e-130	CD4+ Treg	SKAP1
0.553002	1.52e-129	CD4+ Treg	PPP1R18
0.60957	1.05e-126	CD4+ Treg	BTG2
0.526879	5.67e-126	CD4+ Treg	CCM2
0.580671	3.5e-122	CD4+ Treg	TTC39C
0.535678	3.71e-122	CD4+ Treg	GATA3
0.510333	4.02e-119	CD4+ Treg	TMEM173
0.502961	2.76e-118	CD4+ Treg	ARHGDIA
0.50444	7.22e-118	CD4+ Treg	PIM2
0.518711	4.19e-117	CD4+ Treg	R3HDM4
0.513873	4.95e-115	CD4+ Treg	GLRX
0.504457	1.52e-113	CD4+ Treg	TECR
0.529649	1.01e-99	CD4+ Treg	HMGB2
0.944865	0	CD4+ Tconv	LDHB
0.91757	0	CD4+ Tconv	MAL
0.882889	0	CD4+ Tconv	CD3E
0.790753	0	CD4+ Tconv	NOSIP
0.757606	0	CD4+ Tconv	AQP3
0.7431	0	CD4+ Tconv	IL7R
0.743053	0	CD4+ Tconv	LEF1
0.738268	0	CD4+ Tconv	GIMAP7
0.720845	0	CD4+ Tconv	JUNB
0.702408	0	CD4+ Tconv	CD27
0.693194	0	CD4+ Tconv	TMEM66
0.673153	0	CD4+ Tconv	GIMAP5
0.662297	0	CD4+ Tconv	FLT3LG
0.662261	0	CD4+ Tconv	CD40LG
0.630608	0	CD4+ Tconv	CORO1B
0.623459	0	CD4+ Tconv	PIK3IP1
0.622771	0	CD4+ Tconv	CCR7
0.618952	0	CD4+ Tconv	CD3D
0.609713	0	CD4+ Tconv	TRAT1
0.608835	0	CD4+ Tconv	CD6
0.576663	0	CD4+ Tconv	ZFP36L2
0.572686	0	CD4+ Tconv	LAT
0.569808	0	CD4+ Tconv	CRIP2
0.562687	0	CD4+ Tconv	VIM
0.561476	0	CD4+ Tconv	ITM2A
0.551109	0	CD4+ Tconv	EEF2
0.543987	0	CD4+ Tconv	LTB
0.542351	0	CD4+ Tconv	RGCC
0.541513	0	CD4+ Tconv	TMEM123
0.539958	0	CD4+ Tconv	RPL4
0.539745	0	CD4+ Tconv	TRADD
0.535655	0	CD4+ Tconv	IER2
0.5355	0	CD4+ Tconv	PABPC1
0.5317	0	CD4+ Tconv	GIMAP4
0.529213	0	CD4+ Tconv	SUSD3
0.526781	0	CD4+ Tconv	LCK
0.520277	0	CD4+ Tconv	PKM
0.509562	0	CD4+ Tconv	GSTK1
0.509117	0	CD4+ Tconv	RP11-18H21.1
0.519525	1.03e-277	CD4+ Tconv	PRKCQ-AS1
2.0384	0	CD8+ cells	CD8B
1.34168	0	CD8+ cells	GZMK
1.3181	0	CD8+ cells	CD8A
1.19785	0	CD8+ cells	RP11-291B21.2
1.12517	0	CD8+ cells	CCL5
0.979621	0	CD8+ cells	S100B
0.633177	0	CD8+ cells	DUSP2
0.619113	0	CD8+ cells	CD3D
0.608939	0	CD8+ cells	CD3G
0.562043	0	CD8+ cells	RPL36A
0.537415	0	CD8+ cells	CARS
0.523784	0	CD8+ cells	RPS29
0.506131	0	CD8+ cells	RGS10
0.515125	9.95e-237	CD8+ cells	LYAR
