# Supplementary material for: B cell signatures and tertiary lymphoid structures contribute to outcome in head and neck squamous cell carcinoma
Source: Nat Commun. 2021 Jun 7;12:3349. doi: 10.1038/s41467-021-23355-x (PMC8184766; doi:10.1038/s41467-021-23355-x)
Supplement: Supplementary file 4 — Supplementary Data 2 [file 41467_2021_23355_MOESM4_ESM.xlsx]

## Sheet: Top 200 DEGs B cells
Average log Fold change	FDR between clusters	Cluster	Gene
2.77636	0	1	ISG15
2.39904	0	1	IFI6
1.87379	0	1	MT2A
1.77297	0	1	MX1
1.69157	0	1	IFIT3
1.68292	0	1	IFI44L
1.62872	0	1	LY6E
1.57231	0	1	IFI27
1.42253	0	1	OAS1
1.40408	0	1	IFIT1
1.34818	0	1	TYMP
1.34219	0	1	SAT1
1.32393	0	1	ISG20
1.28191	0	1	IFITM1
1.26282	0	1	EPSTI1
1.16438	0	1	OASL
1.16121	0	1	CREM
1.15857	0	1	STAT1
1.12715	0	1	IFI44
1.10451	0	1	IRF7
1.10138	0	1	HERC5
1.08961	0	1	MX2
1.06126	0	1	NT5C3A
1.04742	0	1	RNF213
1.02698	0	1	RSAD2
1.02309	0	1	BST2
1.01295	0	1	USP18
0.9983	0	1	RGS1
0.997976	0	1	SAMD9L
0.985476	0	1	SRGN
0.98307	0	1	CMPK2
0.975412	0	1	IFI35
0.94372	0	1	LAG3
0.935028	0	1	UBE2L6
0.911526	0	1	CD2
0.909902	0	1	SAMD9
0.904695	0	1	TNFSF10
0.895251	0	1	HELZ2
0.888975	0	1	EIF2AK2
0.858531	0	1	C19orf66
0.856704	0	1	SPATS2L
0.835806	0	1	GBP1
0.826839	0	1	OAS3
0.81189	0	1	PLSCR1
0.806858	0	1	IFIT2
0.8002	0	1	XAF1
0.713416	0	1	PARP9
0.688711	0	1	ZBP1
0.654207	0	1	HLA-A
0.617467	0	1	OAS2
0.56154	0	1	B2M
0.498838	0	1	DDX60
0.488981	0	1	HLA-B
0.439985	0	1	LAMP3
0.428685	0	1	PGAP1
0.805505	2.95129e-303	1	DRAP1
0.577273	2.44953e-291	1	H3F3B
0.839095	7.76118e-291	1	IFI16
0.454407	2.99774e-287	1	HLA-C
0.787926	3.97959e-285	1	PSMB9
0.476473	1.3487e-284	1	HERC6
0.769866	3.83623e-283	1	AC133644.2
0.851116	7.49665e-277	1	ICOS
0.827299	2.32139e-270	1	TAP1
0.712099	5.24747e-270	1	LAP3
0.850844	8.13572e-268	1	CST7
0.637301	2.8058e-265	1	CD3D
0.436275	7.57454e-264	1	DDX60L
0.431494	5.76365e-259	1	RTP4
0.459687	2.27709e-252	1	TMSB10
1.27523	8.09039e-249	1	TNFRSF4
0.762257	4.50158e-244	1	IFITM2
0.826253	7.33043e-244	1	S100A11
0.728732	1.75517e-239	1	IL32
0.716263	2.87983e-230	1	SUB1
0.483405	5.2005e-230	1	PARP12
0.545645	1.01303e-229	1	GBP5
0.702685	9.72324e-223	1	TRIM22
0.726367	1.02408e-220	1	GBP2
0.579539	8.24455e-219	1	IL2RB
0.682587	1.75988e-217	1	CHST12
0.974164	7.48497e-215	1	TNFRSF18
0.715401	1.09226e-214	1	DUSP4
0.418834	1.33779e-211	1	IFIT5
0.596744	8.99232e-210	1	SH2D2A
0.858258	4.8921e-203	1	GZMA
0.460035	1.15998e-197	1	CXCR6
0.583292	3.30477e-196	1	LGALS9
0.771553	5.20631e-194	1	CARD16
0.580094	6.50919e-194	1	GPR155
0.636767	7.35371e-194	1	LDHA
0.656388	2.2385e-192	1	MIR4435-2HG
0.740951	3.85684e-191	1	TIGIT
0.651052	2.69685e-188	1	MCL1
0.496416	1.35465e-186	1	MYL12A
0.647405	2.43261e-185	1	SPOCK2
0.673609	4.56218e-184	1	LMNA
0.760004	8.06275e-183	1	GZMB
0.754677	2.29126e-182	1	S100A4
0.696968	5.02961e-182	1	CTLA4
0.677636	1.63124e-181	1	CD164
0.810307	3.53624e-180	1	CD7
0.521873	3.61404e-180	1	MYL6
0.443813	1.32064e-178	1	UBC
0.690323	1.55644e-177	1	NEAT1
0.586049	2.95304e-177	1	CXCR3
0.622808	1.2008e-175	1	ARID5A
0.621125	5.36124e-175	1	CHMP5
0.618763	1.2721e-173	1	ADAR
0.457419	9.95756e-172	1	PNPT1
0.509591	2.32106e-171	1	TRAC
0.665623	1.60104e-168	1	TNFAIP3
0.533668	3.37688e-167	1	APOL6
0.575807	4.59787e-167	1	IFITM3
0.591063	6.21456e-166	1	PHF11
0.659226	4.514e-163	1	LINC00152
1.10737	6.67524e-162	1	GNLY
0.656403	2.86954e-157	1	CXCL8
0.97093	7.22039e-155	1	CCL5
0.562919	2.06147e-154	1	IRF9
0.661473	3.3062e-151	1	SAMSN1
0.533766	1.24643e-149	1	S100A6
0.62033	1.83666e-145	1	FTH1
0.591746	2.51966e-143	1	SP100
0.594141	2.89669e-143	1	GIMAP4
0.46653	8.27728e-143	1	SYTL3
0.754436	1.33712e-142	1	IL2RA
0.509241	1.19393e-141	1	PARP10
0.572155	1.42185e-140	1	PSME2
0.6525	2.93719e-137	1	PPM1K
0.657978	3.81778e-137	1	ANXA2
0.673374	5.39633e-134	1	ZFP36
0.484591	1.25567e-132	1	GALM
0.588991	3.03062e-130	1	TNFRSF1B
0.435205	9.60876e-127	1	GBP4
0.66249	6.65258e-124	1	BATF
0.443247	8.03084e-124	1	SH3BGRL3
0.509286	1.72774e-122	1	NMI
0.460416	2.59777e-122	1	CNP
0.451806	1.97316e-119	1	LGALS3BP
0.498261	1.48508e-118	1	CCL4L2
0.534441	3.84101e-118	1	TMEM50A
0.541322	3.17794e-112	1	PSMB8
0.465863	1.11049e-110	1	CD44
0.917735	3.86995e-109	1	LGALS1
0.440874	4.83154e-108	1	KLF6
0.527847	2.022e-107	1	CASP1
0.644336	3.0486e-107	1	CCL4
0.636849	4.04701e-107	1	JUN
0.482606	1.98132e-106	1	LEPROTL1
0.476421	2.3941e-106	1	LGALS3
0.425487	2.95902e-105	1	RP11-1399P15.1
1.06084	1.53993e-103	1	CXCL13
0.486335	3.57588e-102	1	SOCS3
0.477356	6.06198e-102	1	FYN
0.663922	2.13729e-101	1	ID2
0.577568	3.42454e-101	1	IRF1
0.460257	3.53143e-101	1	CCL3
0.694062	9.50556e-99	1	ALOX5AP
0.491587	3.41507e-98	1	NAMPT
0.544177	9.81528e-98	1	FOS
0.522972	1.03918e-97	1	CLDND1
0.510148	2.65483e-97	1	RBCK1
0.428116	4.80084e-97	1	SARAF
0.420932	1.81151e-96	1	SQRDL
0.458974	6.34681e-96	1	TMEM173
0.627257	8.4958e-95	1	GZMK
0.433044	7.71811e-94	1	CAPN2
0.465826	1.13811e-92	1	TNFRSF25
0.472293	2.03069e-92	1	TMEM123
0.581085	2.2899e-92	1	TXN
0.461409	8.44566e-92	1	C5orf56
0.551569	2.58293e-91	1	SMCHD1
0.48234	2.1312e-90	1	SLFN5
0.438136	4.5543e-90	1	SAMHD1
0.475077	1.02575e-89	1	CD247
0.483383	2.7707e-88	1	DNAJA1
0.51667	2.67595e-87	1	DYNLT1
0.429537	2.7476e-84	1	LAIR2
0.743479	2.11464e-77	1	CTSC
0.477583	5.54943e-76	1	RARRES3
0.424513	1.33241e-75	1	NAPA
0.497776	6.51773e-75	1	ELF1
0.421155	6.85032e-75	1	RORA
0.503297	4.47227e-74	1	CFLAR
0.479616	2.02113e-73	1	GPR171
0.467559	2.87118e-71	1	ODF2L
0.692986	3.38106e-68	1	COX5A
0.470994	1.83671e-65	1	CLEC2D
0.433387	2.42437e-65	1	GPBP1
0.494818	4.58627e-64	1	PIM2
0.429741	7.12324e-63	1	EML4
0.480452	8.82531e-63	1	NFKBIA
0.428999	1.6728e-61	1	PSMA4
0.516133	9.6163e-60	1	CKLF
0.422889	2.94969e-57	1	IDS
0.430951	2.86244e-55	1	NKG7
0.420053	5.12257e-55	1	GSDMD
0.493166	5.74036e-52	1	ANXA1
0.44015	1.62379e-51	1	APOBEC3G
2.77622	0	2	HSPA1A
2.42295	0	2	HSPA1B
2.12938	0	2	HSPA6
2.0649	0	2	DNAJB1
2.0062	0	2	HSP90AA1
1.33854	0	2	HSPH1
0.557435	0	2	FOXP3
0.554609	2.65673e-276	2	DNAJB4
0.4729	1.13324e-274	2	DNAJA4
0.966146	8.63175e-269	2	TNFRSF18
0.531432	6.02654e-264	2	CXCR6
0.734391	3.07138e-260	2	CTLA4
0.690802	3.7971e-257	2	SERPINH1
1.36326	2.73245e-254	2	HSPE1
1.02534	3.17576e-246	2	LINC00152
0.86906	1.4386e-239	2	MIR4435-2HG
0.303197	2.07904e-225	2	LAYN
0.652977	1.0124e-222	2	AC133644.2
0.85469	1.94577e-222	2	SRGN
0.842658	1.07626e-212	2	TIGIT
0.822285	8.88342e-203	2	CD2
0.968654	1.18684e-187	2	IL32
0.842943	1.66185e-183	2	UBC
0.864755	2.90759e-182	2	BATF
0.490549	1.3311e-175	2	CCL20
0.981957	3.15331e-170	2	CACYBP
1.00046	5.30344e-169	2	DNAJA1
1.32339	5.05265e-166	2	HSPB1
0.538349	1.82498e-162	2	HLA-A
0.648786	7.42452e-162	2	CST7
0.68725	5.0112e-159	2	DUSP4
0.64584	2.26623e-157	2	CD3D
0.700922	3.17202e-149	2	DOK2
0.899713	7.20452e-141	2	TNFRSF4
0.662401	1.34484e-136	2	GBP2
0.365508	5.53812e-136	2	B2M
0.777571	4.60425e-131	2	CTSC
0.991093	1.83838e-130	2	HSPA8
0.439846	5.53657e-129	2	PHLDA1
0.675318	8.39017e-127	2	TRAC
0.338363	1.69076e-125	2	AC002331.1
0.768262	4.71668e-123	2	CD7
0.838152	1.9128e-121	2	HSP90AB1
0.578945	1.09969e-120	2	IL2RA
0.398569	2.43112e-116	2	HLA-B
0.845111	4.91798e-115	2	UBB
0.349829	1.62247e-114	2	CUL9
0.59469	3.2496e-114	2	MT2A
0.554899	7.48475e-110	2	LGALS3
0.773615	1.337e-109	2	SAT1
0.856936	3.38564e-109	2	RGS1
0.457998	1.4059e-107	2	IL2RB
0.633486	1.03234e-106	2	SPOCK2
0.505634	1.66377e-105	2	ICA1
0.664945	9.35136e-105	2	CARD16
0.526891	4.0575e-104	2	ICOS
0.611905	3.64342e-98	2	SOD1
0.733232	6.65673e-96	2	S100A4
0.46029	3.20494e-95	2	BAG3
0.738852	5.65241e-95	2	ID2
0.399153	8.10681e-95	2	GBP5
0.776561	1.7376e-94	2	HSPD1
0.297991	1.09478e-92	2	MALAT1
0.672838	3.58255e-91	2	JUN
0.841023	4.22894e-90	2	RGS2
0.539469	5.16308e-89	2	SAMSN1
0.465544	3.0725e-88	2	TBC1D4
0.632798	6.65641e-87	2	ZFAND2A
0.744568	1.0401e-86	2	TRBC1
0.387909	1.39529e-85	2	SH2D2A
0.514712	7.3919e-82	2	TNFRSF1B
0.531762	1.43442e-81	2	CREM
0.481661	1.9054e-80	2	SLA
0.446182	1.7453e-79	2	RHOC
0.37327	2.11595e-79	2	HOXB2
0.498475	4.51807e-78	2	RORA
0.616431	5.41854e-75	2	TRBC2
0.417738	4.54083e-74	2	SIRPG
0.443621	6.97945e-73	2	CXCL8
0.401778	2.05897e-71	2	GAPDH
0.459366	7.22967e-68	2	CDC42EP3
0.403437	2.0348e-67	2	JAML
0.333144	3.20247e-64	2	MB21D1
0.577355	5.77885e-64	2	CORO1B
0.375616	2.16908e-63	2	CXCR3
0.468859	6.41943e-63	2	LDHA
0.556936	3.75578e-62	2	MAGEH1
0.423762	4.43228e-62	2	CHORDC1
0.458316	4.46737e-62	2	DYNLL1
0.392211	9.78454e-61	2	NABP1
0.502734	5.59163e-60	2	DNPH1
0.430167	1.09551e-59	2	H3F3B
0.322293	6.99672e-59	2	SYTL3
0.448895	1.33063e-57	2	VMP1
0.37634	2.40453e-57	2	TNFRSF25
0.468597	9.06749e-57	2	DNAJB6
0.355764	1.22481e-56	2	SH3BGRL3
0.393198	1.66452e-56	2	LAT
0.353683	3.0453e-56	2	PTTG1
0.332289	5.75376e-56	2	GALM
0.457247	6.487e-56	2	PBXIP1
0.386212	1.36764e-55	2	SH2D1A
0.408994	2.06294e-55	2	S100A11
0.437642	2.44842e-55	2	TXN
0.535058	2.82739e-54	2	NEAT1
0.520032	1.06358e-53	2	IL7R
0.390829	2.13583e-53	2	FYN
0.471199	2.62879e-53	2	CKLF
0.372157	1.64066e-52	2	CD3G
0.453013	4.88342e-52	2	PPP1R15A
0.399854	6.40757e-52	2	LCK
0.434374	7.42128e-52	2	PLIN2
0.327404	1.44838e-51	2	NEU1
0.304743	1.76913e-51	2	MAF
0.304171	1.73204e-48	2	CD3E
0.847307	4.11815e-48	2	CCL5
0.383942	4.60012e-48	2	RNF213
0.333464	6.57179e-48	2	BTG3
0.439443	7.08071e-48	2	SQSTM1
0.481296	1.27052e-47	2	DUSP1
0.309459	3.805e-47	2	FAM129A
0.336967	4.80309e-47	2	MYL6
0.346054	1.18781e-45	2	CTSD
0.3674	1.34331e-45	2	AHSA1
0.392233	6.30858e-45	2	NOP10
0.317717	1.24819e-44	2	LAIR2
0.379411	1.28373e-44	2	FKBP4
0.338606	1.50531e-44	2	NAMPT
0.347761	1.99488e-44	2	TMEM173
0.404421	2.13958e-44	2	MRPL18
0.352755	1.10545e-43	2	FYB
0.435793	3.92481e-42	2	UGP2
0.311516	1.53231e-41	2	GATA3
0.345945	2.38435e-41	2	CLDND1
0.362171	4.73005e-41	2	CD247
0.368336	3.08777e-40	2	SLC3A2
0.449054	3.17859e-40	2	TSPYL2
0.354697	4.0947e-40	2	STAT3
0.37978	5.60388e-40	2	KLF6
0.326163	2.08306e-39	2	PTPRC
0.390165	2.49097e-39	2	TCP1
0.364276	2.66352e-39	2	YWHAH
0.354847	5.27854e-39	2	CFLAR
0.331242	1.42798e-38	2	CASP1
0.347061	1.92594e-38	2	RP11-1399P15.1
0.317972	1.22006e-37	2	S100A6
0.316507	5.49829e-37	2	ARID5A
0.316625	1.36087e-36	2	CTSA
0.719714	6.83972e-36	2	CXCL13
0.387477	7.62463e-36	2	SRSF7
0.361073	9.41121e-36	2	CLK1
0.402482	1.0969e-35	2	GZMA
0.3087	1.51331e-35	2	CD44
0.354332	1.96838e-35	2	TYMP
0.443367	2.19362e-35	2	BIRC3
0.339212	3.37795e-35	2	MT1X
0.379917	3.98121e-35	2	IL2RG
0.323321	1.24165e-34	2	TTC39C
0.334159	2.01006e-33	2	RHBDD2
0.334734	2.68199e-33	2	SYNE2
0.35015	3.32745e-33	2	EVI2A
0.300893	7.49683e-33	2	HN1
0.332236	5.52114e-32	2	DEDD2
0.448464	1.5616e-31	2	PMAIP1
0.347875	1.70193e-31	2	OCIAD2
0.351266	2.2872e-31	2	ARL6IP5
0.334827	6.53851e-31	2	GIMAP4
0.373432	7.42385e-31	2	PPP1R2
0.376864	9.19749e-31	2	PTGES3
0.372454	1.12387e-30	2	DDX24
0.296698	7.72022e-30	2	RAC2
0.313176	1.11617e-29	2	CD96
0.318998	1.11894e-29	2	RHOG
0.356275	1.18694e-28	2	MAP1LC3B
0.307211	3.47084e-28	2	TMEM50A
0.303733	1.54835e-27	2	CSTB
0.305508	1.81045e-27	2	VIM
0.300185	2.89793e-27	2	SEPW1
0.326148	2.90774e-27	2	ENO1
0.310868	1.28161e-26	2	UBE2B
0.31024	8.71797e-26	2	SOD2
0.3093	3.40371e-24	2	TPI1
0.356909	4.85548e-24	2	CYTIP
0.322628	5.44937e-24	2	SLC2A3
0.334518	3.93289e-23	2	RPS27L
0.346872	8.24082e-23	2	PIM2
0.300687	2.13474e-22	2	RARRES3
0.423919	2.54945e-22	2	GADD45B
0.32164	1.6513e-19	2	GLRX
0.368976	2.91601e-19	2	DUSP2
0.374902	5.80252e-18	2	CD27
0.342863	1.64838e-17	2	LAG3
0.37757	6.28493e-17	2	GZMK
0.347024	4.98204e-16	2	LGALS1
0.314636	3.35448e-15	2	SOCS3
0.42721	9.60184e-10	2	GNLY
0.39973	1.22527e-08	2	DDIT4
0.322461	6.40267e-08	2	IER5
0.304704	4.87851e-05	2	NKG7
0.34755	5.97439e-05	2	ANXA1
0.724875	0	3	NOSIP
0.59577	0	3	LINC00861
0.556355	0	3	FHIT
0.549419	0	3	LEF1
0.504838	0	3	LDHB
0.502796	0	3	MAL
0.500428	0	3	TCF7
0.498976	0	3	AES
0.495916	0	3	RP11-255M2.3
0.468321	0	3	RPS3A
0.457317	0	3	NHSL2
0.456613	0	3	AIF1
0.448204	0	3	RPL17
0.441052	0	3	NACA2
0.438893	0	3	NBEAL1
0.437403	0	3	TIPIN
0.428139	0	3	RPS12
0.424083	0	3	RPS13
0.423997	0	3	RPS14
0.423371	0	3	RPL9
0.422685	0	3	TPT1
0.414794	0	3	RPS3
0.411144	0	3	CD3E
0.406762	0	3	ZNF90
0.405674	0	3	MYC
0.402651	0	3	RPL7
0.3997	0	3	RPS6
0.398391	0	3	TXK
0.397466	0	3	EIF3E
0.397402	0	3	RPL31
0.393235	0	3	C6orf48
0.391994	0	3	RPL3
0.391573	0	3	RPL30
0.390265	0	3	TRABD2A
0.390142	0	3	EEF1B2
0.385091	0	3	RPS4X
0.381152	0	3	LDLRAP1
0.379945	0	3	RPL38
0.379026	0	3	CCR7
0.371297	0	3	GIMAP7
0.364203	0	3	RPL32
0.363931	0	3	PRMT2
0.363789	0	3	RPL34
0.361499	0	3	RPL14
0.360958	0	3	RPL21
0.35653	0	3	TOMM7
0.355436	0	3	PIM1
0.353891	0	3	UQCRB
0.353803	0	3	EEF1A1
0.352883	0	3	RPL35A
0.351439	0	3	RPL4
0.349653	0	3	AAK1
0.348866	0	3	RPS25
0.347517	0	3	RPS27A
0.345069	0	3	RPL5
0.341208	0	3	RPL13
0.340491	0	3	GLTSCR2
0.338454	0	3	PIK3IP1
0.337422	0	3	FLT3LG
0.334592	0	3	ADTRP
0.333819	0	3	RPS15A
0.328165	0	3	NPM1
0.327653	0	3	NUCB2
0.31704	0	3	RPL22
0.316031	0	3	TXNIP
0.312396	0	3	RPL11
0.308433	0	3	RPL10
0.30365	0	3	RPS10
0.301049	0	3	ACTN1
0.299898	0	3	RPL10A
0.299143	0	3	RPLP2
0.297329	0	3	RPS27
0.291006	0	3	TMIGD2
0.283659	0	3	RPL27
0.28319	0	3	IL7R
0.282591	0	3	RPS29
0.28165	0	3	RPL36
0.281587	0	3	RPL36A
0.281275	0	3	RPS28
0.280524	0	3	EPHX2
0.275506	0	3	RPS9
0.274756	0	3	FYB
0.274174	0	3	RPS16
0.273086	0	3	NACA
0.272411	0	3	RPL39
0.27178	0	3	RPL24
0.267906	0	3	RPS20
0.26428	0	3	SARAF
0.256273	0	3	RPL19
0.25214	0	3	APBA2
0.337961	2.19776e-299	3	RCAN3
0.282617	3.69373e-296	3	NGFRAP1
0.303141	6.80893e-292	3	AC090498.1
0.312654	8.13547e-284	3	GIMAP1
0.287439	1.26707e-279	3	KLF3
0.325093	9.32188e-278	3	MGAT4A
0.325532	1.49953e-276	3	SH3YL1
0.295134	2.07261e-271	3	STMN3
0.304119	1.77166e-259	3	RGS10
0.291258	4.17815e-259	3	CAMK4
0.266119	2.36266e-250	3	SERINC5
0.33403	2.54519e-249	3	SNHG8
0.255391	6.66021e-248	3	PRKCA
0.251605	7.20663e-233	3	SATB1
0.286817	1.10791e-207	3	EIF4B
0.277025	6.57631e-203	3	BIN2
0.267286	6.4101e-95	3	RPS26
0.924408	0	4	S100A4
0.821801	0	4	ANXA1
0.68876	0	4	S100A6
0.671941	0	4	CRIP1
0.658874	0	4	VIM
0.627046	0	4	S100A10
0.615883	0	4	IL7R
0.564274	0	4	IL32
0.544835	0	4	AES
0.532041	0	4	ITGB1
0.480054	0	4	S100A11
0.468913	0	4	PTGER2
0.453093	0	4	EMP3
0.446225	0	4	TIMP1
0.440694	0	4	S100A9
0.417409	0	4	S100A8
0.410696	0	4	LDHB
0.407085	0	4	TRADD
0.405833	0	4	FLT3LG
0.405048	0	4	MYO1F
0.394065	0	4	AHNAK
0.393374	0	4	TPT1
0.389458	0	4	SH3BGRL3
0.370949	0	4	RPL17
0.370231	0	4	RORA
0.345306	0	4	TMSB10
0.334013	0	4	NPDC1
0.256169	0	4	EEF1A1
0.354907	1.19096e-291	4	CD3E
0.410439	6.55874e-291	4	AQP3
0.685616	6.69577e-290	4	KLRB1
0.560805	6.68017e-288	4	LGALS1
0.277807	8.17355e-288	4	TTC39C-AS1
0.358538	7.82723e-266	4	FLNA
0.352947	3.98055e-259	4	MAL
0.408793	1.50989e-255	4	GSTK1
0.276869	1.06735e-254	4	RPL36A
0.395176	3.56746e-251	4	ANXA2
0.380921	1.24179e-249	4	TOB1
0.430448	1.53383e-249	4	NOSIP
0.495806	3.76396e-249	4	NHSL2
0.34074	6.06527e-248	4	IFITM1
0.31862	5.53854e-245	4	FXYD5
0.321371	6.40711e-241	4	PRDM1
0.292038	1.72654e-222	4	HINT1
0.38341	5.76463e-220	4	SOCS3
0.372983	3.39238e-217	4	LTB
0.318145	4.36155e-216	4	FYB
0.315733	1.60651e-215	4	CDC25B
0.333767	1.35784e-213	4	CALM1
0.320536	2.39936e-213	4	ARL4C
0.379563	3.28413e-211	4	PLP2
0.339638	3.63881e-203	4	AC090498.1
0.297981	4.34046e-196	4	TXN
0.297806	2.50244e-195	4	MGAT4A
0.324885	4.13405e-194	4	BIN2
0.313793	2.80596e-192	4	DSTN
0.322081	2.66844e-188	4	PIM1
0.253865	9.68841e-188	4	STMN3
0.255923	1.23932e-187	4	SERINC5
0.324192	2.3344e-184	4	ZFP36L2
0.282583	5.57211e-180	4	RP11-138A9.1
0.273654	5.84365e-179	4	OPTN
0.26856	4.82476e-178	4	SAMHD1
0.27058	2.31564e-175	4	TTC39C
0.252113	1.33334e-168	4	AAK1
0.263402	1.8658e-164	4	RCAN3
0.300665	6.735e-164	4	RP11-255M2.3
0.253984	2.68513e-160	4	PAG1
0.278998	9.48704e-156	4	HBB
0.274077	1.26607e-154	4	MYO1G
0.261011	1.67338e-153	4	LPAR6
0.2589	1.9472e-150	4	SORL1
0.251582	4.90528e-149	4	RARRES3
0.265633	2.44599e-141	4	NBEAL1
0.294298	9.63052e-140	4	TAGLN2
0.259965	2.03935e-132	4	TSPO
0.314737	5.7962e-130	4	ZNF90
0.255275	4.82423e-127	4	GTF3A
0.255249	5.13394e-119	4	ARHGAP15
0.282956	1.68965e-116	4	NACA2
0.258891	3.80708e-116	4	TIPIN
1.28988	0	5	CXCL8
0.816057	0	5	SPP1
0.728896	0	5	C15orf48
0.624794	0	5	CCL3
0.507781	0	5	IL1B
0.396082	1.5477e-211	5	G0S2
0.628268	8.95155e-189	5	TIMP1
0.759195	3.23841e-179	5	IL7R
0.804703	5.63678e-155	5	CCL4L2
0.527113	2.70326e-146	5	CCL4
0.609397	3.7249e-146	5	GPR171
0.621554	3.96015e-137	5	FTH1
0.591862	1.72802e-129	5	S100A11
0.500993	2.14239e-126	5	S100A9
0.252674	1.76599e-123	5	PLAUR
0.556441	1.04299e-115	5	S100A8
0.305831	3.09835e-115	5	CCL3L3
0.344086	1.98801e-110	5	FCER1G
0.353304	3.76496e-109	5	SRGN
0.483666	6.68914e-108	5	GIMAP7
0.557646	7.1784e-108	5	SOCS3
0.475044	1.23239e-101	5	ZNF90
0.515477	1.83576e-98	5	ANXA1
0.485812	2.74368e-98	5	GIMAP4
0.468111	3.77458e-98	5	SARAF
0.460232	6.44912e-88	5	SOD2
0.366572	1.84386e-87	5	GZMB
0.35556	1.48796e-85	5	CD2
0.445709	3.34815e-78	5	VIM
0.374882	9.23851e-78	5	LYZ
0.29539	3.21167e-74	5	CD3D
0.27747	5.87554e-71	5	IL32
0.41111	1.45852e-69	5	LEPROTL1
0.292538	1.31374e-68	5	TNFRSF4
0.383281	1.08043e-67	5	CD7
0.331994	1.88662e-67	5	FXYD5
0.282534	6.13374e-66	5	CST7
0.362334	1.36952e-64	5	TYROBP
0.272077	2.70594e-63	5	NBEAL1
0.390754	4.88423e-63	5	LDHA
0.334126	3.92532e-62	5	CST3
0.347724	1.49586e-58	5	NHSL2
0.354511	2.82834e-58	5	S100A6
0.34857	1.62702e-54	5	S100A10
0.346917	1.55466e-52	5	LPAR6
0.312821	9.68626e-48	5	CD247
0.270273	6.04621e-47	5	FKBP5
0.261157	1.63875e-46	5	S100A4
0.43856	1.64182e-45	5	TXN
0.320025	1.10739e-42	5	TMEM173
0.268059	1.63356e-40	5	ZFP36
0.302631	5.327e-40	5	AC092580.4
0.293421	6.68277e-40	5	LGALS3
0.287501	1.2657e-39	5	GIMAP1
0.372839	2.997e-39	5	CCR7
0.251854	3.50159e-39	5	TRAT1
0.291133	8.41222e-39	5	LGALS1
0.302896	7.05927e-38	5	ARID5A
0.268019	9.99584e-38	5	IFITM3
0.286482	1.79052e-35	5	ZFP36L2
0.291524	6.8402e-34	5	EMP3
0.361835	7.96694e-34	5	ID2
0.2623	4.95069e-31	5	PIM1
0.27514	6.61284e-29	5	PIK3IP1
0.29546	8.0764e-29	5	TSHZ2
0.284384	3.70765e-28	5	CREM
0.25497	3.69729e-27	5	TRADD
0.28075	2.42562e-25	5	ETS1
0.286865	6.24357e-24	5	ANXA2
0.275535	1.09454e-19	5	KLRB1
0.288768	3.39769e-19	5	IER2
0.257193	3.5036e-12	5	NEAT1
0.37019	2.52929e-09	5	CCL5
0.271428	3.44339e-08	5	FAM118A
0.799219	0	6	FOS
0.730928	0	6	CITED2
0.709602	0	6	GIMAP7
0.597196	0	6	TRAC
0.563602	0	6	CD3D
0.560767	0	6	GIMAP4
0.558992	0	6	CD7
0.55397	0	6	CD40LG
0.515215	0	6	CD3G
0.500156	0	6	JUN
0.488079	0	6	DUSP1
0.485988	0	6	JUNB
0.484456	0	6	CD3E
0.4778	0	6	FYB
0.441807	0	6	LAT
0.343782	0	6	CD2
0.433725	1.78975e-271	6	IL7R
0.46865	2.92435e-271	6	CCR7
0.54322	8.82425e-268	6	TRBC1
0.419118	8.50332e-256	6	DNAJB1
0.273013	3.43545e-250	6	BTG1
0.393869	2.91631e-248	6	CD69
0.427799	6.59393e-245	6	DENND2D
0.322524	4.45381e-239	6	LDHB
0.34749	3.06603e-237	6	ITM2A
0.327107	1.80868e-229	6	ITM2B
0.390334	4.18279e-224	6	GIMAP1
0.571252	1.49188e-221	6	KLRB1
0.459443	1.44199e-218	6	KLF6
0.288151	3.03841e-213	6	LINC00402
0.488456	5.19831e-211	6	GPR183
0.376596	2.40955e-207	6	LPAR6
0.369359	9.83472e-206	6	ZFP36L2
0.374162	2.09543e-200	6	AAK1
0.36806	1.55748e-195	6	TRAT1
0.281564	5.28799e-168	6	CHRM3-AS2
0.319485	4.18852e-160	6	HCST
0.34914	1.59023e-157	6	TRBC2
0.383085	1.12269e-152	6	PASK
0.321377	2.0248e-151	6	GZMM
0.26134	5.56057e-147	6	RPS4Y1
0.289659	4.95403e-144	6	CD247
0.269885	8.67858e-139	6	LCK
0.338792	1.73743e-133	6	HSPA1B
0.287112	1.88357e-133	6	CD6
0.292125	3.19262e-126	6	TCF7
0.269654	1.4636e-125	6	RGL4
0.386775	3.23689e-119	6	DDIT4
0.339148	2.68049e-116	6	RP11-51J9.5
0.254378	1.69316e-115	6	LINC01550
0.252961	1.3566e-114	6	CMTM8
0.29061	2.83464e-113	6	TSHZ2
0.270933	1.35163e-106	6	GIMAP2
0.260866	1.38596e-103	6	RARRES3
0.284098	1.11873e-102	6	PIK3IP1
0.265697	6.60071e-100	6	RGS10
1.35352	0	7	TNFAIP3
1.28762	0	7	LMNA
1.25449	0	7	ZFP36
1.14795	0	7	ANXA1
1.03021	0	7	NFKBIA
0.890107	0	7	FOS
0.845501	0	7	ID2
0.814031	0	7	RGCC
0.788447	0	7	KLF6
0.751108	0	7	SRGN
0.747793	0	7	VIM
0.727531	0	7	S100A4
0.724592	0	7	ZFP36L2
0.714685	0	7	TOB1
0.709448	0	7	CD69
0.704261	0	7	SOCS3
0.696801	0	7	IL7R
0.659719	0	7	MYADM
0.654748	0	7	JUNB
0.646314	0	7	NR4A2
0.61215	0	7	RORA
0.597175	0	7	PTGER4
0.569295	0	7	CSRNP1
0.51479	0	7	BHLHE40
0.363087	0	7	EIF1
0.883329	4.66985e-300	7	KLRB1
0.633963	1.85899e-276	7	CREM
0.489954	2.25172e-268	7	CD2
0.738704	5.48788e-265	7	JUN
0.466001	8.15925e-263	7	CD3D
0.47897	7.88749e-258	7	S100A6
0.538427	1.61471e-256	7	PPP1R15A
0.340304	4.34763e-253	7	IL32
0.534277	1.95081e-249	7	IDS
0.728719	3.00874e-248	7	RGS1
0.570932	1.78716e-244	7	AC092580.4
0.546193	2.13635e-241	7	ANKRD28
0.398403	4.58886e-235	7	PHLDA1
0.503606	4.90353e-234	7	S100A10
0.486032	1.17869e-232	7	ARL4C
0.69234	2.35263e-231	7	FOSB
0.608732	1.71592e-229	7	DDIT4
0.518181	4.73846e-213	7	JUND
0.458526	1.84827e-211	7	GPR171
0.380196	4.33637e-205	7	CDKN1A
0.534523	2.96417e-199	7	DUSP1
0.417381	1.75979e-197	7	LEPROTL1
0.532479	2.23312e-197	7	RP11-138A9.1
0.405564	9.65431e-195	7	RP11-51J9.5
0.478411	2.08077e-194	7	SPOCK2
0.363439	2.68913e-193	7	CD3E
0.469799	3.38521e-192	7	DUSP2
0.330349	8.28082e-189	7	TPT1
0.460468	3.94201e-185	7	CD44
0.457626	6.23387e-182	7	SLC2A3
0.284013	1.10099e-181	7	PDE4D
0.492651	7.17879e-181	7	TSC22D3
0.543657	1.35787e-179	7	CRIP1
0.512435	1.55415e-179	7	AREG
0.419777	2.92704e-178	7	TIMP1
0.356211	1.8902e-172	7	SARAF
0.445494	1.27391e-169	7	LDHA
0.412066	4.9869e-169	7	FTH1
0.562266	4.56459e-168	7	MCL1
0.395261	1.52978e-164	7	TNFRSF25
0.326262	3.37849e-162	7	FAM46C
0.501645	3.12283e-161	7	RP11-138A9.2
0.390951	3.68669e-159	7	CCL20
0.404333	1.31176e-156	7	PRDM1
0.373467	2.6138e-155	7	AHNAK
0.367308	2.56457e-151	7	LGALS3
0.363235	1.97676e-148	7	CTD-3252C9.4
0.324428	5.46031e-146	7	TNFRSF4
0.44448	1.87859e-144	7	YPEL5
0.303492	6.06396e-141	7	FXYD5
0.281076	5.94555e-139	7	STAT4
0.323993	3.97928e-138	7	FKBP11
0.376419	4.82569e-138	7	CD6
0.354879	6.69417e-136	7	TMEM173
0.473905	1.40715e-133	7	S100A11
0.298567	6.11714e-133	7	ITM2B
0.26867	1.20778e-131	7	RNF125
0.330204	3.82482e-128	7	ZNF331
0.368022	4.1317e-128	7	EML4
0.411454	4.49984e-128	7	IRF1
0.291851	1.67132e-126	7	ICOS
0.421892	8.19973e-124	7	DUSP4
0.379632	3.76528e-123	7	PPP2R5C
0.537374	1.15908e-122	7	CITED2
0.32038	1.53368e-122	7	CALM1
0.309265	2.67961e-121	7	IRF2BP2
0.457577	1.01868e-119	7	BTG2
0.376201	1.7203e-119	7	AC016831.7
0.346492	9.06762e-118	7	PLP2
0.348167	2.74326e-117	7	NEAT1
0.366334	4.77896e-116	7	ADGRE5
0.279273	2.69462e-114	7	H3F3B
0.331087	4.29832e-114	7	SBDS
0.337035	9.01444e-113	7	AIM1
0.268974	1.76427e-110	7	BTG1
0.31806	6.27095e-109	7	PLK3
0.268917	1.39276e-107	7	TRAC
0.303799	3.72018e-107	7	CD96
0.288915	1.60997e-106	7	GATA3
0.274534	1.9582e-104	7	MYO1F
0.337303	2.23814e-104	7	JAML
0.280581	1.23369e-103	7	TNFSF13B
0.298269	3.39555e-101	7	CD3G
0.318461	1.24195e-100	7	SLC38A2
0.256303	1.02147e-98	7	SYTL3
0.250894	1.63882e-98	7	SH3BGRL3
0.258766	2.19548e-98	7	FLT3LG
0.27973	6.80173e-98	7	SH2D2A
0.269608	1.04285e-96	7	ARL4A
0.291252	1.3704e-96	7	AQP3
0.370936	8.07085e-94	7	TUBA1A
0.394506	2.94801e-92	7	GPR183
0.28844	2.75307e-90	7	HCST
0.307203	9.8691e-89	7	SELK
0.320148	5.81072e-88	7	SAMSN1
0.261584	1.6812e-87	7	MT2A
0.312654	5.85628e-87	7	CD40LG
0.385776	6.78898e-87	7	CKLF
0.301435	7.33071e-86	7	PBXIP1
0.283137	7.5818e-86	7	RUNX3
0.307323	1.79306e-85	7	ITGB1
0.276024	2.73071e-84	7	EMP3
0.290648	3.40574e-83	7	CD99
0.573179	3.08219e-82	7	CCL5
0.309309	3.1133e-81	7	CYCS
0.259879	2.18729e-80	7	CXCR4
0.294983	6.46193e-80	7	TRBC2
0.27925	1.04616e-79	7	PIK3R1
0.286162	1.42537e-79	7	CCNL1
0.386148	3.18727e-79	7	GADD45B
0.407015	9.46384e-78	7	GZMA
0.28718	1.49433e-76	7	TAGLN2
0.261539	4.14807e-76	7	SOCS1
0.25074	1.54431e-75	7	TRBC1
0.277039	8.86696e-73	7	SERTAD1
0.257805	6.80893e-71	7	ANXA2
0.395435	7.58671e-71	7	IER2
0.256321	1.01507e-70	7	IFRD1
0.285968	3.01871e-70	7	NFKBIZ
0.252938	4.44752e-68	7	PNRC1
0.312224	7.41294e-68	7	LGALS1
0.252857	1.72421e-63	7	HNRNPUL1
0.251104	6.8272e-62	7	FAM177A1
0.25843	7.14945e-62	7	ARID5A
0.252308	8.07159e-58	7	LINC00152
0.291576	1.17061e-56	7	SRSF7
0.265917	7.1505e-56	7	HSPA5
0.302552	1.39851e-55	7	SNHG25
0.265097	4.36713e-53	7	CCNH
0.273622	5.47603e-53	7	DDX3X
0.250635	2.25056e-52	7	FYN
0.260693	1.59308e-50	7	PPP1CB
0.256996	3.38381e-41	7	CEBPB
0.435238	0	8	MT-CO2
0.406984	0	8	MT-CO1
0.374181	0	8	MT-CO3
0.342741	6.64537e-301	8	MT-ND4
1.83507	1.60788e-270	8	PLCG2
0.376907	3.26526e-266	8	MT-ATP6
0.309821	8.81653e-241	8	MT-ND1
0.597502	6.31632e-99	8	CD3D
0.644214	8.26522e-65	8	CD2
0.792222	4.76567e-64	8	GZMA
0.471687	2.2803e-63	8	TRAC
0.458835	4.71972e-60	8	HSPA1B
0.443264	1.01569e-58	8	CXCR6
0.41455	1.89326e-51	8	IL32
0.524244	8.82598e-51	8	GIMAP7
0.412492	8.41607e-47	8	CD3E
0.455673	2.89089e-42	8	GIMAP4
0.45352	6.17096e-38	8	CD7
0.518564	6.84619e-38	8	GZMB
0.487174	1.57208e-33	8	S100A11
0.402574	4.29767e-31	8	S100A4
0.332762	1.41651e-29	8	S100A6
0.482054	2.44128e-29	8	AC092580.4
0.408031	3.81964e-27	8	CXCL13
0.894926	2.59027e-26	8	CCL5
0.346221	4.67136e-26	8	GPR171
0.375687	2.15823e-25	8	CD3G
0.357142	9.6958e-25	8	CST7
0.43888	2.54299e-24	8	JAML
0.373182	1.75297e-23	8	GIMAP1
0.651075	2.0079e-23	8	GNLY
0.351832	2.6178e-23	8	RPS26
0.484161	2.62588e-23	8	TRBC1
0.348763	7.38754e-23	8	SH3BGRL3
0.280116	7.56795e-21	8	ITM2B
0.464717	1.05888e-20	8	LINC00152
0.349885	1.8657e-20	8	HCST
0.297921	1.9434e-20	8	FYB
0.255277	3.047e-20	8	MT2A
0.367676	4.3544e-20	8	CXCR3
0.32141	7.77269e-20	8	PTPRC
0.290664	8.65707e-17	8	TMEM173
0.315298	2.3336e-16	8	IL7R
0.416746	4.6711e-16	8	CKLF
0.292752	3.11792e-15	8	LCK
0.336662	1.97633e-14	8	TNFRSF18
0.328754	3.29142e-13	8	TRBC2
0.486045	1.26927e-12	8	KLRB1
0.309942	1.59636e-11	8	SRGN
0.305069	3.544e-11	8	N4BP2L2
0.257074	7.17912e-11	8	SH2D2A
0.251721	7.65922e-11	8	SLFN5
0.281268	1.12595e-09	8	SLA
0.309784	2.27226e-09	8	SIT1
0.285593	1.67545e-08	8	SPOCK2
0.258376	4.53921e-08	8	CD247
0.273094	1.66963e-07	8	MIR4435-2HG
0.264714	2.03388e-07	8	DENND2D
0.250532	4.68461e-07	8	TRAT1
0.405418	5.56338e-07	8	CCL4
0.278303	4.6746e-06	8	GBP2
0.252801	1.34835e-05	8	RORA
0.314001	4.69923e-05	8	RBPJ
0.259125	7.97899e-05	8	ABRACL
0.250287	0.000103849	8	LINC00861
0.397362	0.000116705	8	ALOX5AP
0.392343	0.00169843	8	NKG7
0.261817	0.0155785	8	RNF149
0.398734	0.142767	8	ID2
0.409588	0.163005	8	C1orf56
0.262304	1	8	TXN
1.23919	0	9	IL32
1.08295	0	9	LINC00152
0.967	0	9	S100A4
0.905688	0	9	MIR4435-2HG
0.826244	0	9	RTKN2
0.774339	0	9	TIGIT
0.701105	0	9	TRAC
0.679735	0	9	FOXP3
0.6772	0	9	LGALS3
0.672724	0	9	IL2RA
0.64801	0	9	TNFRSF1B
0.635178	0	9	RP11-1399P15.1
0.61933	0	9	CTLA4
0.596349	0	9	CD3D
0.505283	0	9	HLA-A
0.471085	0	9	HPGD
0.464912	0	9	B2M
0.396261	0	9	FANK1
0.865578	7.39385e-304	9	RGS1
0.681599	9.32423e-303	9	IL10RA
0.664972	6.79323e-287	9	MIAT
0.655421	1.7328e-286	9	DUSP4
0.506814	3.36177e-283	9	GBP5
0.601219	3.39205e-274	9	SRGN
0.600305	1.31271e-265	9	CST7
0.512526	1.05028e-240	9	SH3BGRL3
0.578627	1.00516e-239	9	CD2
0.575888	6.54696e-239	9	S100A6
0.403354	1.54348e-236	9	TMSB10
0.363323	1.46289e-234	9	HLA-C
0.582706	1.52635e-234	9	PRDM1
0.302515	3.39711e-233	9	JAKMIP1
0.608147	3.14329e-223	9	S100A10
0.601995	7.86232e-217	9	DOK2
0.577367	1.84736e-212	9	GBP2
0.50548	4.94471e-212	9	IL2RB
0.377609	3.08031e-207	9	LAIR2
0.527395	1.20517e-198	9	LCK
0.66883	2.13367e-196	9	TRBC2
0.464846	7.59618e-194	9	CD3E
0.604995	5.35378e-188	9	ANXA2
0.598487	6.71618e-171	9	PBXIP1
0.380957	1.25565e-170	9	AC133644.2
0.743346	6.26935e-161	9	PMAIP1
0.456407	5.41014e-159	9	EVL
0.439457	5.86303e-159	9	MT2A
0.362313	2.4498e-157	9	ARHGDIB
0.496621	1.6784e-150	9	LEPROTL1
0.335147	1.60442e-149	9	STAM
0.610283	2.72212e-145	9	NEAT1
0.490339	6.414e-145	9	LAT
0.478998	2.89132e-135	9	MYO1F
0.532135	1.13394e-131	9	RP11-138A9.1
0.488137	2.23392e-131	9	CD27
0.322317	2.41855e-129	9	PFN1
0.654069	6.37114e-127	9	TRBC1
0.457987	7.32693e-125	9	FYN
0.444693	1.57917e-123	9	SPOCK2
0.303149	1.02591e-121	9	HS3ST3B1
0.424689	1.31908e-121	9	TBC1D4
0.374308	1.90685e-120	9	GMFG
0.534747	2.6838e-118	9	RP11-138A9.2
0.424323	3.07854e-116	9	SELPLG
0.503489	3.77739e-116	9	ARID5B
0.330716	9.99972e-116	9	ITM2B
0.403306	7.4925e-114	9	CD44
0.431683	1.85105e-113	9	SAMHD1
0.438416	1.42159e-111	9	EMP3
0.485033	1.96712e-111	9	SYNE2
0.282756	5.08231e-111	9	MALAT1
0.40467	5.20906e-111	9	CD3G
0.455237	4.46207e-110	9	CD247
0.502428	6.35521e-109	9	LMNA
0.268759	3.32386e-108	9	ACTB
0.386851	1.32542e-107	9	FAM129A
0.505111	1.69435e-107	9	CTSC
0.39193	6.34389e-107	9	TNFRSF18
0.36984	4.82654e-103	9	DUSP10
0.453849	1.59787e-102	9	CLDND1
0.393262	1.25253e-99	9	SKAP1
0.351074	9.81499e-99	9	CALM1
0.429691	1.48467e-98	9	RORA
0.452386	3.52252e-98	9	TTC39C
0.446743	1.00722e-93	9	CARD16
0.408863	1.32414e-92	9	HCST
0.401549	1.61037e-92	9	AC016831.7
0.491458	4.26419e-91	9	CKLF
0.41933	1.49334e-90	9	CXCR3
0.379306	1.56802e-90	9	PYHIN1
0.414674	6.313e-90	9	JUNB
0.386636	1.00691e-89	9	OPTN
0.301363	1.12686e-89	9	MYL6
0.374345	3.18568e-87	9	GSTK1
0.431488	3.13913e-86	9	AES
0.281384	2.1797e-82	9	NINJ2
0.374946	1.47406e-81	9	BATF
0.314955	3.88282e-80	9	VIM
0.409509	4.07888e-80	9	ITGB1
0.275235	2.63245e-79	9	SARAF
0.336729	2.54463e-77	9	IQGAP2
0.296981	5.4449e-77	9	FAS
0.434436	2.97157e-76	9	USP15
0.371191	3.14829e-75	9	LSP1
0.376319	1.47283e-74	9	SLFN5
0.35079	1.82928e-74	9	TNFRSF4
0.380555	3.40991e-74	9	SLA
0.431717	2.65004e-73	9	CORO1B
0.284374	7.41333e-73	9	HAPLN3
0.435471	1.07063e-71	9	RPS27L
0.35717	4.13492e-71	9	SAT1
0.353949	5.20628e-71	9	TXN
0.399261	1.09639e-70	9	FLNA
0.325121	2.02935e-70	9	GALM
0.373712	9.342e-69	9	IL2RG
0.29358	3.48647e-68	9	SUB1
0.366486	4.44933e-68	9	FAM46C
0.371585	4.7393e-67	9	AQP3
0.307461	6.2109e-65	9	NMT2
0.327156	6.64675e-65	9	GPR155
0.341713	6.92819e-64	9	CMTM3
0.380073	7.89103e-63	9	ARL4C
0.288314	5.34591e-60	9	FYB
0.391739	7.37199e-60	9	PCSK7
0.326071	1.88063e-59	9	YWHAB
0.353739	8.56759e-59	9	CMTM7
0.386868	8.6993e-58	9	RNF213
0.335308	2.80328e-57	9	CD7
0.288684	3.91911e-57	9	PTPRC
0.313633	1.56785e-56	9	AAK1
0.284309	3.40242e-56	9	HOXB2
0.313469	2.23791e-55	9	TMEM173
0.297399	1.17032e-54	9	NABP1
0.38468	1.55755e-54	9	BIN2
0.296048	1.74932e-54	9	UBL3
0.284969	1.77778e-54	9	SOD1
0.270345	5.22806e-54	9	GPR82
0.331226	5.78511e-54	9	TRAF3IP3
0.326813	3.95327e-53	9	CDC25B
0.351243	2.16665e-52	9	CFLAR
0.284448	1.92112e-51	9	LINC00649
0.280076	2.28915e-51	9	SH2D2A
0.362682	4.34521e-51	9	CCM2
0.432496	4.53942e-51	9	UGP2
0.306848	5.94976e-51	9	PRKCH
0.385314	3.94595e-50	9	GLRX
0.360055	8.70349e-49	9	BIRC3
0.292374	2.98728e-48	9	BTG3
0.483004	7.20631e-48	9	LGALS1
0.353216	7.45034e-48	9	S1PR4
0.287459	3.19442e-47	9	JAML
0.306125	4.46626e-47	9	LCP2
0.304936	1.09103e-46	9	CASP1
0.344131	1.98711e-46	9	CRIP1
0.310341	1.22553e-45	9	RP11-51J9.5
0.276423	1.01306e-44	9	CLIC1
0.299374	4.29317e-44	9	MT1X
0.329419	4.92523e-44	9	ETS1
0.354504	4.94572e-43	9	MYO1G
0.290359	1.38224e-42	9	RASGRP1
0.331761	4.13236e-41	9	PIM2
0.301152	5.03335e-41	9	CD5
0.279254	5.40702e-41	9	EID1
0.34833	1.69262e-40	9	CTSA
0.31162	1.91477e-39	9	PPP1R18
0.305125	1.16128e-38	9	STK4
0.316838	2.62913e-38	9	CASP8
0.282891	3.22264e-38	9	RHOG
0.294492	5.49199e-38	9	THEM4
0.272387	1.97679e-37	9	CAPN2
0.271137	2.76856e-37	9	S100A11
0.26902	9.75487e-36	9	ZAP70
0.277919	4.5219e-35	9	RNPEPL1
0.29382	6.65811e-35	9	TNFRSF25
0.350365	1.04811e-34	9	VMP1
0.304826	4.32172e-34	9	NGFRAP1
0.275462	8.8625e-34	9	SAMSN1
0.278558	2.70685e-33	9	C10orf54
0.28263	1.27233e-32	9	SIT1
0.290485	2.64574e-32	9	LEF1
0.27464	2.81711e-32	9	CDKN1B
0.272189	1.72479e-31	9	ANXA11
0.28553	2.24652e-31	9	PPM1G
0.273923	9.36522e-31	9	ACAP1
0.293297	9.71671e-31	9	VAMP5
0.276788	1.42204e-30	9	TECR
0.312187	4.07632e-30	9	SMCHD1
0.285679	4.50636e-30	9	TBC1D10C
0.32879	1.69539e-29	9	IRF1
0.277004	1.02232e-28	9	MYH9
0.274768	1.14392e-27	9	DNPH1
0.293873	1.9969e-27	9	FMNL1
0.282653	3.33414e-25	9	ARHGEF1
0.308138	3.37559e-25	9	UCP2
0.276048	3.23641e-24	9	CYLD
0.270368	2.48911e-23	9	ANXA5
0.277141	5.10867e-22	9	TAP1
0.282853	1.09568e-21	9	CALM3
0.28793	9.58618e-19	9	CREM
0.270006	1.03596e-17	9	SOCS3
0.276989	1.56577e-07	9	TPR
2.18509	0	10	CXCL13
1.57375	0	10	ITM2A
1.3929	0	10	SRGN
1.29834	0	10	PDCD1
1.22966	0	10	ICA1
1.21843	0	10	TIGIT
1.18895	0	10	RP5-1028K7.2
1.14406	0	10	PASK
1.12263	0	10	TOX2
1.04068	0	10	SH2D1A
1.00179	0	10	CD2
1.00061	0	10	CORO1B
0.974127	0	10	KLRB1
0.968573	0	10	LAT
0.941619	0	10	SMCO4
0.925552	0	10	MAF
0.913878	0	10	CD3D
0.906548	0	10	TRAC
0.8428	0	10	NR3C1
0.84063	0	10	CD40LG
0.834021	0	10	PVALB
0.823866	0	10	ICOS
0.822152	0	10	TBC1D4
0.821734	0	10	MAGEH1
0.76999	0	10	LIMS1
0.752431	0	10	PTPRC
0.735653	0	10	SCGB3A1
0.709386	0	10	PCAT29
0.696484	0	10	FKBP5
0.681104	0	10	SIRPG
0.667111	0	10	FYN
0.662668	0	10	RP11-455F5.5
0.642156	0	10	TOX
0.635487	0	10	HLA-A
0.606544	0	10	RAB27A
0.539564	0	10	CD200
0.520106	0	10	GNG4
0.501594	0	10	ST8SIA1
0.466243	0	10	IGFBP4
0.456609	0	10	FBLN7
0.407373	0	10	ASCL2
0.381641	0	10	ZNRF1
0.368304	0	10	TMSB4X
0.325173	0	10	LINC01281
0.407659	9.37842e-303	10	SLC9A9
0.721651	5.42227e-302	10	COTL1
0.63181	5.47444e-299	10	LCK
0.689998	4.17e-294	10	SPOCK2
0.33924	3.42104e-288	10	SARDH
0.723708	1.26308e-287	10	FYB
0.806668	9.11194e-286	10	C9orf16
0.8663	1.25705e-285	10	H2AFZ
0.469013	4.05792e-283	10	THADA
0.481705	1.40833e-273	10	CH25H
0.440463	1.5813e-269	10	PHACTR2
0.463527	6.77578e-246	10	CTLA4
0.738373	3.62712e-242	10	CHI3L2
0.54876	1.82077e-238	10	RNF19A
0.421737	2.79086e-236	10	GAPDH
0.482742	3.72928e-236	10	IL6R
0.50036	2.08333e-222	10	CD4
0.798529	7.08906e-221	10	TRBC2
0.360711	1.09256e-219	10	CPM
0.569266	7.00324e-217	10	CD3G
0.491967	5.99494e-210	10	FAM43A
0.459148	7.3343e-209	10	CD28
0.361575	4.10785e-208	10	GADD45G
0.501819	6.56815e-208	10	ZAP70
0.356206	1.85724e-204	10	ACTB
0.524179	8.94497e-201	10	NMB
0.567992	8.65173e-200	10	CD6
0.673209	1.02074e-195	10	PPP1CC
0.423889	3.87033e-194	10	PFN1
1.09791	8.84279e-193	10	TRBC1
0.485031	4.65054e-190	10	CXCR5
0.499093	1.26717e-189	10	IL6ST
0.487792	1.30672e-188	10	TNFRSF4
0.458972	1.60392e-188	10	CD3E
0.562202	5.13934e-184	10	IKZF3
0.505414	8.51433e-181	10	DENND2D
0.531008	1.65304e-179	10	CD27
0.505118	5.89165e-179	10	IL32
0.479505	1.09516e-173	10	CTSB
0.423267	1.64085e-173	10	PYHIN1
0.548421	4.27401e-173	10	RAP1A
0.496909	1.44196e-172	10	CTSA
0.48666	1.38637e-171	10	PRKCH
0.54936	2.96695e-167	10	ALOX5AP
0.475018	1.53321e-165	10	GZMM
0.520507	3.99607e-157	10	DHRS7
0.424276	1.39371e-154	10	LGMN
0.352053	6.83577e-154	10	BTLA
0.483646	7.13022e-153	10	SLA
0.348956	4.02189e-152	10	DDX5
0.514851	2.14292e-150	10	GIMAP7
0.409557	2.52229e-150	10	CTSC
0.539603	2.33498e-148	10	CD7
0.538817	1.48062e-147	10	BATF
0.510395	2.91938e-147	10	VMP1
0.458937	3.60841e-146	10	CD247
0.515088	7.11043e-145	10	NAP1L4
0.414768	2.03594e-135	10	CD5
0.466138	3.32869e-134	10	CKLF
0.476951	1.0313e-133	10	PEBP1
0.488836	3.07296e-131	10	PPP2R5C
0.473358	5.58017e-131	10	RILPL2
0.478477	1.75596e-130	10	IL16
0.362745	9.12024e-130	10	ACTN1
0.504721	1.06323e-129	10	TSHZ2
0.317583	5.93211e-129	10	IL2RB
0.431096	7.58686e-129	10	TNFRSF18
0.439712	4.35573e-128	10	DYNLL1
0.394872	5.74572e-128	10	RHOC
0.329549	1.06219e-126	10	MYL6
0.477335	1.44654e-124	10	NUCB2
0.416441	2.57393e-124	10	ARID5A
0.443334	5.42006e-122	10	GIMAP4
0.412067	6.22454e-120	10	TMCO1
0.38664	1.70994e-119	10	CD84
0.443753	3.38191e-118	10	KIAA1551
0.45133	1.15271e-117	10	PTPN7
0.460638	1.16723e-117	10	NFATC1
0.476042	1.36242e-117	10	GBP2
0.444813	6.70525e-116	10	KLF6
0.701932	4.66107e-114	10	CITED2
0.424234	2.06856e-113	10	SH3KBP1
0.392317	1.0483e-109	10	CD59
0.326476	1.55527e-108	10	ITGAL
0.428926	1.92804e-108	10	TCF7
0.437437	1.33618e-106	10	PBXIP1
0.51731	2.42847e-104	10	FABP5
0.521678	2.64712e-104	10	NDUFB2
0.418704	5.91856e-103	10	DDX24
0.334277	8.42311e-102	10	UQCR11
0.394673	1.30558e-100	10	AKAP13
0.395001	1.47262e-100	10	SNX6
0.409598	7.83376e-99	10	ATPIF1
0.390725	1.14353e-98	10	RGS10
0.472812	2.36192e-98	10	PGM2L1
0.388281	2.87084e-98	10	CDK2AP2
0.349875	3.05772e-98	10	ATP6V0E1
0.357016	7.59965e-98	10	TC2N
0.368973	8.57216e-98	10	TMBIM6
0.340838	2.61943e-97	10	GMFG
0.3342	5.64899e-97	10	UBE2E3
0.315848	5.71783e-97	10	NRBP1
0.334809	2.1842e-95	10	ALDOA
0.41042	2.34204e-95	10	PGAM1
0.32556	3.4451e-93	10	RHBDD2
0.548425	1.37832e-92	10	ID2
0.458607	4.65735e-92	10	GPX1
0.371001	5.54812e-92	10	SPCS1
0.344683	1.47603e-91	10	RAC2
0.373668	1.59817e-91	10	NDUFB1
0.337826	8.90526e-91	10	SKAP1
0.375292	9.51251e-91	10	TRAT1
0.338439	1.85124e-89	10	MT1X
0.327239	7.22285e-89	10	SKP1
0.386818	1.53053e-88	10	SHFM1
0.355681	1.8081e-87	10	NDFIP1
0.366699	8.84806e-86	10	PTPN2
0.375985	1.47712e-85	10	SPCS2
0.393581	4.90519e-85	10	ITGB2
0.317632	9.63634e-85	10	ARPC1B
0.363872	1.629e-84	10	WDR83OS
0.475859	1.99875e-84	10	PKM
0.36545	3.93597e-83	10	TNFRSF25
0.35638	5.11654e-82	10	2021-09-06
0.330016	2.53938e-81	10	C1orf228
0.418053	1.22888e-80	10	SOD1
0.326885	2.90221e-80	10	UBL5
0.318202	5.15242e-80	10	CARHSP1
0.312643	1.75744e-78	10	IFNAR2
0.35155	8.18367e-78	10	SEC11C
0.352948	2.12915e-77	10	SEC11A
0.332998	4.0588e-77	10	TCEB2
0.331069	1.28199e-76	10	TLK1
0.340885	2.36009e-76	10	ATP1B3
0.328088	7.13663e-76	10	CALM3
0.379337	1.67144e-75	10	ISCU
0.395683	2.34809e-74	10	ZFP36L1
0.323269	5.1103e-74	10	OXNAD1
0.341678	2.06629e-73	10	BSG
0.330019	3.11351e-73	10	LAMP1
0.352443	4.66847e-73	10	PARK7
0.366803	4.67961e-70	10	NDUFV2
0.336766	6.60592e-69	10	SEPW1
0.328092	4.8928e-67	10	CD82
0.312735	1.19305e-65	10	NDUFA13
0.375367	4.98988e-65	10	PIM2
0.36419	1.44554e-62	10	YWHAQ
0.354617	1.40763e-61	10	LBH
0.358213	9.69861e-59	10	UQCRC2
0.316322	9.71943e-59	10	FAM118A
0.355719	1.84675e-57	10	LAG3
0.338996	1.65685e-53	10	STAT3
0.387663	3.06488e-52	10	RGS1
0.310451	2.83111e-51	10	PRDX2
0.344886	6.58297e-45	10	DDIT4
0.320161	3.0921e-39	10	RBPJ
1.13793	0	11	CXCL8
0.791043	0	11	IL1B
1.24064	9.02721e-194	11	TCL1A
1.19668	2.19178e-177	11	FCER2
0.358746	2.8653e-177	11	CXCL1
1.96798	5.3287e-146	11	HSPA1A
1.06653	1.09413e-129	11	HLA-DMB
1.16754	4.55656e-121	11	CD83
0.814587	5.68387e-121	11	IGHD
0.469408	8.69865e-120	11	G0S2
1.18893	2.52279e-118	11	HLA-DQA1
0.89397	1.53085e-115	11	RNASE6
0.848404	2.58309e-114	11	CD72
1.06879	3.85743e-112	11	CD79B
1.61978	4.51765e-109	11	HSPA1B
0.706065	7.47316e-101	11	IGHM
0.996144	3.37153e-100	11	MS4A1
1.02951	1.07185e-97	11	HLA-DQB1
1.60282	7.82109e-97	11	HSPA6
1.14913	2.65426e-95	11	HLA-DRA
1.14485	1.23635e-93	11	HSPH1
0.92522	2.1451e-92	11	CD79A
0.865891	9.09265e-91	11	GGA2
1.01131	6.04531e-80	11	STAG3
0.928831	1.10061e-79	11	HLA-DPB1
0.899631	2.99258e-79	11	HLA-DRB1
0.836627	1.7364e-77	11	HLA-DMA
0.709404	2.51927e-76	11	S100A9
0.730589	7.73845e-76	11	HLA-DOB
1.94554	1.30814e-74	11	HSP90AA1
0.817407	2.65661e-74	11	MEF2C
0.727622	1.22792e-73	11	HVCN1
0.671904	6.39758e-72	11	S100A8
0.763135	2.80764e-71	11	CD37
0.827536	3.33833e-71	11	HLA-DPA1
0.572571	2.42221e-70	11	CCL3
0.701564	2.86575e-70	11	CD40
0.591904	1.08779e-67	11	GAPT
0.49453	1.28017e-65	11	CD200
0.748742	2.12036e-65	11	VPREB3
0.624566	1.41008e-64	11	HLA-DRB5
0.688491	5.26484e-64	11	SWAP70
0.620217	1.23138e-62	11	LINC00926
0.596447	1.697e-62	11	BLNK
1.439	1.82486e-62	11	HSPB1
0.721981	3.64888e-62	11	BANK1
0.686329	3.75301e-62	11	CD22
0.793109	2.07894e-60	11	CHI3L2
0.784729	6.17321e-60	11	IRF8
0.354122	2.14115e-59	11	DNAJB4
0.548978	1.60887e-58	11	TSPAN13
0.609835	1.57185e-55	11	STX7
0.414637	7.13692e-52	11	RPS11
1.60906	1.08943e-51	11	DNAJB1
0.438521	5.16963e-51	11	HIST1H2AC
0.67668	1.34504e-50	11	MTRNR2L12
0.516765	2.34321e-50	11	RP11-231C14.7
0.547975	1.15504e-48	11	LAT2
0.743485	2.09645e-48	11	CD74
0.811992	2.59066e-48	11	IL4R
0.321041	3.61997e-48	11	RPL28
0.804145	4.84079e-47	11	HSP90AB1
0.520939	7.76349e-46	11	BTK
0.619654	1.71374e-43	11	CD24
0.574396	2.94902e-43	11	ADAM28
0.378657	5.53851e-43	11	FAM177B
0.591328	8.14687e-43	11	SNX2
0.52636	8.54112e-43	11	SKAP2
0.749361	1.00396e-40	11	HSPD1
0.371978	8.6432e-39	11	BTN2A2
0.748774	1.88783e-38	11	CACYBP
0.428837	3.072e-38	11	BCL11A
0.594027	3.59384e-38	11	NCF1
0.539127	4.91256e-38	11	LAPTM5
0.7231	9.97407e-38	11	DNAJA1
0.503624	1.28225e-37	11	RP11-693J15.5
0.495223	1.72929e-37	11	PLEKHA2
0.611697	1.34032e-36	11	EBLN3
0.450733	3.28776e-36	11	STAP1
0.594541	3.93867e-36	11	MARCKSL1
0.553955	1.11797e-35	11	2021-03-01
0.493356	6.16071e-35	11	PHACTR1
0.455022	6.51601e-35	11	BCL7A
0.399189	1.27018e-34	11	PAX5
0.34076	1.66484e-34	11	SERPINH1
0.328697	3.96923e-34	11	FAM46A
0.467254	1.339e-33	11	STRBP
0.953359	1.51306e-33	11	HSPE1
0.377138	8.65731e-33	11	FAM129C
0.553233	1.85542e-32	11	FKBP4
0.5615	2.77764e-31	11	SNHG7
0.396955	7.0363e-31	11	FCRL1
0.449511	7.13294e-31	11	PLEKHF2
0.415775	1.77317e-30	11	LYN
0.595808	2.34276e-30	11	ID3
0.516474	2.99213e-30	11	LNPEP
0.37998	1.14712e-29	11	HLA-DOA
0.477251	1.6403e-29	11	AHSA1
0.414712	1.25379e-28	11	CD180
0.401975	2.93734e-28	11	SPI1
0.542016	1.16641e-27	11	STK17A
0.433992	1.30073e-27	11	FCRLA
0.442808	1.50005e-27	11	KIAA0125
0.8125	2.64605e-27	11	IER5
0.370009	1.55758e-26	11	CYBB
0.402177	1.82286e-25	11	CAMK2D
0.522406	1.83021e-25	11	SEC62
0.376965	1.89897e-25	11	CD19
0.367759	2.45039e-25	11	PLEK
0.44446	4.40065e-25	11	IFI16
0.38253	1.0548e-24	11	CCL4
0.473237	1.09522e-24	11	NCOA3
0.428015	1.54664e-24	11	CXCR5
0.412408	1.60023e-24	11	RALGPS2
0.352792	2.56052e-24	11	HHEX
0.488702	2.94114e-24	11	TMEM156
0.397675	5.4118e-24	11	TCF4
0.455818	1.42659e-23	11	ZCCHC7
0.370854	9.44185e-23	11	ARPC3
0.441797	1.22739e-22	11	POLD4
0.414755	3.39001e-22	11	GNG7
0.334479	3.8703e-22	11	BTLA
0.350405	5.87359e-22	11	DDIT3
0.418609	1.62011e-21	11	TPD52
0.397319	2.37038e-21	11	XAF1
0.512169	2.45911e-21	11	FCMR
0.426378	3.85736e-21	11	DRAM2
0.395013	4.01448e-21	11	ZNF90
0.315417	5.10122e-21	11	FCGR2B
0.449856	6.15154e-21	11	POU2F2
0.413787	1.18564e-20	11	REL
0.34533	1.90311e-20	11	NFKBIE
0.386718	2.09722e-20	11	BASP1
0.367693	2.36935e-20	11	CHORDC1
0.367618	2.51843e-20	11	FCRL5
0.36899	3.4218e-20	11	SMIM14
0.319624	4.17051e-20	11	FTL
0.484908	8.42308e-20	11	ZFP36L1
0.34374	4.35595e-19	11	PDLIM1
0.330037	6.7174e-19	11	SNX29
0.439392	8.67833e-19	11	NOP10
0.332851	1.08427e-18	11	MUM1
0.390411	1.16388e-18	11	PKIG
0.492775	1.39465e-18	11	PPM1K
0.373812	2.97114e-18	11	CDCA7L
0.437576	4.12617e-18	11	CTSS
0.321065	4.46183e-18	11	AFF3
0.39428	4.68418e-18	11	CYB561A3
0.375628	1.30335e-17	11	SNX3
0.388793	1.31036e-17	11	PLPP5
0.314012	2.2897e-17	11	PARP14
0.338605	6.13474e-17	11	EAF2
0.38928	6.18399e-17	11	UBB
0.322056	6.8768e-17	11	SESN1
0.438635	7.30999e-17	11	SEL1L3
0.502408	7.41036e-17	11	EIF1AY
0.73624	1.5439e-16	11	GADD45B
0.449871	9.17035e-16	11	MBD4
0.393726	2.08094e-15	11	POU2AF1
0.336584	2.33485e-15	11	CEPT1
0.344203	3.68787e-15	11	SPIB
0.31781	1.91794e-14	11	SP140
0.413965	3.91691e-14	11	C8orf59
0.41605	3.91694e-14	11	LRMP
0.404899	5.59139e-14	11	ODC1
0.310782	5.90169e-14	11	IRF2
0.380582	1.06931e-13	11	RCSD1
0.377956	2.29408e-13	11	LSM10
0.439757	2.91776e-13	11	FNIP1
0.364784	3.06426e-13	11	CXCR4
0.310521	3.29315e-13	11	AP1B1
0.387428	3.72395e-13	11	RPL22L1
0.326882	8.56047e-13	11	HSPA4
0.349615	1.32993e-12	11	IFT57
0.31608	2.1963e-12	11	APLP2
0.331809	2.28685e-12	11	SYNGR2
0.314044	6.44442e-12	11	SNX5
0.328889	1.95562e-11	11	IRF7
0.334747	4.62952e-11	11	BCAS4
0.329707	5.52934e-11	11	GSTP1
0.347963	1.83637e-10	11	CD55
0.355368	1.99273e-10	11	MTPN
0.325406	4.77909e-10	11	CD53
0.350574	1.21513e-09	11	RHOH
0.350115	1.94695e-09	11	LSM14A
0.333271	3.85734e-09	11	NPC2
0.321113	8.68964e-09	11	C11orf31
0.33076	1.7053e-08	11	GRB2
0.318321	2.12458e-08	11	ERP44
0.31752	7.08652e-08	11	TRIM38
0.338214	1.10776e-07	11	HIST1H1C
0.316403	2.00648e-07	11	MOB1A
0.349509	2.5146e-07	11	GDI2
0.32777	2.822e-07	11	LAMTOR5
0.42192	5.83083e-07	11	HSPA8
0.317125	9.63241e-07	11	TAF1D
0.368145	9.63659e-07	11	SELL
0.36808	1.80291e-06	11	PRDX1
0.336156	5.45669e-05	11	TAF7
0.338287	0.00243993	11	MYLIP
1.81967	0	12	HSPA1B
1.67466	0	12	HSPA1A
0.954826	0	12	HLA-DRA
0.947744	0	12	HLA-DRB1
0.923035	0	12	HLA-DQA1
0.861917	0	12	CD24
0.843861	0	12	HLA-DPA1
0.843651	0	12	TCF4
0.83374	0	12	VPREB3
0.827159	0	12	MS4A1
0.800412	0	12	CD79A
0.771061	0	12	HLA-DPB1
0.740839	0	12	FCRLA
0.733314	0	12	HLA-DQB1
0.691526	0	12	HLA-DMA
0.631427	0	12	ARHGAP24
0.61425	0	12	AIM2
0.598766	0	12	TNFRSF13B
0.590053	1.26376e-299	12	PDLIM1
0.587917	5.00221e-294	12	HLA-DMB
0.586653	7.61831e-293	12	IRF8
0.762985	5.79388e-288	12	CD74
0.58087	2.29217e-283	12	ADAM28
0.592831	3.5051e-274	12	SMIM14
1.15311	1.09254e-266	12	HSPA6
0.460273	2.91257e-264	12	CD79B
0.508934	1.39407e-257	12	CLECL1
0.520356	3.15137e-256	12	CCDC50
0.51162	1.62902e-246	12	HVCN1
0.602746	2.23145e-240	12	DRAM2
0.536223	4.69605e-240	12	KIAA0125
0.621544	1.00818e-237	12	BANK1
0.49496	1.11751e-237	12	2021-03-01
0.539534	9.88726e-233	12	LY86
0.490378	4.74908e-226	12	BLK
0.777156	7.78573e-224	12	IER5
0.644959	2.00214e-220	12	HSPH1
0.44348	2.42375e-218	12	GAPT
0.418846	2.24777e-207	12	FCGR2B
0.455609	1.52728e-197	12	CD37
0.463391	4.76695e-197	12	SWAP70
0.267791	1.91736e-185	12	CCDC191
0.597173	9.35162e-185	12	RP5-887A10.1
0.421628	3.76117e-184	12	MEF2C
0.4487	1.32728e-182	12	TNFRSF13C
0.398731	1.45098e-180	12	FCRL2
0.437192	3.07598e-180	12	BLNK
0.270543	3.85853e-180	12	GPR34
0.442543	1.26025e-179	12	CD19
0.306191	3.73174e-178	12	MNDA
0.521456	5.20638e-178	12	SMARCB1
0.449024	1.95888e-177	12	TLR10
0.433761	3.94885e-173	12	SCIMP
0.456885	2.18882e-169	12	RALGPS2
0.363569	4.01255e-163	12	RNASE6
0.490944	5.10397e-162	12	CYB561A3
0.54419	6.81223e-159	12	ID3
0.375272	5.45562e-152	12	HLA-DOB
0.3027	1.33561e-151	12	RPS11
0.362344	4.85348e-151	12	NCR3
0.425435	2.06862e-147	12	AC079767.4
0.491587	4.19167e-145	12	SYNGR2
0.469291	2.9451e-144	12	ACP5
0.358065	3.70396e-143	12	CD180
0.418343	1.18729e-142	12	CAPG
0.707074	1.8893e-142	12	HSP90AA1
0.471373	3.40075e-142	12	POU2F2
0.646857	8.81087e-142	12	HSPE1
0.468827	4.58236e-141	12	CD83
0.363941	1.36693e-140	12	PKIG
0.370816	1.82646e-140	12	CYBA
0.436687	3.05082e-137	12	SYPL1
0.578088	1.25888e-134	12	HSP90AB1
0.793005	3.03193e-133	12	DNAJB1
0.35649	2.16434e-131	12	BTK
0.321679	6.35735e-130	12	ALOX5
0.363583	7.50661e-129	12	CXXC5
0.646768	8.22171e-129	12	AL928768.3
0.463977	3.94352e-128	12	CHCHD10
0.337194	9.13652e-127	12	BCL11A
0.283508	4.65397e-126	12	KIAA0226L
0.460595	8.88462e-126	12	PTPN6
0.352423	6.52436e-119	12	QRSL1
0.374712	1.42804e-118	12	SPIB
0.330877	3.57603e-117	12	CD40
0.305754	6.98207e-115	12	FCER2
0.2906	1.32175e-114	12	CD86
0.363724	1.62746e-114	12	FCRL5
0.298722	2.31155e-113	12	CD22
0.461722	5.75343e-112	12	CHI3L2
0.259387	1.15997e-110	12	BHLHE41
0.395409	1.9279e-107	12	CTSH
0.293434	4.56652e-106	12	LINC00926
0.473914	3.08063e-105	12	FCMR
0.407449	6.35088e-104	12	CTSS
0.330331	9.99359e-104	12	LYN
0.338339	2.65821e-103	12	GGA2
0.488004	5.01153e-103	12	JUN
0.447084	2.58432e-101	12	HLA-DRB5
0.329471	3.90413e-101	12	LYL1
0.257418	4.0042e-100	12	BASP1
0.300802	7.76884e-100	12	MT-CO3
0.381896	4.757e-99	12	CNPY3
0.28205	9.34971e-97	12	RP11-693J15.5
0.316799	8.64041e-96	12	BCAS4
0.300523	1.60648e-94	12	POU2AF1
0.33769	2.05683e-93	12	TMEM154
0.382714	4.67166e-93	12	TMEM109
0.319716	1.02726e-92	12	STX7
0.277236	6.21107e-90	12	UNC93B1
0.261348	4.62585e-87	12	SYK
0.35535	1.88632e-84	12	RHOB
0.280495	3.26125e-84	12	SKAP2
0.440396	2.76339e-81	12	UBC
0.261798	3.66471e-80	12	HIST1H4C
0.259651	1.88196e-78	12	METTL8
0.284195	1.02311e-76	12	LAT2
0.346389	1.05489e-76	12	MBD4
0.281786	1.65341e-75	12	GNG7
0.300098	2.04865e-75	12	SNX2
0.256414	3.43262e-75	12	PHACTR1
0.343927	1.16846e-74	12	STK17A
0.258819	2.56972e-73	12	CTSZ
0.259081	3.60357e-73	12	DDAH2
0.48948	6.365e-72	12	RGS2
0.276188	6.97258e-71	12	PLEKHF2
0.272071	1.04702e-70	12	UBB
0.309345	1.8098e-69	12	MT-ND1
0.318612	7.71937e-69	12	GRN
0.279784	9.43017e-69	12	NCF4
0.298169	1.48283e-68	12	SP140
0.472768	2.8939e-68	12	RP11-386I14.4
0.325534	6.02631e-66	12	GPX1
0.356144	8.50764e-66	12	DUSP1
0.263088	1.86234e-65	12	CCR6
0.291741	3.25107e-65	12	REL
0.269185	3.94197e-63	12	CD53
0.251208	7.09761e-63	12	MCM5
0.331978	1.31329e-60	12	CD82
0.410134	2.46307e-59	12	HLA-DQA2
0.384983	2.75937e-58	12	CH17-373J23.1
0.352153	4.53146e-57	12	TMEM107
0.27291	2.06983e-53	12	ZFP36L1
0.303345	3.90015e-53	12	RP11-160E2.6
0.342637	7.62759e-52	12	RP11-796E2.4
0.27023	8.08719e-51	12	RNASET2
0.319374	7.61821e-49	12	VOPP1
0.302135	2.775e-47	12	EVI2B
0.292771	1.06324e-43	12	CXCR4
0.307686	2.31341e-41	12	GSTP1
0.283318	3.13817e-40	12	PPP1R15A
0.27428	6.17236e-40	12	ANXA6
0.313354	9.216e-40	12	DNAJA1
0.257278	5.69031e-39	12	SH3BP5
0.265108	3.83165e-38	12	RPL22L1
0.32623	4.5306e-38	12	HSPD1
0.261774	2.78897e-34	12	TXNIP
0.255234	4.96661e-34	12	SEC62
0.72962	3.24689e-31	12	HSPB1
0.368394	1.51015e-28	12	DUSP2
1.33416	0	13	AL928768.3
1.25559	0	13	HLA-DRA
1.21354	0	13	HLA-DPB1
1.17467	0	13	HLA-DQB1
1.16672	0	13	CD74
1.1661	0	13	HLA-DPA1
1.11894	0	13	RP5-887A10.1
1.07737	0	13	MS4A1
1.07525	0	13	HLA-DQA1
1.05159	0	13	TNFRSF13B
1.04023	0	13	HLA-DRB1
0.999489	0	13	BANK1
0.994921	0	13	HLA-DRB5
0.839486	0	13	CD79A
0.833916	0	13	TNFRSF13C
0.825835	0	13	LY86
0.786931	0	13	HLA-DMA
0.785076	0	13	CD24
0.78132	0	13	CTSH
0.78047	0	13	CLECL1
0.743212	0	13	SMIM14
0.737481	0	13	BLK
0.72207	0	13	IRF8
0.715288	0	13	MEF2C
0.714631	0	13	2021-03-01
0.713027	0	13	ADAM28
0.693815	0	13	ARHGAP24
0.686284	0	13	HLA-DMB
0.675566	0	13	HLA-DQA2
0.631406	0	13	PPP1R15A
0.621629	0	13	CD19
0.620736	0	13	SCIMP
0.59875	0	13	CD79B
0.59867	0	13	TLR10
0.597436	0	13	POU2F2
0.597086	0	13	VPREB3
0.591897	0	13	TSC22D3
0.590544	0	13	CAPG
0.576908	0	13	SPIB
0.569929	0	13	TCF4
0.559044	0	13	FCRLA
0.558187	0	13	MARCKS
0.55018	0	13	PDLIM1
0.548042	0	13	CD82
0.544782	0	13	PKIG
0.544059	0	13	CD37
0.535958	0	13	CCDC50
0.533348	0	13	LAT2
0.523556	0	13	ACP5
0.523039	0	13	SYNGR2
0.507946	0	13	ORAI2
0.504515	0	13	BCL2A1
0.502723	0	13	GNG7
0.498434	0	13	CXXC5
0.497825	0	13	DRAM2
0.495968	0	13	SCPEP1
0.490029	0	13	HLA-DOB
0.485579	0	13	SMARCB1
0.482425	0	13	HVCN1
0.47593	0	13	CYBA
0.467539	0	13	CD40
0.466882	0	13	RALGPS2
0.464774	0	13	FCGR2B
0.462796	0	13	LYL1
0.459233	0	13	AIM2
0.454964	0	13	KIAA0125
0.448602	0	13	LINC00926
0.437816	0	13	BASP1
0.43141	0	13	SWAP70
0.4233	0	13	CTSZ
0.419198	0	13	POU2AF1
0.413182	0	13	CD22
0.407604	0	13	GAPT
0.406826	0	13	NCR3
0.403315	0	13	BLNK
0.402113	0	13	BCAS4
0.400524	0	13	LAPTM5
0.384621	0	13	TFEB
0.382916	0	13	FCRL2
0.382755	0	13	BCL11A
0.381025	0	13	RHBDF2
0.365986	0	13	DDAH2
0.365398	0	13	FGD2
0.363137	0	13	CD86
0.348358	0	13	SSPN
0.34664	0	13	BHLHE41
0.328382	0	13	MT-CO1
0.325927	0	13	PLD4
0.318299	0	13	KYNU
0.312742	0	13	COCH
0.3117	0	13	MT-CO3
0.298127	0	13	MT-ND4
0.272441	0	13	MT-CO2
0.2663	0	13	C10orf128
0.262951	0	13	RAB31
0.446355	3.46597e-300	13	CTSS
0.362226	4.49168e-300	13	BTK
0.483657	8.77153e-299	13	PTPN6
0.776169	3.77367e-298	13	CH17-373J23.1
0.37093	1.95923e-297	13	LYN
0.344099	4.58398e-292	13	RP11-693J15.5
0.370861	3.13865e-291	13	CPNE5
0.267662	2.48216e-290	13	TEX9
0.558023	3.02905e-290	13	KLF6
0.419311	1.32191e-289	13	CYB561A3
0.340558	5.60765e-281	13	HHEX
0.476223	7.65866e-280	13	CD83
0.286402	1.16858e-279	13	COBLL1
0.330392	7.08716e-277	13	CYBB
0.282375	2.94635e-268	13	MS4A7
0.734109	6.46709e-267	13	RP11-386I14.4
0.330713	3.81907e-266	13	CD1C
0.40075	1.24798e-262	13	RHOB
0.328119	1.14615e-258	13	PNOC
0.267734	1.58861e-248	13	OAZ1
0.458067	2.06305e-246	13	GRN
0.430767	1.18587e-244	13	EVI2B
0.427482	7.88353e-242	13	INPP5D
0.344857	2.55523e-238	13	ENTPD1
0.435171	1.41091e-237	13	VASP
0.378442	6.89921e-236	13	AC079767.4
0.426985	3.9725e-235	13	RP1-313I6.12
0.341421	1.00175e-233	13	SKAP2
0.35871	2.41652e-232	13	STX7
0.399969	5.35461e-224	13	CNPY3
0.406629	1.74526e-223	13	CHCHD10
0.353865	2.61309e-223	13	QRSL1
0.362102	1.29468e-222	13	TMEM154
0.290538	5.96537e-222	13	UBC
0.299402	8.19539e-219	13	HLA-DOA
0.31963	1.97065e-213	13	CHPT1
0.341724	8.30076e-206	13	CLIC1
0.398253	9.50437e-205	13	REL
0.433734	9.81513e-202	13	DUSP1
0.340265	8.54245e-196	13	CD53
0.284741	4.628e-195	13	SYK
0.612823	4.36967e-194	13	KLF2
0.273942	3.33269e-190	13	SPI1
0.355882	1.40487e-189	13	SYPL1
0.263047	9.92468e-189	13	SNX22
0.356589	5.941e-187	13	RNASET2
0.37153	7.00254e-187	13	PRKCB
0.385419	1.034e-184	13	RGS19
0.331674	3.38503e-184	13	NFKBID
0.438608	3.5146e-184	13	CXCR4
0.331757	5.48385e-184	13	SNX2
0.267237	7.61782e-183	13	ARPC3
0.340579	8.00664e-180	13	SEL1L3
0.26316	3.92155e-179	13	ZEB2
0.473647	1.65283e-178	13	FOSB
0.268098	9.24843e-177	13	FADS3
0.395385	6.46575e-173	13	TCOF1
0.261138	8.65651e-173	13	TESC
0.309539	2.80082e-172	13	HSH2D
0.332989	8.83145e-171	13	SNX3
0.329634	7.64327e-170	13	FCRL5
0.293713	2.72343e-166	13	THEMIS2
0.285418	1.15462e-164	13	RASGRP3
0.369267	7.34885e-164	13	LINC00936
0.273606	6.74292e-162	13	CD180
0.268571	1.63849e-161	13	NCF1
0.259855	9.24677e-159	13	PLEK
0.286714	1.64997e-157	13	PHACTR1
0.313761	3.64055e-154	13	NCF4
0.32398	6.26259e-150	13	CTD-3252C9.4
0.334958	1.25353e-149	13	LSP1
0.311064	2.0017e-148	13	PPP3CA
0.4057	1.44903e-145	13	HOPX
0.366492	4.60702e-136	13	PLAC8
0.296275	7.56335e-135	13	SP140
0.302451	1.76956e-134	13	MBD4
0.37821	3.08668e-134	13	GPR183
0.303063	4.71614e-131	13	IFT57
0.26546	2.41488e-128	13	TLE3
0.28543	1.20316e-127	13	NT5C
0.278509	5.91078e-126	13	ODC1
0.310177	6.60361e-124	13	ATP2B1
0.262262	1.98601e-122	13	IER5
0.266837	6.89476e-121	13	UBE2J1
0.476185	4.3892e-118	13	RGS2
0.275298	1.37947e-110	13	LYPLAL1
0.297995	1.80341e-109	13	CMTM6
0.311599	9.72819e-109	13	RP11-160E2.6
0.265256	1.01966e-108	13	HERPUD1
0.295125	1.92169e-108	13	RAB11FIP1
0.267508	3.35364e-105	13	PTPN1
0.411981	1.30827e-104	13	JUN
0.320558	3.69763e-104	13	NR4A2
0.267848	2.2872e-101	13	PLEKHF2
0.261519	1.36363e-93	13	SKIL
0.293101	1.57013e-84	13	VOPP1
0.279976	2.14733e-82	13	ZFP36L1
0.281298	3.71763e-80	13	IQGAP1
0.28238	5.18495e-79	13	UBE2N
0.260028	6.11173e-78	13	IDS
0.285261	9.41548e-77	13	RP5-1171I10.5
0.42696	2.44832e-69	13	EGR1
0.349591	7.98899e-20	13	IER2
0.324356	5.22169e-10	13	CD69
0.374219	1	13	DUSP2
1.27528	0	14	IFIT3
1.04563	0	14	HLA-DQA1
1.00814	0	14	RP5-887A10.1
0.957471	0	14	TNFRSF13B
0.792048	5.59225e-303	14	CXCL8
1.03756	9.46569e-287	14	HLA-DPA1
0.871963	1.34035e-278	14	MS4A1
0.958206	1.23484e-270	14	HLA-DQB1
0.864987	6.00193e-258	14	BANK1
0.915708	2.24371e-248	14	HLA-DPB1
0.986213	2.25361e-246	14	HLA-DRA
1.11554	2.52515e-242	14	IFI44L
0.841518	9.6007e-236	14	HLA-DRB1
0.813847	2.5432e-219	14	HLA-DRB5
0.763306	1.09612e-216	14	IFIT1
0.918154	5.8156e-215	14	CD74
0.740554	5.31412e-199	14	IFIT2
0.675232	5.1665e-192	14	CD79A
0.889167	1.11804e-180	14	HLA-DQA2
0.949484	1.44691e-174	14	IRF7
0.819711	1.5511e-168	14	CTSH
0.752215	1.82443e-168	14	OAS1
1.12685	1.25045e-167	14	MX1
0.805667	8.97964e-167	14	CD24
0.697953	1.19912e-163	14	ADAM28
1.10527	1.04589e-162	14	ISG15
0.608353	1.72078e-159	14	MNDA
1.12823	2.13725e-159	14	AL928768.3
0.757198	4.90678e-149	14	PLSCR1
0.660067	1.01698e-148	14	TCF4
0.62075	1.14407e-146	14	LY86
0.616848	1.92737e-145	14	HLA-DMA
0.621723	2.5948e-138	14	CLECL1
0.559154	3.59551e-137	14	CMPK2
0.858126	3.91099e-136	14	TYMP
0.64464	1.77821e-127	14	MEF2C
0.384617	1.01911e-125	14	HLA-B
0.771064	7.18413e-123	14	EPSTI1
0.420259	9.65669e-121	14	C15orf48
0.580372	1.18726e-119	14	LAT2
0.342738	2.53191e-119	14	BHLHE41
0.569793	4.49765e-119	14	TLR10
0.63821	1.84086e-118	14	CD19
0.596422	4.58646e-117	14	IRF8
0.582281	1.74331e-113	14	2021-03-01
0.382184	2.08708e-112	14	IL1B
0.597643	1.16159e-111	14	CD40
0.501093	3.37348e-111	14	OAS3
0.422189	4.22005e-111	14	SPP1
0.560234	9.33011e-111	14	HLA-DMB
0.638674	3.16472e-110	14	SAMD9L
0.420614	7.05567e-108	14	CCL3
0.517991	7.89497e-105	14	CCDC50
0.648896	1.81304e-104	14	CAPG
0.538843	2.45942e-101	14	BASP1
0.466568	3.55452e-101	14	USP18
0.662285	2.32451e-99	14	EIF2AK2
0.884847	4.28361e-99	14	IFI6
0.531166	1.24938e-98	14	SCIMP
0.411673	1.39713e-97	14	CD79B
0.511	8.66163e-97	14	PDLIM1
0.451301	1.59203e-95	14	CYBA
0.533308	3.72146e-95	14	TNFRSF13C
0.68171	9.85571e-95	14	SYNGR2
0.579721	1.11234e-94	14	SMIM14
0.572575	4.64426e-91	14	HSH2D
0.454927	3.17049e-90	14	MARCKS
0.568747	1.32444e-89	14	XAF1
0.503978	1.47085e-89	14	PKIG
0.550538	1.79614e-88	14	BLK
0.505716	9.91539e-87	14	AIM2
0.442772	1.30354e-86	14	CD37
0.678232	3.71013e-86	14	IFITM2
0.328581	5.73837e-86	14	SSPN
0.649278	6.57182e-85	14	PSMB9
0.436446	2.63639e-84	14	CD86
0.447245	6.42904e-81	14	HHEX
0.608181	4.38624e-79	14	PARP14
0.434886	6.65294e-79	14	FCGR2B
0.520546	5.41341e-78	14	ACP5
0.687407	3.71899e-77	14	BST2
0.49182	2.20279e-76	14	ARHGAP24
0.630242	2.37809e-76	14	STAT1
0.469383	1.95596e-75	14	HERC5
0.64491	5.56206e-75	14	PPM1K
0.489731	1.78085e-74	14	HVCN1
0.389915	1.81961e-74	14	GAPT
0.355925	9.06824e-72	14	RSAD2
0.475013	2.18057e-67	14	CLIC1
0.537611	2.73331e-67	14	POU2F2
0.312725	6.23938e-67	14	KYNU
[truncated: 1,371 more rows]
