# Supplementary material for: B cell signatures and tertiary lymphoid structures contribute to outcome in head and neck squamous cell carcinoma
Source: Nat Commun. 2021 Jun 7;12:3349. doi: 10.1038/s41467-021-23355-x (PMC8184766; doi:10.1038/s41467-021-23355-x)
Supplement: Supplementary file 5 — Supplementary Data 3 [file 41467_2021_23355_MOESM5_ESM.xlsx]

## Sheet: B cell activation pathways
# background genes	# genes	category	description	FDR value	genes
194	7	KEGG Pathways	Epstein-Barr virus infection	9.82e-06	CD38|EP300|STAT3|TP53|HDAC1|AKT1|MYC
2463	19	GO Process	negative regulation of cellular metabolic process	1.84e-05	CD38|GAPDH|AICDA|EP300|STAT3|TP53|OGG1|GBA|SERPINA9|DNMT1|CUX1|HDAC1|RFC1|DYNLL1|INS|BCL6|HMGA1|AKT1|MYC
4050	23	GO Process	regulation of cellular macromolecule biosynthetic process	2.45e-05	CD38|GAPDH|AICDA|LMO2|EP300|STAT3|TP53|OGG1|GBA|BRWD1|KLHL6|DNMT1|CUX1|RPRD1B|HDAC1|RFC1|DYNLL1|DEK|INS|BCL6|HMGA1|AKT1|MYC
2307	18	GO Process	negative regulation of nitrogen compound metabolic process	2.45e-05	CD38|GAPDH|AICDA|EP300|STAT3|TP53|OGG1|GBA|SERPINA9|DNMT1|CUX1|HDAC1|RFC1|INS|BCL6|HMGA1|AKT1|MYC
1826	16	GO Process	positive regulation of gene expression	2.45e-05	CD38|AICDA|LMO2|EP300|STAT3|TP53|KLHL6|DNMT1|RPRD1B|HDAC1|RFC1|DEK|INS|HMGA1|AKT1|MYC
2558	18	GO Process	negative regulation of macromolecule metabolic process	2.45e-05	CD38|GAPDH|AICDA|EP300|STAT3|TP53|OGG1|GBA|SERPINA9|DNMT1|CUX1|HDAC1|RFC1|INS|BCL6|HMGA1|AKT1|MYC
3081	20	GO Process	positive regulation of macromolecule metabolic process	2.45e-05	CD38|AICDA|LMO2|EP300|STAT3|TP53|GBA|KLHL6|ANP32B|DNMT1|RPRD1B|HDAC1|RFC1|DEK|INS|BCL6|HMGA1|AKT1|S1PR2|MYC
149	6	KEGG Pathways	MicroRNAs in cancer	2.5e-05	EP300|STAT3|TP53|DNMT1|HDAC1|MYC
2946	19	GO Process	positive regulation of nitrogen compound metabolic process	2.93e-05	CD38|AICDA|LMO2|EP300|STAT3|TP53|GBA|KLHL6|ANP32B|DNMT1|RPRD1B|HDAC1|RFC1|INS|BCL6|HMGA1|AKT1|S1PR2|MYC
5827	26	GO Process	regulation of nitrogen compound metabolic process	2.93e-05	CD38|GAPDH|AICDA|LMO2|EP300|STAT3|TP53|OGG1|GBA|BRWD1|SERPINA9|KLHL6|ANP32B|DNMT1|CUX1|RPRD1B|HDAC1|RFC1|DYNLL1|DEK|INS|BCL6|HMGA1|AKT1|S1PR2|MYC
1770	15	GO Process	positive regulation of nucleobase-containing compound metabolic process	2.93e-05	CD38|AICDA|LMO2|EP300|STAT3|TP53|KLHL6|DNMT1|RPRD1B|HDAC1|RFC1|INS|HMGA1|AKT1|MYC
1758	15	GO Process	positive regulation of macromolecule biosynthetic process	2.93e-05	CD38|AICDA|LMO2|EP300|STAT3|TP53|GBA|KLHL6|RPRD1B|HDAC1|RFC1|INS|HMGA1|AKT1|MYC
3661	21	GO Process	regulation of transcription, DNA-templated	2.93e-05	CD38|AICDA|LMO2|EP300|STAT3|TP53|OGG1|BRWD1|KLHL6|DNMT1|CUX1|RPRD1B|HDAC1|RFC1|DYNLL1|DEK|INS|BCL6|HMGA1|AKT1|MYC
3060	19	GO Process	positive regulation of cellular metabolic process	3.35e-05	CD38|AICDA|LMO2|EP300|STAT3|TP53|GBA|KLHL6|ANP32B|DNMT1|RPRD1B|HDAC1|RFC1|INS|BCL6|HMGA1|AKT1|S1PR2|MYC
5982	26	GO Process	regulation of primary metabolic process	3.73e-05	CD38|GAPDH|AICDA|LMO2|EP300|STAT3|TP53|OGG1|GBA|BRWD1|SERPINA9|KLHL6|ANP32B|DNMT1|CUX1|RPRD1B|HDAC1|RFC1|DYNLL1|DEK|INS|BCL6|HMGA1|AKT1|S1PR2|MYC
1846	15	GO Process	positive regulation of cellular biosynthetic process	3.73e-05	CD38|AICDA|LMO2|EP300|STAT3|TP53|GBA|KLHL6|RPRD1B|HDAC1|RFC1|INS|HMGA1|AKT1|MYC
251	7	GO Process	regulation of gene expression, epigenetic	3.83e-05	AICDA|EP300|STAT3|DNMT1|HDAC1|DEK|HMGA1
381	8	GO Process	regulation of DNA metabolic process	4.01e-05	AICDA|TP53|OGG1|DNMT1|DEK|BCL6|AKT1|MYC
6072	26	GO Process	regulation of macromolecule metabolic process	4.07e-05	CD38|GAPDH|AICDA|LMO2|EP300|STAT3|TP53|OGG1|GBA|BRWD1|SERPINA9|KLHL6|ANP32B|DNMT1|CUX1|RPRD1B|HDAC1|RFC1|DYNLL1|DEK|INS|BCL6|HMGA1|AKT1|S1PR2|MYC
3528	20	GO Process	cellular nitrogen compound biosynthetic process	4.07e-05	GAPDH|LMO2|EP300|STAT3|TP53|OGG1|GBA|BRWD1|DNMT1|CUX1|RPRD1B|HDAC1|GMDS|RFC1|DYNLL1|DEK|BCL6|HMGA1|AKT1|MYC
6082	26	GO Process	regulation of cellular metabolic process	4.07e-05	CD38|GAPDH|AICDA|LMO2|EP300|STAT3|TP53|OGG1|GBA|BRWD1|SERPINA9|KLHL6|ANP32B|DNMT1|CUX1|RPRD1B|HDAC1|RFC1|DYNLL1|DEK|INS|BCL6|HMGA1|AKT1|S1PR2|MYC
1047	12	GO Function	sequence-specific DNA binding	4.69e-05	LMO2|EP300|STAT3|TP53|KLHL6|DNMT1|CUX1|HDAC1|RFC1|BCL6|HMGA1|MYC
828	11	GO Function	double-stranded DNA binding	4.69e-05	LMO2|EP300|STAT3|TP53|KLHL6|CUX1|HDAC1|RFC1|BCL6|HMGA1|MYC
98	5	KEGG Pathways	HIF-1 signaling pathway	5.65e-05	GAPDH|EP300|STAT3|INS|AKT1
953	11	GO Process	negative regulation of cell death	5.67e-05	CD38|STAT3|TP53|OGG1|GBA|DNMT1|HDAC1|INS|BCL6|AKT1|MYC
1424	13	GO Process	negative regulation of nucleobase-containing compound metabolic process	5.78e-05	CD38|AICDA|EP300|STAT3|TP53|OGG1|DNMT1|CUX1|HDAC1|RFC1|BCL6|HMGA1|MYC
747	10	GO Function	sequence-specific double-stranded DNA binding	5.96e-05	LMO2|EP300|STAT3|TP53|KLHL6|CUX1|HDAC1|BCL6|HMGA1|MYC
1435	13	GO Process	positive regulation of transcription, DNA-templated	6.1e-05	CD38|AICDA|LMO2|EP300|STAT3|TP53|KLHL6|RPRD1B|HDAC1|RFC1|HMGA1|AKT1|MYC
4454	22	GO Process	negative regulation of cellular process	6.38e-05	CD38|GAPDH|AICDA|EP300|STAT3|TP53|OGG1|GBA|SERPINA9|ANP32B|DNMT1|CUX1|HDAC1|RFC1|DYNLL1|INS|BCL6|HMGA1|GCSAM|RGS13|AKT1|MYC
4898	23	GO Process	positive regulation of cellular process	6.7e-05	CD38|GAPDH|AICDA|LMO2|EP300|STAT3|DEF8|TP53|GBA|KLHL6|ANP32B|DNMT1|CUX1|RPRD1B|HDAC1|RFC1|DYNLL1|INS|BCL6|HMGA1|AKT1|S1PR2|MYC
4953	23	GO Process	negative regulation of biological process	7.81e-05	CD38|GAPDH|AICDA|EP300|STAT3|TP53|OGG1|GBA|SERPINA9|ANP32B|DNMT1|CUX1|SEMA4A|HDAC1|RFC1|DYNLL1|INS|BCL6|HMGA1|GCSAM|RGS13|AKT1|MYC
1479	13	GO Process	negative regulation of cellular biosynthetic process	7.81e-05	CD38|GAPDH|EP300|STAT3|TP53|DNMT1|CUX1|HDAC1|RFC1|INS|BCL6|HMGA1|MYC
4533	22	GO Process	regulation of gene expression	7.81e-05	CD38|GAPDH|AICDA|LMO2|EP300|STAT3|TP53|OGG1|BRWD1|KLHL6|DNMT1|CUX1|RPRD1B|HDAC1|RFC1|DYNLL1|DEK|INS|BCL6|HMGA1|AKT1|MYC
3031	18	GO Process	nucleobase-containing compound biosynthetic process	8.24e-05	GAPDH|LMO2|EP300|STAT3|TP53|OGG1|BRWD1|DNMT1|CUX1|RPRD1B|HDAC1|GMDS|RFC1|DYNLL1|DEK|BCL6|HMGA1|MYC
5459	24	GO Process	positive regulation of biological process	8.49e-05	CD38|GAPDH|AICDA|LMO2|EP300|STAT3|DEF8|TP53|GBA|KLHL6|ANP32B|DNMT1|CUX1|RPRD1B|HDAC1|RFC1|DYNLL1|DEK|INS|BCL6|HMGA1|AKT1|S1PR2|MYC
115	5	KEGG Pathways	Thyroid hormone signaling pathway	9.03e-05	EP300|TP53|HDAC1|AKT1|MYC
2416	16	GO Process	regulation of developmental process	9.73e-05	CD38|LMO2|EP300|STAT3|BRWD1|ANP32B|DNMT1|CUX1|SEMA4A|HDAC1|INS|BCL6|HMGA1|AKT1|S1PR2|MYC
45	4	GO Process	regulation of protein oligomerization	9.73e-05	EP300|TP53|GBA|INS
829	10	GO Function	transcription regulatory region sequence-specific DNA binding	0.00011	LMO2|EP300|STAT3|TP53|KLHL6|CUX1|HDAC1|BCL6|HMGA1|MYC
859	10	GO Process	negative regulation of apoptotic process	0.00011	CD38|STAT3|TP53|OGG1|DNMT1|HDAC1|INS|BCL6|AKT1|MYC
130	5	KEGG Pathways	FoxO signaling pathway	0.00013	EP300|STAT3|INS|BCL6|AKT1
1348	12	GO Process	negative regulation of cellular macromolecule biosynthetic process	0.00013	CD38|GAPDH|EP300|STAT3|TP53|DNMT1|CUX1|HDAC1|RFC1|BCL6|HMGA1|MYC
51	4	GO Process	positive regulation of gene expression, epigenetic	0.00013	AICDA|EP300|DEK|HMGA1
878	10	GO Process	positive regulation of cell population proliferation	0.00013	CD38|STAT3|DNMT1|RPRD1B|HDAC1|INS|BCL6|AKT1|S1PR2|MYC
683	9	GO Process	chromatin organization	0.00013	EP300|TP53|BRWD1|ANP32B|DNMT1|HDAC1|DEK|HMGA1|MYC
121	5	GO Function	RNA polymerase II transcription factor binding	0.00014	LMO2|EP300|STAT3|TP53|HDAC1
6212	25	GO Process	cellular response to stimulus	0.00015	CD38|GAPDH|AICDA|LMO2|EP300|STAT3|DEF8|TP53|OGG1|GBA|BRWD1|KLHL6|GPR160|DNMT1|SEMA4A|GMDS|RFC1|DEK|INS|BCL6|HMGA1|RGS13|AKT1|S1PR2|MYC
1638	13	GO Process	regulation of cell death	0.00015	CD38|GAPDH|STAT3|TP53|OGG1|GBA|ANP32B|DNMT1|HDAC1|INS|BCL6|AKT1|MYC
142	5	KEGG Pathways	Hepatitis B	0.00016	EP300|STAT3|TP53|AKT1|MYC
30	4	Reactome Pathways	Regulation of TP53 Activity through Acetylation	0.00017	EP300|TP53|HDAC1|AKT1
1670	13	GO Process	negative regulation of gene expression	0.00018	CD38|GAPDH|EP300|STAT3|TP53|DNMT1|CUX1|HDAC1|RFC1|BCL6|HMGA1|AKT1|MYC
132	5	GO Process	adaptive immune response based on somatic recombination of immune receptors built from immunoglobulin superfamily domains	0.00018	AICDA|STAT3|KLHL6|SEMA4A|BCL6
312	7	UniProt Keywords	Chromosomal rearrangement	0.0002	LMO2|EP300|DEK|BCL6|HMGA1|MYC|LPP
670	9	UniProt Keywords	Activator	0.0002	STAT3|TP53|BRWD1|DNMT1|RFC1|DYNLL1|BCL6|MYC|LPP
1169	11	GO Process	negative regulation of transcription, DNA-templated	0.0002	CD38|EP300|STAT3|TP53|DNMT1|CUX1|HDAC1|RFC1|BCL6|HMGA1|MYC
1695	13	GO Process	regulation of cell differentiation	0.0002	CD38|LMO2|EP300|STAT3|ANP32B|DNMT1|CUX1|HDAC1|INS|BCL6|AKT1|S1PR2|MYC
2306	15	GO Process	regulation of cellular component organization	0.00021	CD38|AICDA|EP300|DEF8|TP53|GBA|BRWD1|DNMT1|CUX1|SEMA4A|INS|BCL6|HMGA1|AKT1|MYC
2633	16	GO Process	regulation of transcription by RNA polymerase II	0.00021	LMO2|EP300|STAT3|TP53|BRWD1|KLHL6|DNMT1|CUX1|RPRD1B|HDAC1|RFC1|DEK|BCL6|HMGA1|AKT1|MYC
10484	32	GO Process	regulation of cellular process	0.00023	CD38|GAPDH|AICDA|LMO2|EP300|STAT3|DEF8|TP53|OGG1|GBA|BRWD1|SERPINA9|KLHL6|ANP32B|GPR160|DNMT1|CUX1|SEMA4A|RPRD1B|HDAC1|GMDS|RFC1|DYNLL1|DEK|INS|BCL6|HMGA1|GCSAM|RGS13|AKT1|S1PR2|MYC
1715	13	UniProt Keywords	Isopeptide bond	0.00025	GAPDH|EP300|TP53|DNMT1|CUX1|HDAC1|RFC1|HMCES|DYNLL1|HMGA1|AKT1|MYC|LPP
2381	15	UniProt Keywords	Ubl conjugation	0.00025	GAPDH|AICDA|EP300|TP53|DNMT1|CUX1|HDAC1|RFC1|HMCES|DYNLL1|BCL6|HMGA1|AKT1|MYC|LPP
3335	18	UniProt Keywords	Acetylation	0.00025	GAPDH|EP300|STAT3|DEF8|TP53|SUGCT|ANP32B|DNMT1|RPRD1B|HDAC1|GMDS|DYNLL1|DEK|BCL6|HMGA1|AKT1|MYC|LPP
76	4	KEGG Pathways	Chronic myeloid leukemia	0.00028	TP53|HDAC1|AKT1|MYC
169	5	KEGG Pathways	Transcriptional misregulation in cancer	0.00028	LMO2|TP53|HDAC1|BCL6|MYC
19	3	GO Process	negative regulation of protein oligomerization	0.00028	EP300|GBA|INS
999	10	GO Process	chromosome organization	0.0003	EP300|TP53|BRWD1|ANP32B|DNMT1|HDAC1|RFC1|DEK|HMGA1|MYC
1501	12	GO Process	regulation of apoptotic process	0.0003	CD38|GAPDH|STAT3|TP53|OGG1|ANP32B|DNMT1|HDAC1|INS|BCL6|AKT1|MYC
106	5	Reactome Pathways	Interleukin-4 and Interleukin-13 signaling	0.00032	STAT3|TP53|BCL6|AKT1|MYC
43	4	Reactome Pathways	Intrinsic Pathway for Apoptosis	0.00032	STAT3|TP53|DYNLL1|AKT1
156	5	GO Process	chromatin remodeling	0.00033	ANP32B|HDAC1|DEK|HMGA1|MYC
69	4	GO Function	activating transcription factor binding	0.00034	LMO2|EP300|HDAC1|MYC
5126	22	GO Process	cellular nitrogen compound metabolic process	0.00034	CD38|GAPDH|AICDA|LMO2|EP300|STAT3|TP53|OGG1|GBA|BRWD1|DNMT1|CUX1|RPRD1B|HDAC1|GMDS|RFC1|DYNLL1|DEK|BCL6|HMGA1|AKT1|MYC
3131	17	GO Process	organelle organization	0.00035	GAPDH|EP300|STAT3|TP53|GBA|BRWD1|ANP32B|DNMT1|HDAC1|RFC1|DYNLL1|DEK|BCL6|HMGA1|AKT1|S1PR2|MYC
183	5	KEGG Pathways	Kaposi's sarcoma-associated herpesvirus infection	0.00036	EP300|STAT3|TP53|AKT1|MYC
162	5	GO Process	regulation of chromatin organization	0.00037	AICDA|TP53|DNMT1|BCL6|HMGA1
2788	16	GO Process	regulation of multicellular organismal process	0.00037	CD38|GAPDH|LMO2|EP300|STAT3|DEF8|GBA|DNMT1|CUX1|SEMA4A|HDAC1|INS|BCL6|AKT1|S1PR2|MYC
22	3	GO Process	regulation of chromatin silencing	0.00037	AICDA|DNMT1|HMGA1
809	9	GO Process	negative regulation of transcription by RNA polymerase II	0.00037	EP300|STAT3|TP53|DNMT1|CUX1|HDAC1|RFC1|BCL6|MYC
2457	15	GO Function	DNA binding	0.0004	LMO2|EP300|STAT3|TP53|OGG1|KLHL6|DNMT1|CUX1|HDAC1|RFC1|HMCES|DEK|BCL6|HMGA1|MYC
618	8	GO Process	regulation of cellular response to stress	0.0004	EP300|OGG1|DEK|INS|BCL6|HMGA1|AKT1|MYC
632	8	GO Process	negative regulation of cellular component organization	0.00046	CD38|AICDA|EP300|GBA|DNMT1|INS|HMGA1|AKT1
1594	12	GO Process	regulation of cell population proliferation	0.00046	CD38|STAT3|TP53|DNMT1|RPRD1B|HDAC1|INS|BCL6|HMGA1|AKT1|S1PR2|MYC
97	4	KEGG Pathways	Prostate cancer	0.00049	EP300|TP53|INS|AKT1
650	8	GO Process	symbiont process	0.00054	GAPDH|EP300|STAT3|TP53|HDAC1|DYNLL1|DEK|HMGA1
647	8	GO Function	RNA polymerase II transcription regulatory region sequence-specific DNA binding	0.00055	LMO2|EP300|STAT3|TP53|CUX1|HDAC1|BCL6|MYC
7824	27	GO Process	response to stimulus	0.00057	CD38|GAPDH|AICDA|LMO2|EP300|STAT3|DEF8|TP53|OGG1|GBA|BRWD1|KLHL6|GPR160|DNMT1|SEMA4A|HDAC1|GMDS|RFC1|DYNLL1|DEK|INS|BCL6|HMGA1|RGS13|AKT1|S1PR2|MYC
27	3	GO Process	mRNA transcription	0.00057	LMO2|STAT3|TP53
2569	15	GO Process	transcription, DNA-templated	0.00057	LMO2|EP300|STAT3|TP53|BRWD1|DNMT1|CUX1|RPRD1B|HDAC1|RFC1|DYNLL1|DEK|BCL6|HMGA1|MYC
2249	14	GO Process	regulation of catalytic activity	0.00058	GAPDH|STAT3|TP53|GBA|SERPINA9|ANP32B|RFC1|DYNLL1|INS|BCL6|RGS13|AKT1|S1PR2|MYC
313	6	GO Process	regulation of chromosome organization	0.00058	AICDA|TP53|DNMT1|BCL6|HMGA1|MYC
29	3	GO Process	beta-catenin-TCF complex assembly	0.00066	EP300|HDAC1|MYC
1391	11	GO Process	regulation of immune system process	0.00066	CD38|LMO2|EP300|STAT3|KLHL6|HDAC1|INS|BCL6|GCSAM|AKT1|MYC
4551	20	GO Process	nucleobase-containing compound metabolic process	0.00071	CD38|GAPDH|AICDA|LMO2|EP300|STAT3|TP53|OGG1|BRWD1|DNMT1|CUX1|RPRD1B|HDAC1|GMDS|RFC1|DYNLL1|DEK|BCL6|HMGA1|MYC
327	6	GO Function	DNA-binding transcription factor binding	0.00073	LMO2|EP300|STAT3|HDAC1|HMGA1|MYC
501	7	GO Function	chromatin binding	0.00075	EP300|STAT3|TP53|DNMT1|DEK|BCL6|HMGA1
526	7	GO Function	proximal promoter sequence-specific DNA binding	0.00093	LMO2|EP300|STAT3|TP53|HDAC1|HMGA1|MYC
4656	20	GO Process	organic substance biosynthetic process	0.00098	GAPDH|LMO2|EP300|STAT3|TP53|OGG1|GBA|BRWD1|DNMT1|CUX1|RPRD1B|HDAC1|GMDS|RFC1|DYNLL1|DEK|BCL6|HMGA1|AKT1|MYC
103	4	GO Process	regulation of gene silencing	0.00099	AICDA|STAT3|DNMT1|HMGA1
6607	24	GO Function	protein binding	0.0011	CD38|GAPDH|AICDA|LMO2|EP300|STAT3|TP53|OGG1|GBA|ANP32B|CUX1|RPRD1B|HDAC1|GMDS|RFC1|DYNLL1|DEK|INS|BCL6|HMGA1|GCSAM|AKT1|S1PR2|MYC
123	4	KEGG Pathways	Cell cycle	0.0011	EP300|TP53|HDAC1|MYC
365	6	GO Process	positive regulation of protein transport	0.0011	CD38|GAPDH|TP53|ANP32B|DYNLL1|INS
3882	18	GO Process	regulation of response to stimulus	0.0011	CD38|EP300|STAT3|TP53|OGG1|GBA|KLHL6|HDAC1|DYNLL1|DEK|INS|BCL6|HMGA1|GCSAM|RGS13|AKT1|S1PR2|MYC
358	6	GO Process	lymphocyte activation	0.0011	AICDA|EP300|STAT3|SEMA4A|INS|BCL6
742	8	GO Process	regulation of proteolysis	0.0011	GAPDH|STAT3|GBA|SERPINA9|ANP32B|INS|AKT1|MYC
1238	10	GO Process	regulation of hydrolase activity	0.0012	GAPDH|STAT3|TP53|SERPINA9|ANP32B|DYNLL1|BCL6|RGS13|AKT1|MYC
226	5	GO Process	lymphocyte differentiation	0.0012	AICDA|EP300|STAT3|SEMA4A|BCL6
749	8	GO Process	cellular response to DNA damage stimulus	0.0012	EP300|TP53|OGG1|RFC1|BCL6|HMGA1|AKT1|MYC
110	4	GO Process	nucleotide-excision repair	0.0012	EP300|TP53|OGG1|RFC1
228	5	UniProt Keywords	Proto-oncogene	0.0013	LMO2|DEK|BCL6|AKT1|MYC
5204	21	UniProt Keywords	Nucleus	0.0013	GAPDH|AICDA|LMO2|EP300|STAT3|TP53|OGG1|BRWD1|ANP32B|DNMT1|CUX1|RPRD1B|HDAC1|RFC1|DYNLL1|DEK|BCL6|HMGA1|AKT1|MYC|LPP
3559	17	GO Process	regulation of biological quality	0.0013	CD38|GAPDH|AICDA|EP300|STAT3|DEF8|TP53|GBA|BRWD1|SEMA4A|HDAC1|RFC1|DYNLL1|INS|BCL6|AKT1|MYC
2815	15	GO Process	response to organic substance	0.0013	CD38|GAPDH|AICDA|LMO2|EP300|STAT3|TP53|OGG1|GBA|BRWD1|DNMT1|INS|BCL6|AKT1|MYC
40	3	GO Process	base-excision repair	0.0013	TP53|OGG1|HMGA1
773	8	GO Process	DNA metabolic process	0.0013	AICDA|EP300|TP53|OGG1|DNMT1|HDAC1|RFC1|HMGA1
1551	11	GO Process	positive regulation of multicellular organismal process	0.0014	CD38|GAPDH|EP300|STAT3|DEF8|GBA|CUX1|INS|BCL6|AKT1|MYC
42	3	GO Process	regulation of protein deacetylation	0.0015	EP300|TP53|BCL6
393	6	GO Process	regulation of endopeptidase activity	0.0015	GAPDH|STAT3|SERPINA9|ANP32B|AKT1|MYC
784	8	GO Process	transcription by RNA polymerase II	0.0015	LMO2|EP300|STAT3|TP53|RPRD1B|DEK|HMGA1|MYC
257	5	GO Function	RNA polymerase II-specific DNA-binding transcription factor binding	0.0016	LMO2|EP300|STAT3|HDAC1|HMGA1
6	2	GO Function	nitric-oxide synthase regulator activity	0.0016	DYNLL1|AKT1
610	7	GO Function	transcription factor binding	0.0016	LMO2|EP300|STAT3|TP53|HDAC1|HMGA1|MYC
408	6	GO Function	DNA-binding transcription activator activity, RNA polymerase II-specific	0.0016	LMO2|EP300|STAT3|TP53|HMGA1|MYC
1876	12	GO Process	regulation of multicellular organismal development	0.0016	CD38|LMO2|EP300|STAT3|DNMT1|CUX1|SEMA4A|HDAC1|BCL6|AKT1|S1PR2|MYC
1035	9	GO Process	response to cytokine	0.0016	CD38|GAPDH|STAT3|TP53|GBA|BRWD1|BCL6|AKT1|MYC
2219	13	GO Process	cellular response to organic substance	0.0018	GAPDH|AICDA|LMO2|EP300|STAT3|TP53|GBA|BRWD1|DNMT1|INS|BCL6|AKT1|MYC
412	6	GO Process	regulation of hemopoiesis	0.0019	LMO2|EP300|STAT3|HDAC1|BCL6|MYC
255	5	GO Process	aging	0.0019	STAT3|TP53|OGG1|HMGA1|AKT1
