# Supplementary material for: B cell signatures and tertiary lymphoid structures contribute to outcome in head and neck squamous cell carcinoma
Source: Nat Commun. 2021 Jun 7;12:3349. doi: 10.1038/s41467-021-23355-x (PMC8184766; doi:10.1038/s41467-021-23355-x)
Supplement: Supplementary file 6 — Supplementary Data 4 [file 41467_2021_23355_MOESM6_ESM.xlsx]

## Sheet: patient_1_hpv_pos
sequence	bcr_sequence
bcr_clone_1	CCCTGGGAAGCTCCTCCTGACAGCCCCGCCTCCAGTTCCAGGTGTGGTTATCGTCAGGGGGTGTCAGACTGTGGTGAATATAGTGGCTACGACCGGAACCTACTGGTCCTTCGATCTCTGGGGCCGTGGC
bcr_clone_2	GTTTCCCCAGGCTGGGCGGTAGGTTTGGGGTGAGGTCTGTGTCACTGTGGTTTTACTATGGTTCGGGGAGTTATGTGTTTTCCGACCGAGAGCAAACTACTACTACGGCATGGACGTCTGGGGCCAAGGG
bcr_clone_3	CCCTGGGAAGCTCCTCCTGACAGCCCCGCCTCCAGTTCCAGGTGTGGTTATCGTCAGGGGGCGTCAGACTGTGGTGAATATAGTGGCTACGACCGGAACCTACTGGTACTTCGATCTCTGGGGCCGTGGC
bcr_clone_4	AAAGCCAGACAAAACCAAGGGGTGTTGAGCCCAGCAAGGGAAGGCCCCCAAACAGACCAGGAGGTTTCTGAAGGTGTCTGTGTCACAGTGGGGTATAGCAGCAGCTGGTATAGGCGTCTGGGGCCAAGGG
bcr_clone_5	CCTCAGGTCAGCCCTGGACATCCCGGGTTTCCCCAGGCCTGGCGGTAGGTTTGGGGTGAGGTCTGTGTCACTGTGGTATTACGATTTTTGGAGTGGTTATTATCCCGAAGGAGACTACTGGGGCCAGGGA
bcr_clone_6	CCTCAGGTCAGCCCCGGACATCCCGGGTTTCCCCAGGCTGGGCGGTAGGTTTGGGGTGAGGTCTGTGTCACTGTGGTATTACTATGGTTCGGGGTATTCTCTTATCGGTATGGACGTCTGGGGCCAAGGG
bcr_clone_7	GGTCAGCCCCGGACATCCCGGGTTTCCCCAGGCTGGGCGGTAGGTTTGGGGTGAGGTCTGTGTCACTGTGGTATTACTATGGTTCGGGGAGCCATACATGGGAAACTGGTTCGACCCCTGGGGCCAGGGA
bcr_clone_8	CTCCCTGCTCCCTGGGAAGCTCCTCCTGACAGCCCCGCCTCCAGTTCCAGGTGTGGTTATTGTCAGGCGATGTCAGACTGTGGTGGATATAGTGGCTACGGCTCGTTGGTTCGACCCCTGGGGCCAGGGA
bcr_clone_9	CTGCTCCCTGGGAAGCTCCTCCTGACAGCCCCGCCTCCAGTTCCAGGTGTGGTTATTGTCAGGCGATGTCAGACTGTGGTGGATATAGTGGCTACGATTCTGAGCCTACTTTGACTACTGGGGCCAGGGA
bcr_clone_10	AAGTTGCGCTGAGCCCAGCAAGGGAAGGTCCCCAAACAAACCAGGAAGTTTCTGAAGGTGTCTGTGTCACAGTGGAGTATAGCAGCTCGGGCGCTACTACTACTACGGTATGGACGTCTGGGGCCAAGGG
bcr_clone_11	TCAGAGCCCCTGAAGGAGACCCCGCCCACAAGCCCAGCCCCCACCCAGGAGGCCCCAGAGCACAGGGCGCCCCGTCGGATTCTGAACAGCCCCGAGTCACAGTGGGTATAACCGAGAATGGGGCCAGGGA
bcr_clone_12	CCAGGGCCTGTGTGGGAAAGGCCTCTGGCCACACTCAGGGGCTTTTTGTGAAGGGCCCTCCTGCTGTGTGACTACGGTGGTAACTCCGGGGTACTACTACTACTACGGTATGGACGTCTGGGGCCAAGGG
bcr_clone_13	TCGGTGACACCAGTCTCCTGTAGGGACAGGAGGATTTTGTGGGGGTTCGTGTCACTGTGAGCATATTGTGGTGGTGACTGCTATTCCACCCCTACTCCTCTATGACACTATGGACGTCTGGGGCCAAGGG
bcr_clone_14	GTCAGCCCCGGACATCCCGGGTTTCCCCAGGCTGGGCGGTAGGTTTGGGGTGAGGTCTGTGTCACTGTGGTATTAGTATGGTTCAGGGAGTTAAACCCCAATCCTATACTTTGACTACTGGGGCCAGGGA
bcr_clone_15	CGCGAGTACAGCCTACATGGAGGTGAGGAGCCTGAGATCTGACGACACGGCCGTGTATTACTGTGCGAGAGTAGGGACGTGGAACTACGTTATGTACTACTTTTACGGTGTGGACGTCTGGGGCCAAGGG
bcr_clone_16	GCCTCCTCAGGTCAGCCCCGGACATCCCGGGTTTCCCCAGGCTGGGCGGTAGGTCTGGGGTGAGGTCTGTGTCACTGTGGTATTACTATGGTTCGGGGAGTTACCCCCTTGTGACTACTGGGGCCAGGGA
bcr_clone_17	ACAGGAGACCCCACCCAGCAGCCCAGCCCCTACCCAGGAGGCCCCAGAGCTCAGGGCGCCTGGGTGGATTCTGAACAGCCCCGAGTCACGGTGAGAGGGGATTAGGTGGTTCGACCCCTGGGGCCAGGGA
bcr_clone_18	CAGGCTGGGCGGTAGGTTTGGGGTGAAGTCTGTGTCACTGTGGTATTAGTATGGTTCAGGGAGTTATTATACCGCACATTCCCGCACCGATTACTACTACTACTACGATATGGACGTCTGGGGCCAAGGG
bcr_clone_19	CAATTCCAAGAACACGCAGTTTCTACAAATGAACGGACTGAGAGTCGACGACACGGCCGTGTATTACTGTGCGGTAGAGCCCTCTCCAGTTTACTATGGGAGAAGTGGTTTCCTTCAGTGGGGCCAGGGG
bcr_clone_20	AGCAGCCCAGCCCCTACCCAGGAGGCCCCAGAGCTCAGGGCGCCTGGGTGGATTCTGAACAGCCCCGAGTCACGGTGGGTATAGTGGGAGCTACTCTCGCCTGTACTACTTTGACTACTGGGGCCAGGGA
bcr_clone_21	AGGAGACCCCACGCAGCAGCCCAGCCCCTACCCAGGAGGCCCCAGAGCTCAGGGCGCCTGGGTGGATTCTGAACAGCCCCGAGTCACGGTGGGTATAGTGGGAGCTACTGTCGACTACTGGGGCCAGGGA
bcr_clone_22	GCCAGGCCAGAGCCAGCAAAAGGGACCTCGGTGACACCAGTAGGGACAGGAGGATTTTGTGGGGGCTCGTGTCACTGTGAGCATATTGTGGTGTTCGCTTAGGGATGCTTTTGATATCTGGGGCCAAGGG
bcr_clone_23	CCACCCAGCAGCCCAGCCCCTACCCAGGAGGCCCCAGAGCTCAGGGCGCCTGGGTGGATTCTGAACAGCCCCGAGTCACGGTGGGTATAGTGGGAGCTACAACTTCGTGTTTGACTACTGGGGCCAGGGA
bcr_clone_24	CAGAGACAATTCCGGAAATACTCTGTATCTGCAAATGAACAGCCTGGGAGCCGAGGACACGGCTGTCTATTACTGTGCGACATCAATTGGATACTCCTATGCAGTTGCCCTGCGATCCTGGGGCCAGGGA
bcr_clone_25	CCTCCCTGTTCCCTGGGAAGCTCCTCCTGACAGCCCTGCCTCCAGTTCCAGGTGTGGTTATTGTCAGGGGGTGCCAGGCCGTGGTAGAGATGGCTACAATTGAGGGTGGTTCGACCCCTGGGGCCAGGGA
bcr_clone_26	CCCTGGGAAGCTCCTCCTGACAGCCCCGCCTCCAGTTCCAGGTGTGGTTATCGTCAGGGGGTGTCAGACTGTGGTGAATATAGTGGCTACGACCGGAACCTACTGGTACTTCGATCCCTGGGGCCGTGGC
bcr_clone_27	GACAAGACCAAGGGGCACTGACCCCAGCAAGGGAAGGCTCCCAAACAGACGAGGAGGTTTCTGAAGCTGTCTGTATCACAGTGGGGTATAGCAGTGGCTGGTGATCCACTTTGACTACTGGGGCCAGGGA
bcr_clone_28	TGTCTGGACCCTCCCTCTTCCCTGGGAAGCTCCTCCTGACAGCCCCGCCTCCAGTTCCAGGTGTGGTTATTGTCAGGGGGTGTCAGACTGTGGTGGATACAGCTATGGTTTTGACTACTGGGGCCAGGGA
bcr_clone_29	TGCCTCCTCAGGTCAGCCCTGGACATCCCGGGTTTCCCCAGGCCTGGCGGTAGGTTTGAAGTGAGGTCTGTGTCACTGTGGTATTACTATGATAGTAGTGGTCATTACCCTATAAGGAAACCACCAGGGA
bcr_clone_30	CAAGAGGCGCGCTGAGCCCAACAAGGGAAGGCCCCCAAACAGACCAGGAGGTTTCTGAAGCTGTCTGTGTCACAGTCGGGTATAGTAGTGGCTACTGCTTGGGCGCTGGTTCGACCCCTGGGGCCAGGGA
bcr_clone_31	GGGCCCTGCTGGCTCCTCAGGTCAGCCCCGGACATCCCGGGTTTCCCCAGGCTGGGCGGTAGGTTTGGGGTGAGGTCTGTGTCACTGTGGTATTACTATGGTTGTGGGGTTTGACTTCTGGGGCCAGGGA
bcr_clone_32	AGACCAGGAGGCTTCTGAAGGTGTCTGTGTCACAGTGGGGTATAGCAGCAGCTGGCCCGAGAACCTTCTCGTGAGCGGCGCCTCACTATACTACTACTACTACTACGGTATGGACGTCTGGGGCCAAGGG
bcr_clone_33	AAGGGGCGCTGACCCCAGCAAGGGAAGGCTCCCAAACAGACGAGGAGGTTTCTGAAGCTGTCTGTATCACAGTGGGGTATGGCAGTGGCTGGTACGGTACTCCCCGGGCATTGACTACTGGGGCCAGGGA
bcr_clone_34	CACAGGAGACCCCACCCAGCAGCCCAGCCCCTACCCAGGAGGCCCCAGAGCTCAGGGCGCCTGGGTGGATTCTGAACAGCCCCGAGTCACGGTTGGGCCTTTGTATGGTATGGACGTCTGGGGCCAAGGG
bcr_clone_35	GGACCAGGGCCTGTGTGGGAAAGGCCTCTGGCCACACTCAGGGGCTTTTTGTGAAGGGCCCTCCTGCTGTGTGACTACGGTGGTAACTTTAAACTACTACTACTACGGTATGGACGTCTGGGGCCAAGGG
bcr_clone_36	GGACATCCCGGGTTTCCCCAGGCTGGGCGGTAGGTTTGGGGTGAGGTCTGTGTCACTGTGGTATTACTATGGTTCGGGGAGTTATTATAACTGGAATAACACGAACTGGTTCGACCCCTGGGGCCAGGGA
bcr_clone_37	ACCCAGCAGCCCAGCCCCTACCCAGGAGGCCCCAGAGCTCAGGGCGCCTGGGTGGATTCTGAACAGCCCCGAGTCACGGTGGGTATAGTGGGAGCTACTTGTCGATGCTTTTGATATCTGGGGCCAAGGG
bcr_clone_38	GGAGACCCCACCCAGCAGCCCAGCCCCTACCCAGGAGGCCCCAGAGCTCAGGGCGCCTGGGTGGATTCTGAACAGCCCCGAGTCACGGTGGGTATAGTGGGAGCTACTTGTTGACTATTGGGGCCAGGGA
bcr_clone_39	AAGCCCAGCCCCCACCCAGGAGGCCCCAGAGCACAGGGCGCCCCGTCGGATTCTGAACAGCCCCGAGTCACAGTGGGTATAACTGGAACTACTTAAACGAAAGTACTACTTTGACTACTGGGGCCAGGGA
bcr_clone_40	CCGATTCACCATCTCCAGAGACAACGCCAAGAATTCATTGTATCTGCAAATGAATACTCTGAGAGCCGAGGACACGGCTGTCTATTACTGTGCGAGAGATCGAGGAGCTGGAGGCTTCTGGGGCCAGGGA
bcr_clone_41	AGACCCCGCCCACAAGCCCAGCCCCCACCCAGGAGGCCCCAGAGCACAGGGCGCCCCGTCGGATTCTGAACAGCCCCGAGTCACAGTGGGTATAACTGGAACTACGCCGTTTGACTACTGGGGCCAGGGA
bcr_clone_42	AGCAGCCCAGCCCCTACCCAGGAGGCCCCAGAGCTCAGGGCGCCTGGGTGGATTCTGAACAGCCCCGAGTCACGGTGGGTATAGTGGGAGCTACCGTGGGGTGTGGGACTTTGACTACTGGGGCCAGGGA
bcr_clone_43	AGACAATTCCAAGAACACGGTGTATCTGCAGATGATCAGCCTGAGAGCCGAGGACACGGCCGTATATTACTGTGCGAAAGATTTGGTTGTAGTTGTGTTTACCTACTACTTTGACTCCTGGGGCCAGGGA
bcr_clone_44	AGACAACGCCAAGAACTCTCTGTATCTGCAAATGCACAGCCTGAGAGCCGAGGACACGGCTGTATATTACTGTGTGCGGATCCCCAATAGTGCAAACTACCCGAACTGGTTCGACCCCTGGGGCCAGGGA
bcr_clone_45	CCTGGACCAGGGCCTGTGTGGGAAAGGCCTCTGGCCACACTCAGGGGCTTTTTGTGAAGGGCCCTCCTGCTGTGTGACTACGGTGATCCTGGGGGAAACTAAGTTGTTGTTCGACCCCTGGGGCCAGGGA
bcr_clone_46	CTCCTCAGGTCAGCCCTGGACATCCCGGGTTTCCCCAGGCCTGGCGGTACGTTTGAAGTGAGGTCTGTGTCACTGTGGCATTACTATGTTGGTTATGAGTTACTACGGTATGGACGTCTGGGGCCAAGGG
bcr_clone_47	CCGATTCACCATCTCCAGAGACAACGCCAAGAATTCACTGTATCTGCAAATGAATACTCTGAGAGCCGAGGACACGGCCGTGTATTATTGTGCGAGAGATCGAGGAGGTGGAGGCTTCTGGGGCCAGGGA
bcr_clone_48	CCCAGCCCCCACCCAGGAGGCCCCAGAGCACAGGGCGCCCCGTCGGATTCTGAACAGCCCCGAGTCACAGTGGGTATAACAGGAACTCGCCCTCCGTCGTCCCCGTTACTTTGACTACTGGGGCCAGGGA
bcr_clone_49	CACAGGAGACCCCACGCAGCAGCCCAGCCCCTACCCAGGAGGCCCCAGAGCTCAGGGCGCCTGGGTGGATTCTGAACAGCCCCGAGTCACGGTGGGTATAGTGGGAGCCATTGACTACTGGGGCCAGGGA
bcr_clone_50	GAAGCTCCTCCTGACAGCCCCGCCTCCAGTTCCAGGTGTGGTTATTGTCAGGGGGTGCCAGGCCGTGGTAGAGATGGCTACAACACAAATTTTCAGTAACTACTACGGTATGGACGTCTGGGGCCAAGGG
bcr_clone_51	AGCCGCCAGAGCCTCCACAGGAGACCCGACGCAGCAGCCCAGCCCCTACCCAGGAGGCCCCAGAGCTCAGGGCGCCTGGGTGGATTCTGAACAGCCCCGAGTCACGGTGGGTATACGCGCGGGCCAGGGA
bcr_clone_52	ACAGCTGTCTGGACCCTCCCTGTTCCCTGGGAAGCTCCTCCTGACAGCCCCGCCTCCAGTTCCAGGTGTGGTTATCGTCAGGGGGTGTCAGACTGTGGTGAATATAGTGGCTACCTAGTGGGGCCAGGGA
bcr_clone_53	AGTGTTTCTGCAGATGTTAAGCCTGAGAGCTGAGGACACGGCTGTGTATCACTGTGCGAAAGCTTGCGTATTCCTCTGATAGTAGTGTTATTCCAACACCAACAGCTGGTTCGACTCCTGGGGCCAGGGA
bcr_clone_54	GGGTTTCCCCAGGCCTGGCGGTAGGTTTGAAGTGAGGTCTGTGTCACTGTGGTATCAGTATGATAGAAGTGGTCTTTACTAGGAGTCTCAGTACTACAACTACTACGGTATGGACGCCTGGGGCCAAGGG
bcr_clone_55	AGACAACGCCAAGAACTCATTGTATCTGCAGATGGACAGCCTGAGAGCCGAAGACACGGCGGTGTATTACTGTGCGAGAGATCTCAAAGCCTATGATAGTAGTGGTTATTTCTTTCACTGGGGCCAGGGA
bcr_clone_56	CAGATTCATCATCTCCAGAGACAACTCCAAGAACACGCTGTATCTTCAAATGAACAGTCTGAGAGCCGAAGACACGGGTGTGTATTACTGTACGAGAGACTCCGGGCTACACGACGTCTGGGGCCAAGGG
bcr_clone_57	GGACCCTCCCTCTTCCCTGGGAAGCTCCTCCTGACAGCCCCGCCTCCAGTTCCAGGTGTGGTTATTGTCAGGGGGTGTCAGACTGTGGTGGATACAGCTATGGTCCCGGAGGGACTACTGGGGCCAGGGA
bcr_clone_58	CAAGAACACGGTGGATCTGCAAATGAACAGCCTGAGAGACGAGGACACGGCTGTCTATTACTGTGCGAGAAGAGATGGCTACCAGAATTTTGGGGTGTACTACTACGGTATGGACGTCTGGGGCCAAGGG
bcr_clone_59	TCAGCCCTGGACAGCCCGGGTTTCCCCAGGCCAGATGGTAGGTTTGAAGTGAGGTCTGTGTCACTGTGGTATTATGATTGCGTTTGGGGGAGTTATCCCTACCCGCTCTTTTGACTACTGGGGCCAGGGA
bcr_clone_60	CGACAAGTCCATCAACACCGCCTACCTGCAGTGGAGCAGCCTGAAGGCCTCGGACACCGCCATATATTACTGTGCGAGACTTCATGGGCAGCTCGTCCGCGGCCCCTACTTTGACTACTGGGGCCAGGGA
bcr_clone_61	AGGCCAGAGCCAGCAAAAGGGACCTCGGTGACACCAGTAGGGACAGGAGGATTTTGTGGGGGCTCGTGTCACTGTGAGCATATTGTGGTGGTGATTGCTATCCCCCTCTTTTGACTACTGGGGCCAGGGA
bcr_clone_62	CCAGCAAGATGGGGCTCAGTGACACCCGCAGGGACAGGAGGATTTTGTGGGGGCTCGTGTCACTGTGAGGATATTGTACTGGTGGTGTATGCGCTAGGGACTCCGGCTTTGTGTCTACTGGGGCCAGGGA
bcr_clone_63	GCAGCAGCCCAGCCCCTACCCAGGAGGCCCCAGAGCTCAGGGCGCCTGGGTGGATTCTGAACAGCCCCGAGTCACGGTGGGTATAGTGGGAGCTCTATTCCAAAGGTACTTTGACTACTGGGGCCAGGGA
bcr_clone_64	AGACAAAACCAAGGGGTGTTGAGCCCAGCAAGGGAAGGCCCCCAAACAGACCAGGAGGTTTCTGAAGGTGTCTGTGTCACAGTGGGGTATAGCAGCAGCTGGTACAAACTTTGACTACTGGGGCCAGGGA
bcr_clone_65	TCCAGGGCAGCCAAGTCCAGGAGGCGCGCTGAGCCCAGCAAGGGAAGGCCCCCAAACAAACCAGGAGGTTTCTGAAGCTGTCTGTGTCACAGTCGGGTATAGCAGCGGCTCCCCGAGCGTGGTCCAGGGA
bcr_clone_66	CAGGAACTCACTATATCTGGAAATGAACAGCCTGAGAGTCGAGGACACCTCTATTTATTACTGTGCGAGAGCCGGATCTGCTTCCCAGTATGGCAGCTCGTCCGACTGGTTCCACCCCTGGGGCCAGGGA
bcr_clone_67	ACCCAGGAGGCCCCAGAGCTCAGGGCGCCTGGGTGGATTCTGAACAGCCCCGAGTCACGGTGGGTATAGTGGGAGCTACTAGGAATGGGCTAACTACTACTACTACGGTATGGACGTCTGGGGCCAAGGG
bcr_clone_68	AGTTGACAAGTCCATCAGTACTGTCTACCTGCAGTGGAGCAGCCTGAAGGCCTCGGACACCGCCATTTATTTCTGTGCGAGATATACTGGCTACGATACCCAAAACTGGTTCGACCCCTGGGGCCAGGGA
bcr_clone_69	GAACCAGATCTCCCTGGACCTGGGCTCTGTGACCGCCGCAGACACGGCCGTATATTATTGTGCGAGAGGGAGACTACAGTCCCCGGGCCCGTCAAATTTCGATGATGGTTTTGATATCTGGGGCCAAGGG
bcr_clone_70	GCCCACAGCCTCCCCTCGGGGCCCTGCTGCCTCCTCAGGTCAGCCCTGGACATCCCGGGTTTCCCCAGGCCTGGCGGTAGGTTTGAAGTGAGGTCTGTGGAACCCTTCCTCCACCCCGCGGGGCCAGGGA
bcr_clone_71	CTCCAGAGACAATTCCAAGAATACGTTGTATCTGCAAATGAACAGCCTGAGAGCCGAGGACACGGCCGTATATTACTGTGCGAAAATGGGGCATATGATAGTAGACCTCTTTGACTACTGGGGCCAGGGA
bcr_clone_72	AGGGGACCCCACCCAGCAGCCCAGCCCCTACCCAGGAGGCCCCAGAGCTCAGGGCGCCTGGGTGGATTCTGAACAGCCCCGAGTCACGGTGGGTATAGTGGGAGCTCACGGAGAAAACTGGGGCCAGGGA
bcr_clone_73	AGAGGAGACTCGGTGACACCAGTCTCCTGTAGGGACAGGAGGATTTTGTGGGGGTTCGTGTCACTGTGAGCATATTGTGGTGTAAACTGCGTGCCCAAACTACTACGGTATGGACGTCTGGGGCCAAGGG
bcr_clone_74	AGCTGTCTGGACCCTCTCTATTCCCTGGGAAGCTCCTCCTGACAGCCCCGCCTCCAGTTCCAGGTGTGGTTATTGTCAGGGGGTGTCAGACTGTGGTGGATGGAACTGGTTCGACCCCTGGGGCCAGGGA
bcr_clone_75	TGCTGCCTCCTCAGGTCAGCCCCGGACATCCCGGGTTTCCCCAGGCTGGGCGGTAGGTTTGGGGTGAGGTCTGTGTCACTGTGGTATTAGTATGGTTCAGGGAGTTATGGATCACTACTGGGGCCAGGGA
bcr_clone_76	ACCCAGCAGCCCAGCCCCTACCCAGGAGGCCCCAGAGCTCAGGGCGCCTGGGTGGATTCTGAACAGCCCCGAGTCACGGTGGGTATAGTGGGAGCTACTTGTCGATACTTTTGATATCTGGGGCCAAGGG
bcr_clone_77	CATCCCAGGTTTCCCCAGGCCTGCCGGTAGGTTTAGAATGAGGTCTGTGTCACTGTGGTATTACGATATTTTGACTGGTTATTAGAAACTATACTACTACTACCACGGTATGGACGTCTGGGGCCAAGGG
bcr_clone_78	GGAGACCCCACGCAGCAGCCCAGCCCCTACCCAGGAGGCCCCAGAGCTCAGGGCGCCTGGGTGGATTCTGAACAGCCCCGAGTCACGGTGGGTATAGTGGGAACTATACTTTGACTACTGGGGCCAGGGA
bcr_clone_79	AGGCCAGAGCCAGCAAAAGGGACCTCGGTGACACCAGTAGGGACAGGAGGATTCTGTGGGGGCTCGTGTCACTGTGAGCATATTGTGGTGGTGATTGCTATTTGTTGATTTTGATATCTGGGGCCAAGGG
bcr_clone_80	GGACATCCCGGGTTTCCCCAGGCTGGGCGGTAGGTTTGGGGTGAGGTCTGTGTCACTGTGGTATTAGTATGGTTCGGGGAGTTATTATAACTGGAATAACACGAACTGGTTCGACCCCTGGGGCCAGGGA
bcr_clone_81	ACCCCACCCAGCAGCCCAGCCCCTACCCAGGAGGCCCCAGAGCTCAGGGCGCCTGGGTGGATTCTGAACAGCCCCGAGTCACGGTGGGTATAGTGGGAGCTCCTACTACTTTGACTACTGGGGCCAGGGA
bcr_clone_82	CTCCAGAGACAACGCCAAGAACTCACTATATCTGCAAATGAACAGCCTGAGAGTCGAAGACACGGCTGTCTATTATTGTGCGAGAGGAGGAGTGGCTGGTCCCGGGGCTGTTGCCTACTGGGGCCAGGGA
bcr_clone_83	AGGAGACCCCGCCCACAAGCCCAGCCCCCACCCAGGAGGCCCCAGAGCACAGGGCGCCCCGTCGGATTCTGAACAGCCCCGAGTCACAGTGGGTATAACTGGAAGCAAATTTGACTACTGGGGCCAGGGA
bcr_clone_84	CAGACAAAACCAAGGGGTGTTGAGCCCAGCAAGGGAAGGCCCCCAAACAGACCAGGAGGTTTCTGAAGGTGTCTGTGTCACAGTGGGGTATAGCAGCAGCTGGAACTGGTTCGACCCCTGGGGCCAGGGA
bcr_clone_85	CCCCGGACATCCCGGGTTTCCCCAGGCTGGGCGGTAGGTTTGGGGTGAGGTCTGTGTCACTGTGGTATTACTATGGTTCGGGGAGTTATTATGAATACCAAACAACTGGTTCGACCCCTGGGGCCAGGGA
bcr_clone_86	CGACAAGTCCATCACCACCGCCTACCTGCAGTGGAGCAGCCTGAAGGCTTCGGACACCGCCATGTATTACTGTGTGCGATCGACTTATAGCAGCAGTTGGCGCGACTGGCTCGACCCCTGGGGCCAGGGA
bcr_clone_87	ATTCACCATCTCCAGAGACAACACCAAGAACTCACTGTATCTGCAAATGAACGGCCTGAGAGTCGAGGACACGGCTGTGTATTACTGTGCGGAAGATGCTTACAGCCAACCTGACAAGTGGGGCCAGGGA
bcr_clone_88	CCACAGGAGACCCCACGCAGCAGCCCAGCCCCTACCCAGGAGGCCCCAGAGCTCAGGGCGCCTGGGTGGATTCTGAACAGCCCCGAGTCACGGTGGGTATAGTGGGAGCTACTATTAGGGGGGCCAGGGA
bcr_clone_89	AGGCCAGAGTCAGCAAGAGGAGACTCGGTGACACCAGTCTCCTGTAGGGACAGGAGGATTTTGTGGGGGTTCGTGTCACTGTGAGCATATTGTGGTGGTGACTGCTACCTTCCAGCACTGGGGCCAGGGC
bcr_clone_90	GCCCCGTCAAAGCCAGACAAAACCAAGGGGTGTTGAGCCCAGCAAGGGAAGGCCCCCAAACAGACCAGGAGGTTTCTGAAGGTGTCTGTGTCACAGTGGGGTATAGCAGCAGCTGGTATGGGGCCAGGGA
bcr_clone_91	CCCACGCAGCAGCCCAGCCCCTACCCAGGAGGCCCCAGAGCTCAGGGCGCCTGGGTGGATTCTGAACAGCCCCGAGTCACGGTGGGTATAGTGGGAGCTACTATGGTACTTTGACTACTGGGGCCAGGGA
bcr_clone_92	ACCCCACGCAGCAGCCCAGCCCCTACCCAGGAGGCCCCAGAGCTCAGGGCGCCTGGGTGGATTCTGAACAGCCCCGAGTCACGGTGGGTATAGTGGGAGCTATTACTGGTTCGACCCCTGGGGCCAGGGA
bcr_clone_93	CCCACGCAGCAGCCCAGCCCCTACCCAGGAGGCCCCAGAGCTCAGGGCGCCTGGGTGGATTCTGAACAGCCCCGAGTCACGGTGGGTATAGTGGGAGCTACGACCGGCTTTTGATATCTGGGGCCAAGGG
bcr_clone_94	CAGAGACAATTCCAAGAACACCCTGTATCTACAAATGAACAGCCTGAGGGCCGAGGACACGGCCGTCTATTATTGTGCGAACAAAGGTGGATATAATGGCTACGCCCCCTTTGACTTCTGGGGCCAGGGA
bcr_clone_95	CCAGCAAGAGGAGACTCGGTGACACCAGTCTCCTGTAGGGACAGGAGGATTTTGTGGGGGTTCGTGTCACTGTGAGCATATTGTGGTGGTGACTGCTATTCGCGGCTGGTTCGACCCCTGGGGCCAGGGA
bcr_clone_96	AGGCCAGAGCCAGCAAGAGGAGACTCGGTGACACCAGTCTCCTGTAGGGACAGGAGGATTTTGTGGGGGTTCGTGTCACTGTGAGCATATTGTGGTGGTGACTGCCACAGGCCACTACTGGGGCCAGGGA
bcr_clone_97	AGAGCCAGCAAAAGGGACCTCGGTGACACCAGTAGGGACAGGAGGATTTTGTGGGGGCTCGTGTGACAGTGAGCATATTGTGGTGGTGATTGCTATTCGTGCTCAGAGATTTGACTACTGGGGCCGGGGA
bcr_clone_98	GGACACGTCCAAGAACCAGTTCTCCCTGAAACTGAGCTCTGTGACCGCTGCGGACACGGCCGTGTATTACTGTGCGAGATGGGAACCACCTGTCAGGGGCGGGACCGACTTTGACTACTGGGGCCAGGGA
bcr_clone_99	CCCGGACATCCCGGGTTTCCCCAGGCTGGGCGGTAGGTTTGGGGTGAGGTCTGTGTCACTGTGGTATTACTATGGTTCAGGGAGTTATACTTACTACTACTACTACGGTATGGACGTCTGGGGCCAAGGG
bcr_clone_100	CTGTCCAGGGCAGCCAAGTCCAAGAGGCGCGCTGAGCCCAGCAAGGGAAGGCCCCCAAACAAACCAGGAGGTTTCTGAAGCTGTCTGTGTCGCAGTCGGGTATAGCAGCGGCTACTACTGGGGCCAGGGA
bcr_clone_101	TGCCTCCTCAGGTCAGCCCCGGACATCCCGGGTTTCCCCAGGCTGGGCGGTAGGTTTGGGGTGAGGTCTGTGTCACTGTGGTCTTACTATGATTCAGGGAGTCCGTAAATTTGACTACTGGGGCCAGGGA
bcr_clone_102	AGACAACGCCAAGAATTCAGTATATCTGCAAATGAACAGCCTGAGAGCCGAGGACACGGCTGTATATTACTGTGCGAGAGACCGGGCGACAAGAGCTCGCTTGGGCGGAATGGACGTCTGGGGCCAAGGG
bcr_clone_103	CCCCTCGGTGCCCTGTTACCTCCTCAGCCCTGGACATCCCGGGTTTCCCCAGGCCTGGCGGTAGGTTTGGGGTGAGGTCTGTGTCACTGTGGCATTACGATTTTTGGAGTGGCCACGGTGGGGCCAGGGA
bcr_clone_104	AGCCAGACAAAACCAAGGGGTGTTGAGCCCAGCAAGGGAAGGCCCCCAAACAGACCAGGAGGTTTCTGAAGGTGTCTGTGTCACAGTGGGGTATAGCAACAGCTGGTACTTTGACTACTGGGGCCAGGGA
bcr_clone_105	CCGCCTCCAGTTCCAGGTGTGGTTATTGTCAGGCGATGTCAGACTGTGGTGGATAAAGTGGCTACGATTCGGACTCCTCAAGATGGCTACAACCGAGGGGGACTACTACTTTGACTACTGGGGCCAGGGA
bcr_clone_106	ATGGAGCTGAGCAGTCAGAGATCTGAGGACATAGATGTGTACTACTGTGCGAGACTTGGCTCGTTTAGTACTATGGTTCGGGGAGCCACGAGCCCGAGCCCGGTATGGTATGGACGTCTGGGGCCAAGGG
bcr_clone_107	CTCCAGAGACAACGCCAAGAACTCACTGTATCTGCAAATGAACAGCCTGAGAGCCGATGACACGGCTCTATATTTCTGTGTGAGACCCAAGACCACGGTGACTAATACCCTCGCCTACTGGGGCCAGGGA
bcr_clone_108	ATCAGTAGACCCGTCCAAGAAGCAGTTCTCCCTCAACTTGAGCTCTGTGACCGCCGCGGACACGGCTGTGTATTTTTGTGCAAGAGTATTACTCTGGTTCGGGGAGTTATCCGATAGCTGGGGCCAGGGA
bcr_clone_109	ACAAGACCAAGGGGCACTGACCCCAGCAAGGGAAGGCTCCCAAACAGACGAGGAGGTTTCTGAAGCTGTCTGTATCACAGTGGGGTATAGCAGTGGCTGGCCCTAGATTATTGACTACTGGGGCCAGGGA
bcr_clone_110	ATGGGGCTCAGTGACACCCGCAGGGACAGGAGGATTTTGTGGGGGCTCGTGTCACTGTGAGGATATTGTACTAATGGTGTATGCTAGAGGGCTCCACTACTACTACGGTATGGACGTCTGGGGCCAAGGG
bcr_clone_111	GGGCAGCCCCGGACATCCCGGGTTTCCCCAGGCTGGGCGGTAGGTTTGGGGTGAGGTCTGTGTCACTGTGGTATTACTATGGTTCGGGGAGCCATACATGGGAAACTGGTTCGACCCCTGGGGCCAGGGA
bcr_clone_112	CAACGCCAAGAACTCACTGTATCTGCAAATGAACAGCCTGAGAGCCGAGGACACGGCTGTGTATTACTGTGCGAGATATTGTGGTACTACCAGCTGCTATGACAACTGGTTCGACCCCTGGGGCCAGGGA
bcr_clone_113	GGACACGTCCAAGAACCAGTTCTCCCTGAAACTGAGCTCTGTGACCGCTGCGGACACGGCCGTGTATTACTGTGCGAGATGGGAACCAGCTGTTAGGGGCGGGACCGACTTTGACTACTGGGGCCAGGGA
bcr_clone_114	TGTCCTTGGACACCTCTGTCAATCCAGAGCCTTAAGGGTGAGGACACTGGCGTGTGTTTTTGTGCGAGAGTCACGCGCCCGCGCCGTATGAACTGCTCCCCCCGTTGTCTTTGATGTCTGGGGCCAAGGG
bcr_clone_115	GGGCCCTGCTGCCTCCTCAGGTCAGCCCCGGACATCCCGGGTTTCCCCAGGCTGGGCGGTAGGTTTGGGGTGAGGTCTGTGTCACTGTGGTATTACTATGGTTGTGGGGTTTGACTTCTGGGGCCAGGGA
bcr_clone_116	CCCCGTCAAAGCCAGACAAAACCAAGGGGTGTTGAGCCCAGCAAGGGAAGGCCCCCAAACAGACCAGGAGGTTTCTGAAGGTGTCTGTGTCACAGTGGGGCACGAGAACTTCCAGCACTGGGGCCAGGGC
bcr_clone_117	CGCTGCCTACCTGCAGTGGAGCAGCCTGAAGGCCTCGGACACCGCCATATATTTCTGTGCACGCCAAAGGAGTAATTGCACTAAAAATAACATCTGCCATATTTATGGTATGGACGTCTGGGGCCAAGGG
bcr_clone_118	CTCCAGAGACAACGCCAAGAGCTCACTGTATCTCCAAATGAACAGCCTGAGAGCCGAGGACACGGCTGTGTATTACTGTGCGAGCCCCAAGACCACGGTGACTAACACCCTTGCCTACTGGGGCCAGGGA
bcr_clone_119	AGCAAGAGGAGACTCGGTGACACCAGTCTCCTGTAGGGACAGGAGGATTTTGTGGGGGTTCGTGTCACTGTGAGCATATTGTGGTGGTGACTGCTATTGAATGGTTCCTTTTGACTACTGGGGCCAGGGA
bcr_clone_120	CCCACGCAGCAGCCCAGCCCCTACCCAGGAGGCCCCAGAGCTCAGGGCGCCTGGGTGGATTCTGAACAGCCCCGAGTCACGGTGGGTATAGTGGGAGCTAAAGTACTACTTTGACTACTGGGGCCAGGGA
bcr_clone_121	GCCAGAGCCTCCACAGGAGACCCCACGCAGCAGCCCAGCCCCTACCCAGGAGGCCCCAGAGCTCAGGGCGCCTGGGTGGATTCTGAACAGCCCCGAGTCACGGTGGGTATAGTGGGAGCTCCACCCGGGA
bcr_clone_122	AAGCTCCTCCTGACAGCCCCGCCTCCAGTTCCAGGTGTGGTTATCGTCAGGGGGTGTCAGACTGTGGTGAATATAGTGGCTACGAGGCTAAAGATACTACTACTACGGTATGGACGTCTGGGGCCAAGGG
bcr_clone_123	TAATGGCCTCAGAGCCGAGGACTCGGCTCTGTATTACTGTGCGAGAGACAGGGGTTACAATATTGTGACTGGCCCACCCCCGACAGAATCAGATGACTACTACTATGGTATGGACATCTGGGGCCAAGGG
bcr_clone_124	TCTCCTCAGGTCAGCCCCGGACATCCCGGGTTTCCCCAGGCTGGGCGGTAGGTTTGGGGTGAGGTCTGTGTCACTGTGGTATTACTATGGTTCGGGGAGTTACCCCCATTTTGACTACTGGGGCCAGGGA
bcr_clone_125	CCCAGCCCCCACCCAGGAGGCCCCAGAGCACAGGGCGCCCCGTCGGATTCTGAACAGCCCCGAGTCACAGTGGGAATAACAGGAACTCGCCCTCCGTCGTCCCCGTTACTTTGACTCCTGGGGCCAGGGA
bcr_clone_126	CATCCCAGGTTTCCCCAGGCCTGGCGGTTGGTTTAGAATGAGGTCTGTGTCACTGTGGTATTACGATATTTTGACTGGTTATTCACAAGATCACTACTACTACTACAATATGGACGTCTGGGGCCAAGGG
bcr_clone_127	CCCACCCAGGAGGCCCCAGAGCACAGGGCGCCCCGTCGGATTCTGAACAGCCCCGAGTCACAGTGGGTATAATCCCCTCCTCCTAGTATATTGTGGTGGTGACTGCTCCTTTGACTACTGGGGCCAGGGA
bcr_clone_128	ACAGCCTCAGAGCCCCTGAAGGAGACCCCGCCCACAAGCCCAGCCCCCACCCAGGAGGCCCCAGAGCACAGGGCGCCCCGTCGGATTCTGAACAGCCCCGAGTCACAGTGGGTATAACTGCCCCAGGGGA
bcr_clone_129	CCCAGGTTTCCCCAGGCCTGGCGGTAGGTTTAGAATGAGGTCTGTGTCACTGTGGTATTACGATATTTTGACTGGTGCATATGGTGTCGATTACTACTACTACTACGGTATGGACGTCTGGGGCCAAGGG
bcr_clone_130	GGGTTGAGGGATGCTCCGTCAAGGCAGACAAGAGCAAGGGGCGCTGACCCCAGCAAGGGAAGGCTCCCAAAGAGACGAGGAGGTTTCTGAAGCTGTCTGTATTACAGTGGGGTATAGCAGTGGACGGGGA
bcr_clone_131	TCAGCCCTGGACATCCCGGGTTTCCCCAGGCCAGATGGTAGGTTTGAAGTGAGGTCTGTGTCACTGTGGTATTATGATTACATTTGGGGGAGTTATGGCTTCCGATGCTTTTGATATCTGGGGCCAAGGG
bcr_clone_132	CAGGGCCTGTGTGGGAAAGGCCTCTGGCCACACTCAGGGGCTTTTTGTGAAGGGCCCTCCTGCTGTGTGACTACGGTGGTAACTCCATTTGGGGCCGATGTACAACTGGTTCGACCCCTGGGGCCAGGGA
bcr_clone_133	ATCAGTAGACACGTCCAGGAACCACATCTCCCTAAACCTGAGCTCTGTGACCGCCGCAGACACGGCCGTCTATTACTGTGTGCGAACTCTGAATCAGGGACATCGCGCCTTCGATGTCTGGGGCCAAGGG
bcr_clone_134	CGTCAAGGCAGACAAGACCAAGGGGCACTGACCCCAGCAAGGGAAGGCTCCCAAACAGACGAGGAGGTTTCTGAAGCTGTCTGTATCACAGTGGGGTATGGCAGTGGCTGGGGACTACTGGGGCCAGGGA
bcr_clone_135	ACTGTAATTTTACGATTTTTGGAGTGTATCTTATACTTTTTGGTAGAAAATTCCTTCCCGAGAGCGAAATGGGGGAGTGTGCGGGTTAGGAGGGAGCTACTAAAACGGAATGGACGTCTGGGGCCAAGGG
bcr_clone_136	AGCCGACAAGTCCATCAGCACCGCCTACCTGCAGTGGAGCAGCCTGAAGGCCTCGGACACCGCCATGTATTACTGTGCGAGATCGACGTATAGCGGCTCGTCCGTGAATTTTGGGTACTGGGGCCAGGGA
bcr_clone_137	CCTCCCTGCTCCCTGGGAAGCTCCTCCTGACAGCCCCGCCTCCAGTTCCAGGTGTGGTTATTGTCAGGCGATGTCAGACTGTGGTGGATATAGTGGCTACGATTACTACTTTGACTACTGGGGCCAGGGA
bcr_clone_138	GCGGACTCTGTGAAGGGCCGATTTACCATCTCCAGAGACAACGCCGGCCTTACACTATTGTGCAAGAGATTAGTTCCGGGGGTAAAGCAGTGACTGGTAAATTGCGCAATTTGACTACTGGGGCCAGGGA
bcr_clone_139	GTGTGGGAAAGGCCTCTGGCCACACTCAGGGGCTTTTTGTGAAGGGCCCTCCTGCTGTGTGACTACGGTGGTAACTCCGATCGTATCAATTATAGGGCCCCATAAAAACTTTGACTACTGGGGCCAGGGA
bcr_clone_140	CCCTGGGAAGCTCCTCCTGACAGCCCCGCCTCCAGTTCCAGGTGTGGTTATTGTCAGGGGGTGCCAGGCCGTGGTAGAGATGGCTACAAGCCGGTCCTCGTACCACTGGTTCGACCCCTGGGGCCAGGGA
bcr_clone_141	AGGAGACCCCACGCAGCAGCCCAGCCCCTACCCAGGAGGCCCCAGAGCTCAGGGCGCCTGGGTGGATTCTGAACAGCCCCGAGTCACGGTGGGTATAGTGGGAGCTACCTGTGACTACTGGGGCCAGGGA
bcr_clone_142	GGCCCCTGGCACAGCTGTCTGGACCCTCCCTCTTCCCTGGGAAGCTCCTCCTGACAGCCCCGCCTCCAGTTCCAGGTGTGGTTATTGTCAGGGGGTGTCAGACTGTGGTGGATACAGACCGGGCCAGGGA
bcr_clone_143	CATCTCAAGAGATGATTCAAAAAACACCCTATACCTGCAAATGGAGAGCCTGCAAAGCGAGGACACAGCCATGTACTATTGCGTACATGATAGTACCTATTTTTTCTGTTATGAAAACTGGGGCCGGGGA
bcr_clone_144	TTCCCTGGGAAGCTCCTCCTGACAGCCCCGCCTCCAGTTCCAGGTGTGGTTATTGTCAGGGGGTGCCAGGCCGTGGTAGAGATGGCTACAAGTCGGACTCGGGGACTGGTTCGACCCCTGGGGCCAGGGA
bcr_clone_145	CACCATCTCCAGAGACAATTCGCAGAACAGGCTGTATTTGCAAATGAGCAGCCTGAGAGCCGAGGACACGGCCATTTATTACTGTGCGAAACTCTGGGACCATCTCGTGGAAGACTACTGGGGCCAGGGA
bcr_clone_146	CGTCAAAGCCAGACAAAACCAAGGGGTGTTGAGCCCAGCAAGGGAAGGCCCCCAAACAGACCAGGAGGTTTCTGAAGGTGTCTGTGTCACAGTGAGCTTACGAGGCTGGTTCGACCCCTGGGGCCAGGGA
bcr_clone_147	CCCCACGCAGCAGCCCAGCCCCTACCCAGGAGGCCCCAGAGCTCAGGGCGCCTGGGTGGATTCTGAACAGCCCCGAGTCACGGTGGGTATAGTGGGAGGACGGGACTACTTTGACTACTGGGGCCAGGGA
bcr_clone_148	GGAGACCCCGCCCACAAGCCCAGCCCCCACCCAGGAGGCCCCAGAGCACAGGGCGCCCCGTCGGATTCTGAACAGCCCCGAGTCACAGTGGGTATAACTGGAACTACGAATTGACTACTGGGGCCAGGGA
bcr_clone_149	TCCTCAGGTCAGCCCCGGACATCCCGGGTTTCCCCAGGCTGGGCGGTAGGTTTGGGGTGAGGTCTGTGTCACCGTGGTTTTACTATGATTCGGGGAGTTATGAGGCTGGTTCGACCCCTGGGGCCAGGGA
bcr_clone_150	GGGGCCCCAGACGCCTGGACCAGGGCCTGTGTGGGAAAGGCCTCTGGCCACACTCAGGGGCTTTTTGTGAAGGGCCCTCCTGCTGTGTGACTACGGTGGTAACCAATACTTTGACTACTGGGGCCAGGGA
bcr_clone_151	GTCAGCCCCGGACATCCCGGGTTTCCCCAGGCTGGGCGGTAGGTTTGGGGTGAGGTCTGTGTCACTGTGGTATTACTATGGTTCAGGGAGTTATTATAACTGGGGTGGTATGGACGTCTGGGGCCAAGGG
bcr_clone_152	CCCGGGTTTCCCCAGGCTGGGCGGTAGGTTTGGGGTGAGGTCTGTGTCACTGTGGTATTACTATGGTTCAGGGAGTTGAGGAAAAGATGATTACTACTACTACTACGGTATGGACGTCTGGGGCCAAGGG
bcr_clone_153	TCTGGACCCTCCCTGTTCCCTGGGAAGCTCCTCCTGACAGCCCCGCCTCCAGTTCCAGGTGTGGTTATCGTCAGGGGGTGTCAGACTGTGGTGAATATAGTGGCCACGATTAGACTACTGGGGCCAGGGA
bcr_clone_154	TACCCAGGAGGCCCCAGAGCTCAGGGCGCCTGGGTGGATTCTGAACAGCCCCGAGTCACGGTGGGTATAGTGGGAGCTACGGTAGGGGTTTTTCGGGGGTAAGTGGCTTTTTGACTACTGGGGCCAGGGA
bcr_clone_155	CCGGGTCTCCCCAGGCCTGGCGGTAGGTTTGGGGTGAGGTCTGTGTCACTGTGGTATTACGATTTTTGGAGTGGTTATTATATGATGTCGTTTCTAGTACTGCTACGGTATGGACGTCTGGGGCCAAGGG
bcr_clone_156	CCACGCAGCAGCCCAGCCCCTACCCAGGAGGCCCCAGAGCTCAGGGCGCCTGGGTGGATTCTGAACAGCCCCGAGTCACGGTGGGTATAGTGGGAGCTACTTACCCTGGTTCGACCCCTGGGGCCAGGGA
bcr_clone_157	CACCATCTCCAGGGACACCTCCAAAAACCAGGTGGTCCTGACATTGACCAACATGAACCCTGTGGACACAGGCACGTATTACTGTGCACGGAGCTCGATGATGGGTGGTATGGACGTCTGGGGCCAAGGG
bcr_clone_158	GAGACCCCACCCAGCAGCCCAGCCCCTACCCAGGAGGCCCCAGAGCTCAGGGCGCCTGGGTGGATTCTGAACAGCCCCGAGTCACGGTGGGTATAGTGGGTCAGTCACTGGGGGCTACTGGGGCCAGGGA
bcr_clone_159	GAGACCCCACCCAGCAGCCCAGCCCCTACCCAGGAGGCCCCAGAGCTCAGGGCGCCTGGGTGGATTCTGAACAGCCCCGAGTCACGGAGGGTATAGTGGGAGCTACTACTGGGGCTACTGGGGCCAGGGA
bcr_clone_160	CAAGGGGCGCTGACCCCAGCAAGGGAAGGCTCCCAAACAGACGAGGAGCTTTCTGAAGCTGTCTGTATCACAGTGGGGTATAGCAGTGGCCGATGCCGGGGGCTACTTCTTTGACTACTGGGGCCAGGGA
bcr_clone_161	CCGGGTTTCCCCAGGCCTGGCGGTAGGTTTGGGGTGAGGTCTGTGTCACTGTGGTATTACGATTTTTGGAGTGGTTATTATATGATGCCCTTTCTACTACTGCTACGGTATGGACGTCTGGGGCCAAGGG
bcr_clone_162	ACTGTAACTTTACGATTTTTGGAGTGTATCTTATACTTTCTGTTAGAAAATTCCTTCCCGAGAGCGAAATGGGGGAGTGTGCGGGTTAGGAGGGAGCTACTAAAACGGTTTGGACGTCTGGGGCCAAGGG
bcr_clone_163	AGGAGACCCCGCCCACAAGCCCAGCCCCCACCCAGGAGGCCCCAGAGCACAGGGCGCCCCGTCGGATTCTGAACAGCCCCGAGTCACAGTGGGTATAACTGGAACCATACTTCGCTACTGGGGCCAGGGA
bcr_clone_164	AGCAGCCCAGCCCCTACCCAGGAGGCCCCAGAGCTCAGGGCGCCTGGGTGGATTCTGAACAGCCCCGAGTCACGGTGGGTATAGTGGGAGCTATTTTCCTTCTGATGCTTTTGATATCTGGGGCCAAGGG
bcr_clone_165	GAACAGCCTGAGAACCGATGACACGGGAGTTTATTACTGTGCGAGAGATAGGGGTTTCAATATTTTGACTGGCCCACCCCCGACAGAATCAGATTACTACTTCTACGGTATGGACGTCTGGGGCCAAGGG
bcr_clone_166	CGCCAAGAACTCACTGTATCTGCAAATGAATAGCCTGAGAGCCGAAGACACGGCTGTGTATTACTGTGCGGCTGGCCTACACCCCCTCTACAACCACTACTACTACGGTTTGGACGTCTGGGGCCAAGGG
bcr_clone_167	CCCACGCAGCAGCCCAGCCCCTACCCAGGAGGCCCCAGAGCTCAGGGCGCCTGGGTGGATTCTGAACAGCCCCGAGTCACGGTGGGTATAGTGGGAGCTAACATTAGGTATGGACGTCTGGGGCCAAGGG
bcr_clone_168	CAAGAGGCGCGCTGAGCCCACCAAGGGAAGGCCCCCAAACAGACCAGGAGGTTTCTGAAGCTGTCTGTGTCACCGTCGGGTATAGCAGCGGCTACTGCTTGGGCGCTGGTTCGACCCCTGGGGCCAGGGA
bcr_clone_169	CAGGTCAGCCCTGGACATCCCGGGTTTCCCCAGGCCTGGCGGTAGGTTTGGGGTGAGGTCTGTGTCACTGTGGTATTACGATTTTTTGAGTGGTTATCCTCCCCCTTCGTTTGACTTCTGGGGCCAGGGA
bcr_clone_170	CGACGCCAAGAACACGCTGTATCTGCAAATGAACAGTCTGAGAGCCGAGGACACGGCTGTGTATTACTGTGCAAGAGAGTGGGGCTTAACTCGACACTATTATTACGGTATGGACGTCTGGGGCCAAGGG
bcr_clone_171	CATCCCAGGTTTCCCCAGGCCTGCCGGTAGGTTTAGAATGAGGTCTGTGTCACTGTGGTATTACGATATTTTGACTGCTTATTATAAACTATACTACTACTACTACGGTATGGACCTCTGGGGCCAAGGG
bcr_clone_172	AGACCCCACCCAGCAGCCCAGCCCCTACCCAGGAGGCCCCAGAGCTCAGGGCGCCTGGGTGGATTCTGAACAGCCCCGAGTCACGGTGGGTATAGTGGGAGCTACTACGCCTGACTACTGGGGCCAGGGA
bcr_clone_173	CAAGAATCAGGTGGTCCTTAGAATGACCAACATGGACCCTGTGGACACAGCTACATATTACTGTGCACATCGCGGATATTGTCGTGGTGAGATATGTGGAGTTAGTTGGTTCGACCCCTGGGGCCAGGGA
bcr_clone_174	ACCCCTGTCCAGGGCAGCCAAGTCCAAGAGGCGCGCTGAGCCCAGCAAGGGAAGGCCCCCAAACAAACCAGGAGGTTTCTGAAGCTGTCTGTGTCGCAGTCGGGTATAGCAGCGGCTCTGGGGCCAGGGA
bcr_clone_175	TACCCAGGAGGCCCCAGAGCTCAGGGCGCCTGGGTGGATTCTGAACAGCCCCGAGTCACGGTGGGTATAGTGGGAGCTACCCCTCTAGATTTACTACTACTACTACGGTATGGACGTCTGGGGCCAAGGG
bcr_clone_176	ACGCAGCAGCCCAGCCCCTACCCAGGAGGCCCCAGAGCTCAGGGCGCCTGGGTGGATTCTGAACAGCCCCGAGTCACGGTGGGTATAGTGGGAGCTACTACGGGTCCCCTTTGACTACTGGGGCCAGGGA
bcr_clone_177	CAGACAAGACCAAGGGGCGCTGACCCCAGCAAGGGAAGGCTCCCAAACAGACGAGGAGGTTTCTGAAGCTGTCTGTATCACAGTGGGGTATAGCAGTGGCTGGTCGGACTTTGACTACTGGGGCCAGGGA
bcr_clone_178	GAGAGCCAGGCCAGAGCCAGCAAAAGGGACCTCGGTGACACCAGTAGGGACAGGAGGATTTTGTGGGGGCTCGTGTCACTGTGAGCATATTGTGGTGGAGATAGGATACCTCCAGCACTGGGGCCAGGGC
bcr_clone_179	CATCTCAGCTGACAAGTCCACCAGCACTGCCTACCTTCAGTGGAGCGGCCTTAAGGCCTCGGACAGCGCCATGTATTACTGTGCATATTCGGATTACTATGACGGCACTGGTTTCCGCTGGGGCCAGGGG
bcr_clone_180	CAGAGACAACAGCAAAAACTCCCTGTATCTGCAAATGAACAGTCTGAGAACTGAGGACACCGCCTTGTATTACTGTGCAAAAGCCATAGGGGTAGGAGCTACGGGATATATTGATTACTGGGGCCAGGGA
bcr_clone_181	TCCGTCAAGGCAGACAAGACCAAGGGGCACTGACCCCAGCAAGGGAAGGCTCCCAAACAGACGAGGAGGTTTCTGAAGCTGTCTGTATCACAGTGGGGTATAGCAGTGGCTGTTCTCCTGGGGCCAGGGA
bcr_clone_182	TCCCAGGTTTCCCCAGGCCTGCCGGTTGGTTTAGAATGAGGTCTGTGTCACTGTGGTATTACGATATTTTGACTGGTTACCGTAGTCCGATTACTACTACTACTACGGTATGGACGTCTGGGGCCAAGGG
bcr_clone_183	CTCCTGACAGCCCCGCCTCCAGTTCCAGGTGTGGTTATTGTCAGGCGATGTCAGACTGTGGTGGATATAGTGGCTACGATTCCATACCCCATATAACTGGAACACGGTATCTGACTACTGGGGCCAGGGA
bcr_clone_184	GCCAGAGCCAGCAAGAGGAGACTCGGTGACACCAGTCTCCTGTAGGGACAGGAGGATTTTGTGGGGGTTCGTGTCACTGTGAGCATATTGTGGTGGTGACTGCTATTATAGGGGCTACTGGGGCCAGGGA
bcr_clone_185	CCAAGGGGCACTGACCCCACCAAGGGAAGGCTCCCAAACAGACGCCGAGGTTTCTGAAGCTGTCTGTATCACAGTGGGGTATAGCAGTGGCTGGTCCCAACACAACTGGTTCGACCCCTGGGGCCAGGGA
bcr_clone_186	CACTGGGGGCCCCTGGCACAGTTGTCTGGACCCTCCCTGTTCCCTGGGAAGCTCCTCCTGACAGCCCTGCCTCCAGTTCCAGGTGTGGTTATTGTCAGGGGGTGCCAAGGCCCACGGGGGAGGCCAGGGA
bcr_clone_187	CGCCAAGAACACACTGTATCTGCAAATGAATAGCCTGAGAGCCGAAGACACGGCTGTTTATTACTGTGCGACTGGCCTACACCCCCTCTACAACCACTACTACTACGGTTTGGACGTCTGGGGCCTAGGG
bcr_clone_188	CTGGGAAGCTCCTCCTGACAGCCCCGCCTCCAGTTCCAGGTGTGGTTATCGTCAGGGGGTGTCAGACTGTGGTGAATATAGTGGCTGCGATCCATTAGACTACTACGGTATGGACGTCTGGGGCCAAGGG
bcr_clone_189	CAGACAAGACCAAGGGGCACTGACCCCAGCAAGGGAAGGCTCCCAAACAGACGAGGAGGTTTCTGAAGCTGTCTGTATCACAGTGGGGTATAGCAGTGGCTGGTACTACTTTGACTACTGGGGCCAGGGA
bcr_clone_190	GGACATCCCAGGTTTCCCCAGGCCTGCCGGTAGGTTTAGAATGAGGTCTGTGTCACTGTGGTATTACGATATTTTGACTGATTATAAAAGTTACTACTACTACTACGGTATGGACGTCTGGGGCCAAGGG
bcr_clone_191	GCAGACAAGACCAAGGGGCACTGACCCCAGCAAGGGAAGGCTCCCAAACAGACGAGGAGGTTTCTGAAGCTGTCTGTATCACAGTGGGGTATAGCAGTGGCTGGTACAGAAGGTCTACTGGGGCCAGGGA
bcr_clone_192	TGCTGCCTCCTCAGGTCAGCCCTGGACATCCCGGGTTTCCCCAGGCCTGGCGGTAGGTTTGAAGTGAGGTCTGTGTCACTGTGGTATTACTATGATAGTAGTGGTTATAGCCGACTACTGGGGCCAGGGA
bcr_clone_193	CAGAGACAATTCCAAGAACACGGTCTATCTGCAAATGAACAGCCTGAGAGGCGAGGACGCGGCCGTATATTTCTGTGCGCAATTGGCTTACGGCGATCATTGGAGTGGATCTCCATACTGGGGCCAGGGA
bcr_clone_194	GGCCAGAGCCAGCAAAAGGGACCTCGGTGACACCAGTAGGGACAGGAGGATTTTGTGGGGGCTCGTGTCACTGTGAGCATATTGTGGTGGTGATTGAACCTACTGGTACTTCGATCTCTGGGGCCGTGGC
bcr_clone_195	CTGGACATCCCGGGTTTCCCCAGGCCTGGCGGTAGGTTTGAAGTGAGGTCTGTGTCACTGTGGTATTACTATGATAGTAGTGGTTATTAGCCAATACTACTACTACGGTATGGACGTCTGGGGCCAAGGG
bcr_clone_196	CAAGGGGCGCTGACCCCAGCAAGGGAAGGCTCCCAAACAGACGAGGAGGTTTCTGAAGCTGTCTGTATCACAGTGGGGTATAGCAGTGGCTGGTATGGGCCCCTACTACTTTGACTACTGGGGCCAGGGA
bcr_clone_197	GGACATCCCGGGTTTCCCCAGGCCTGGCGGTAGGTTTGGGGTGAGGTCTGTGTCACTGTGATATTACGATTTCTGGAGTGGTTATTATCCAATCGGGTGGTACAACTGGTTCGACCCCTGGGGCCGGGGA
bcr_clone_198	CACAGGAGACCCCACCCAGCAGCCCAGCCCCTACCCAGGAGGCCCCAGAGCTCAGGGCGCCTGGGTGGATTCTGAGCAGCCCCGAGTCACGGTGGGTATAGTGGGAGCTACTACTGCCTGGGGCCAGGGA
bcr_clone_199	AGGAGACCCCACGCAGCAGCCCAGTCCCTACCCAGGAGGCCCCAGAGCTCAGGGCGCCTGGGAGGATTCTGAACAGCCCCGAGTCACGGTGGGTATAGTGGGAACTACTACGTGCGACCGGGGCCAGGGA
bcr_clone_200	CTGGCTCCTCAGGTCAGCCCCGGACATCCCGGGTTTCCCCAGGCTGGGCGGTCGGTTTGGGGTGAGGTCTATGTCACTGTGCTATTTCTTTGGTTCGGGGCCTACACGTTGTGCCTACTGGGGCCAGGGA
bcr_clone_201	CCGCCCACAAGCCCAGCCCCCACCCAGGAGGCCCCAGAGCACAGGGCGCCCCGTCGGATTCTGAACAGCCCCGAGTCACAGTGGGTCTAACTGGAACCACCATGACTACTTTGACTACTGGGGCCAGGGA
bcr_clone_202	GCCCTGCTGCCTCCTCAGGTCAGCCCTGGACATCCCGGGTTTCCCCAGGCCTGGCGGTAGGTTTGAAGTGAGGTCTGTGTCACTGTGGTATTACTATGATAGTAGTGGCCCGGCCTACTGGGGCCAGGGA
bcr_clone_203	CAGAGCCCCTGAAGGAGACCCCGCCCACAAGCCCAGCCCCCACCCAGGAGGCCCCAGAGCACAGGGCGCCCCGTCGGATTCTGAACAGCCCCGAGAACAGTATTAAGACTTTGACTACTGGGGCCAGGGA
bcr_clone_204	AAGAGATGATTCAAAAAACACTCTGTATCTGCAAATTAACAGTCTGAAAACCGAGGACACAGCCGTGTATTACTGTTCCACCTTCGATTATACTACTGGTTATTCGGACTTTGACTACTGGGGCCAGGGA
bcr_clone_205	CTCAGCAGGAGAGCCAGGCCAGAGCCAGCAAGAGGAGACTCGGTGACACCAGTCTCCTGTAGGGACAGGAGGATTTTGTGGGGGTTCGTGTCACTGTGAGCATATTGTGGTGGTGACTGCCCCACAGGGA
bcr_clone_206	CTCGGCAGGAGAGCCAGGCCAGAGTCAGCAAAAGGGACCTCGGTGACACCAGTAGGGACAGGAGGATTTTGTGGGGGCTCGTGTCACTGTGAGCATATTGTGGTGGGGATTTGACTACTGGGGCCAGGGA
bcr_clone_207	TGGACCCTCCCTGTTCCCTGGGAAGCTCCTCCTGACAGCCCCGCCTCCAGTTCCAGGTGTGGTTATTGTCAGGCGATGTCAGACTGTGGTGGATATAGTGGCTACGACCCTTGACTACTGGGGCCAGGGA
bcr_clone_208	GCACAGTCTCGGCAGGAGAGCCAGGCCAGAGCCAGCAAAAGGGACCTCGGTGACACCAGTAGGGACAGGAGGATTTTGTGGGGGCTCGTGTCACTGTGAGCATATTGTGGTGGTGGTCCGTCTCCAGGGA
bcr_clone_209	CTCAAGAGATGATTCAACAAGCACATTGTATCTGCAAATGAGCAGCCTGAAAAACGAGGACGCAGCCGTGTATTACTGTAGCGCAGAACTATGGTTCGGGGCAAAGTGGGGGCTCGCCTGGGGCCAGGGA
bcr_clone_210	GTTCTCCCTGAGACTGAGGTCTGTGACCGCCGCGGACAGCGGCGTTTACTTTTGTGCGAGAGATTTAGGCATAGTTGCATCTGGGCCCAAGAACGGCGACTACTATGGTATCGACGTCTGGGGCCAAGGG
bcr_clone_211	GCTGTCTGGACCCTCCCTGTTCCCTGGGAAGCTCCTCCTGACAGCCCCGCCTCCAGTTCCAGGTGTGGTTATTGTCAGGGGGTGCCAGGCCGTGGTAGAGATGGCTACAATTAAGGGATGGGGCCAGGGA
bcr_clone_212	AAGGGACCTCGGTGACACCAGTAGGGACAGGAGGATTTTGTGGGGGCTCGTGTCACTGTGAGGATATTGTACTGGTGGTAGCTGCTACTGCCGCTACTACTACTACGGTATGGACGTCTGGGGCCAAGGG
bcr_clone_213	CGGGGCCCTGCTGCCTCCTCAGGTCAGCCCTGGACATCCCGGGTTTCCCCAGGCCTGGCGGTAGGTTTGAAGTGAGGTCTGTGTCACTGTGGTATTACTATGATAGTAGTGTAACTACTGGGGCCAGGGA
bcr_clone_214	AGGTCAGCCCCGGACATCCCGGGTTTCCCCAGGCTGGGCGGTAGGTTTGGGGTGAGGTCTGTGTCACTGTGGTACTACTATGGTTCGGGGAGTTATTATAACTCCAATCCGTGACTACTGGGGCCAGGGA
bcr_clone_215	AGACCCCGCCCACAAGCCCAGCCCCCACCCAGGAGGCCCCAGAGCACAGGGCGCCCCGTCGGATTCTGAACAGCCCCGAGTCACAGTGGGTATAACTGGAACTACGAGAAAACGGACCTGGGGCCAGGGA
bcr_clone_216	TATCAGTAGACACGTCCAAGATCCACTTCTCCCTGAGGCTGAGCTCTGTGACCGCTGCGGACACGGCCGTGTATTACTGTGCGAGAGGATCCGTCCTAATGCTATATCCTATCCCTGCTGGGGCCAGGGA
bcr_clone_217	CGCCAGGAACTCCCTGTATCTGCAAATGGATGGTCTGAGGACTGAGGACACGGCCTTCTATTACTGTGCAAAAAGTGAGCAGAAGCTGGTGGGCTACTATCACTACGGTTTGGACGTCTGGGGCCAAGGG
bcr_clone_218	CTGTCTGGACCCTCCCTGTTCACTGGGAAGTTCCTCCTGACAGCCCCGCCTCCAGTTCCAGGTGTGGTTTTTGTCAGGGGGTGCCAGGCCGTGGTAGAGATGGCTGATTATTGACTACTGGGGCCAGGGA
bcr_clone_219	GCCAGACAAAACCAAGGGGTGTTGAGCCCAGCAAGGGAAGGCCCCCAAACAGACCAGGAGGTTTCTGAAGGTGTCTGTGTCACAGTGGGGTATAGCAGCAGCTGGTATGCCTGACTACTGGGGCCAGGGA
bcr_clone_220	GGAAGGCCCCCAAACAGACCAGGAGGTTTCTGAAGGTGTCTGTGTCACAGTGGGGTATAGCAGCAGCTGGTAAGATTGCGACCGACCCCCTAGTATCTACTACTACGGTATGGACGTCTGGGGCCAAGGG
bcr_clone_221	ACAAGCCCAGCCCCCACCCAGGAGGCCCCAGAGCACAGGGCGCCCCGTCGGATTCTGAACAGCCCCGAGTCACAGTGGGTATAACTGGAACTACCACTACTACTACGGTATGGACGTCTGGGGCCAAGGG
bcr_clone_222	TCAATTCTCCCTGAAGTTGAGCTCTGTGACTGCCGCGGACACGGCCGTGTATTATTGTGCGAGATTTGTGGGCGATTACGACTGGTCTCCCAGATCCTACTATTATGGTGTGGACGTCTGGGGCCAAGGG
bcr_clone_223	ATTCAATATCTCAAGAGATGATTCAAAAAATACACTGTTTCTGCAAATGAACAGCCTGAAGACCGAGGACACAGCCGTGTATTACTGTAGCACAGTTCCCACTATAGGAGCGTTCAACTGGGGCCAGGGA
bcr_clone_224	CAGGAGACCCCACCCAGCAGCCCAGCCCCTACCCAGGAGGCCCCAGAGCTCAGGGCGCCTGGGTGGATTCTGAACAGCCCCGAGTCACGGTGGGTATAGTGGGAGCTACCCGGACTACTGGGGCCAGGGA
bcr_clone_225	GCCCTGCTGCCTCCTCAGGTCAGCCCTGGACATCCCGGGTTTCCCCAGGCCTGGCGGAACGTTTGAAGTGAGGTCTGTGTCACTGCGGTATTACTTTGATAGTAGTCTAATATTCCCCTGGGGCCAGGGA
bcr_clone_226	CCTGAGACCCGAGGACACGGCTGTCTACTACTGTGCGCGAGACAGTGGAACGGATTCTGAGCATCGGTATGACGACTTTCGGAGTGGTTATTACTATTACTACTACGCTATGGACATTTGGGGCCAAGGG
bcr_clone_227	CTCCTCAGGTCAGCCCTGGACATCCCGGGTTTCCCCAGGCCTGGCGGTAGGTTTGAAGTGAGGTCTGTGTCACTGTGGTATTACTATGATAGTAGTGGTTATTTCCCTCCCTTACTACTGGGGCCAGGGA
bcr_clone_228	CAAGAACACACTGTATCTGCAAATGAGCAGCCTGAGAGCCGAGGACACGGCCATATATTACTGTGTGAAAATTTGGCGGCGAGTTGTTCTCATGGCGTATGCCCCCTATTTTGACTTCTGGGGCCAGGGG
bcr_clone_229	GGCCAGAGCCAGCAAAAGGGACCCCGGTGACACCAGTAGGGACAGGAGGATTTTGTGGGGGCTCGTGTCACTGTGAGCATATTGTGGTGGTGATTGAACCTACTGGTACTTCGATCTCTGGGGCCGTGGC
bcr_clone_230	CACCGCCTACTTGCAGTGGAGTAGTCTGCAGGCCTCGGACACCGGCAAATATTACTGTGCGAGACATTGGGCCGGAGATTACAAAGGCAGTGACTGGATCGGGGACGCTATGGACGTCTGGGGCCAAGGG
bcr_clone_231	AAAAGGGACCTCGGTGACGCCAGTAGGGACAGGACGATTTTGTGGGGGCTCGTGTCACTGTGAGGATATTGTAGTGGTGGTGGCTGCTACTGTTAATGGTCTTTGGGGGTTCGACCCCTGGGGCCAGGGA
bcr_clone_232	GTCCACCACCACTGCCTACCTACATTGGAGCAGCCTGAAGGCCTCGGACACCGCCCTGTATTACTGTGCGAGACATAAGGAATATACGAATCGCATCTGGTCGTACTACTTTGACTCCTGGGGCCAGGGA
bcr_clone_233	ACTGTGGTACTACGATTGCTGGAGTGTTTATTATACTTTCTGGTAGAACATAACTTCCCGAGAGCGAAATGGGGGAGTGTGCGGGTTAAGAGGAGACTGCTACAACGGTATGGACGTCTGGGGCCAAGGG
bcr_clone_234	TCCTCAGGTCAGCCCTGGACATCCCGGGTTTCCCCAGGCCTGGCGGTAGGTTTGAAGTGAGGTCTGTGTCACTGTGGTATTACTATGATAGTAGTGGTTATTACCCGGATTTGACTACTGGGGCCAGGGA
bcr_clone_235	GTCCCTCAACACCGCCTACCTACAGTGGAGCAGCCTGAAGGCCTCGGACACCGCCATCTATTACTGTGCGAGACTGTTATTCTCGCTGACTACAATCTACCCATACTACTTTGACTACTGGGGCCAGGGA
bcr_clone_236	TGGACCCTCCCTGTTCCCTGGGAAGCTCCTCCTGACAGCCCCGCCTCCAGTTCCAGGTGTGGTTATCGTCAGGGGGTGTCAGACTGTGGTGATTCTAGTGGCTACGATCAGGGGCTACTGGGGCCAGGGA
bcr_clone_237	ACATGGAATTGAGGAGCCTGAGATCTGACGACACGGCCGTGTATTGCTGTGCGAGAAAGTTAGGAATTTGGTGTTAGTATGATAGCAGTGAGTATCAGGATTTCCTAGGCCTGACTCCCGGGGCCAGGGA
bcr_clone_238	GGGCCCTGCTGCCTCCTCAGGTCAGCCCCGGACATCCCGGGTTTCCCCAGGCTGGGCGGTAGGTTTGGGGTGAGGTCTGTGTCACTGTGGTATTACTATGGTTCGGGGAGTCCGGGGTTGGGGCCAGGGA
bcr_clone_239	CTATAACCTCCTCAGGTCAGCCCTGGACATCCCGGGTTTCCCCAGGCCTGGCGGTAGGTTTGGGGTGAGGTCTGTGTCACTGTGGTATTACGATTTTTGGAGTGGTTGCCCTGACTACTGGGGCCAGGGA
bcr_clone_240	GCCAGAGACACCAAGAGGGGACTCAGTGACTCCCGCGGGGACAGGAGGATTTTGTGGGGGCTCGTGTCACTTTGAGGATATTGTAGTAGTTCCAGCTGCCGACCCGAGTTTTGACTACTGGGGCCAGGGA
bcr_clone_241	AGAAAAGACCAAGTTGCGCTGAGCCCAGCAAGGGAAGGTCCCCAAACAAACCAGGAAGTTTCTGAAGGTGTCTGTGTCACAGTGGAGTATAGCAGCTCGGTTGAGTGCTTTTGATATCTGGGGCCAAGGG
bcr_clone_242	GCCAGAGACAGCAAGAGGGGACTCAGTGACTCCCGCGGGGACAGGAGGATTTTGTGGGGGCTCGTGTCACTGTGAGGATATTGTAGTAGTACCAGCTGCCGACCCGAGTTTTGACTACTGGGGCCAGGGA
bcr_clone_243	CAGAGACAATTCCAAGAGCACAGTCTTTCTGCAAATGAACAGCCTGAGAGGCGAGGACGCGGCCATATATTTCTGTGCGCAATTGGCTTACGGCGATCATTGGAGTGGATCTCCATACTGGGGCCAGGGA
bcr_clone_244	CCAGCAGCCCAGCCCCTACCCAGGAGGCCCCAGAGCTCAGGGCGCCTGGGTGGATTCTGAACAGCCCCGAGTCACGGTGGGTATAGTGGGGGCCAGCTACTACTACGGTATGGACGTCTGGGGCCAAGGG
bcr_clone_245	CATCTCAGCCGACAAGTCCATCAGCACCGCCTACCTGCAGTGGAGCAGCCTGAAGGCCTCGGACACCGCCATGTATTACTGTGCGAGAGTCTCCCTCCTTGACTACTACTTTGACTACTGGGGCCAGGGA
bcr_clone_246	CAACTCACTATATCTGCAAATGAACAGCCTGAGAGCCGAGGACACGGCTGTGTATTACTGTGCGAGAGATCTCATGATTACATTTGGGGGAGTTATGTCTTACGATGCTTTTGATATCTGGGGCCAAGGG
bcr_clone_247	CACCCCAGACACATCCAACAACCAGTTCTCCCTGCAGCTGAACTCTGTGACTCCCGAAGACTCGGCTGTGTATTACTGTGCAAGATCACCCCTGGCATTCTGGGGATGGTTCGACCCCTGGGGCCAGGGA
bcr_clone_248	CACAGGAGACCCCACGCAGCAGCCCAGCCCCTACCCAGGAGGCCCCAGAGCTCAGGGCGCCTGGGTGGATTCTGAACAGCCCCGAGTCACGGTGGGTATAGTGGGAGCTACTGACTACTGGGGCCAGGGA
bcr_clone_249	TGCTGCCTCCTCAGGTCAGCCCCGGACATCCCGGGTTTCCCCAGGCTGGGCGGTAGGTTTGGGGTGAGGTCTGTGTCTCTGTGGTTTTACTCTGGTTCGGGGAGTCAGGGAGAACGTCTGGGGCCAAGGG
bcr_clone_250	CTGGACCCTCCCTGTTCCCTGGGAAGCTCCTCCTGACAGCCCCGCCTCCAGTTCCAGGTGTGGTTATTGTCAGGCGATGTCAGACTGTGGTGGATATAGTGGCCCACGATTAGGCTACTGGGGCCAGGGA
bcr_clone_251	CACCATCTCAGCCGACAAGTCCATCAGCACCGCCTACCTGCAGTGGAGCAGCCTGAAGGCCTCGGACACCGCCATGTATTACTGTGCGAGATATAGCTCCGGTGGGGAATTTGACTACTGGGGCCAGGGA
bcr_clone_252	CAATTCCAAGAGCACACAGTTTCTACAGATGAACAGCCTGAGAGTCGACGACACGGCCGTGTATTATTGTGCGGTAGAGCCCTCTCCAATTTACTATGGGAGAAGTGGTTTCCTTCACTGGGGCCAGGGA
bcr_clone_253	ATCATGTCATAAGACACGTCCAATAACCACATCTCCCTGACGTTGACGTCTGTGACCGCCGAAGACACGGCCTTGTCTTAAAGTGCGAGAAACTTAGGACTATGAGGTACTGGAGACTTTGGGCCAGGGA
bcr_clone_254	TCACCATCTCAGCCGACAAGTCCATCACCACCGCCTACCTGCAGTAGAGCAACCTGTAGGCCTCGGACACCGCCATGTATTAGTGTGGAAGAGGTCAAGACGCCACGATATGGACGTCTGGGGCCAAGGG
bcr_clone_255	CTCAGGTCAGCCCTGGACATCCCGGGTTTCCCCAGGCCTGGCGGTAGGTTTGGGGTGAGGTCTGTGTCACTGTGCTTTTACGATCTTTGGAGTGGTTATTTAGTTCTGGTTCGACCCCTGGGGCCAGGGA
bcr_clone_256	CAAGAGGCGCGCTGAGCCCAGCAAGGGAAGGCCCCCAAACAGACCAGGAGGTTTCTGAAGCTGTCTGTGTCACAGTCGGGTATAGCAGCGGCTACTGCTTGGGCGCTGGTTCGACCCCTGGGGCCAGGGA
bcr_clone_257	GGCCACCATGTCAGCCGACAAGTCCATCAGCACCGCCTATCTGCAGTGGAGGAGCCTGGAGGCCTCGGACACCGCCATGTATTTCTGTGCGAGGGAGATTAGTAGTGTGAACGACTACTGGGGCCAGGGA
bcr_clone_258	CCCCAGACGCCTGGACCAGGGCCTGTGTGGGAAAGGCCTCTGGCCACACTCAGGGGCTTTTTGTGAAGGGCCCTCCTGCTGTGTGACTACGGTGGTAACCACTAACTGGTTCGACCCCTGGGGCCAGGGA
bcr_clone_259	CCACGCAGCAGCCCAGCCCCTACCCAGGAGGCCCCAGAGCTCAGGGCGCCTGGGTGGATTCTGAACAGCCCCGAGTCACGGTGGGTATAGTGGGAGCCTAGTTGATGCTTTTGATATCTGGGGCCAAGGG
bcr_clone_260	GGCCAGAGTCAGCAAAAGGGACCTCGGTGACACCAGTAGGGACAGGAGGATTTTGTGGGGGCTCGTGTCACTGTGAGCATATTGTGGTGGTGATTGAACCTACTGGTACTTCGATCTCTGGGGCCGTGGC
bcr_clone_261	AGCAGCCCAGCCCCTACCCAGGAGGCCCCAGAGCTCAGGGCGCCTGGGTGGATTCTGAACAGCCCCGAGTCACGGTGGGTATAGTGGGAGACACGAATACTACTACGGTATGGACGTCTGGGGCCAAGGG
bcr_clone_262	AGAGCCAGGCCAGAGCCAGCAAAAGGGACCTCGGTGACACCAGTAGGGACAGGAGGATTTTGTGGGGGCTCGTGTCACTGTGAGCATTTTGTGGTGGGTTTTTGTGTGGATCGACCCCTGGGGCCAGGGA
bcr_clone_263	GGAGACCCCACCCAGCAGCCCAGCCCCTACCCAGGAGGCCCCAGAGCTCAGGGCGCCTGGGTGGATTCTGAACAGCCTCGAGTCACGGTGGGTATAGTGGGAGCTACGACTTGACTACTGGGGCCAGGGA
bcr_clone_264	CTGTCTGGACCCTCCCTCTTCCCTGGGAAGCTCCTCCTGACAGTCCCGCCTCCAGTTCCAGGTGTGGTAATTGTCAGGGGGTGTCAGACTGTGGTGGAAATAGCTATGGTCGGACTACTGGGGCCAGGGA
bcr_clone_265	CCGCCCACAAGCCCAGCCCCCACCCAGGAGGCCCCAGAGCACAGGGCGCCCCGTCGGATTCTGAACAGCCCCGAGTCACAGTGGGTATAACTGGAACTACGCGGGGGTCTTTGACTACTGGGGCCAGGGA
bcr_clone_266	CAGAGCCAGCAAAAGGGACCTCGGTGACACCAGTAGGGACAGGAGGATTTTGTGGGGGCTCGTGTCACTGTGAGCATATTGTGGTGGTGATTGCTATCGGGGCTACTAGGTTGACTACTGGGGCCAGGGA
bcr_clone_267	ACCCCACGCAGCAGCCCAGCCCCTACCCAGGAGGCCCCAGAGCTCAGGGCGCCTGGGTGGATTCTGAACAGCCCCGAGTCACGGTGGGTATAGTGGGAGTTAGTACTACTTTGACTACTGGGGCCAGGGA
bcr_clone_268	CCCTCCCTGTTCCCTGGGAAGCTCCTCCTGACAGCCCTGCCTCCAGTTCCAGGTGTGGTTATTGTCAGGGGGTGCCAGGCCGTGGTAGAGATGGCTACAACCCACGAGGTTTGACTACTGGGGCCAGGGA
bcr_clone_269	CCCGGGTTTCCCCAGGCCTGGCGGTAGGTTTGAAGTGAGGTCTGTGTCACTGTGGTATTACTATGATAGTAGTGGTTATTATGGGGAAGCTGACTACTACTACTACGGTATGGACGTCTGGGGCCAAGGG
bcr_clone_270	CTCCAGAGACAACGCCAACAATTTACTGTATCTACAAATGAACAGCCTGCGAGCCGAGGACACGGCTCTGTATTATTGTGTGAGACCCTTGACTACGGTGACTAACACCCTTGCCTACTGGGGCCAAGGA
bcr_clone_271	ACATCCCGGGTTTCCCCAGGCTGGGCGGTAGGTTTGGGGTGAGGTCTGTGTCACTGTGGTATTACTATGGTTCGGGGAGTTATCCCCACCGGACTACTACTACTACGGTATGGACGTCTGGGGCCAAGGG
bcr_clone_272	CAGAGACAGCAAGAGGGGACTCAGTGACTCCCGCGGGGACAGGAGGATTTTGTGGGGGCTCGTGTCACTGTGAGGATATTGTAGTAGTACCATCAACTTAAACAACTGGTTCGACCCCTGGGGCCAGGGA
bcr_clone_273	GGACATCCCGGGTTTCCCCAGGCTGGGCGGTAGGTTTGGGGTGAGGTCTGTGTCACTGTGGTATTACTATGGTTCGGGGAGTTATTATAACTGGAGTAATACGAACTGGTTCGACCCCTGGGGCCAGGGA
bcr_clone_274	TGCCATATCAGTGGACACGTCCAAGAACCAGTTCTCCCTCAATGTGAACTCTGTGGCGGCCGCAGACACGGCCGTATATTACTGTGCCAGTAGTTATAGCCCCTTTAACTTGGACTTCTGGGGCCTGGGA
bcr_clone_275	CCCAGCCCCCACCCAGGAGGCCCCAGAGCACAGGGCGCCCCGTCGGATTCTGAACAGCCCCGAGTCACAGTGGGTATAACAGGAACTCGCCCTCCGTCGTCCCCGTTACTTTGACTCCTGGGGCCAGGGA
bcr_clone_276	CTGGACCCTCCCTGTTCCCTGGGAAGCTCCTCCTGACAGCCCCGCCTCCAGTTCCAGGTGTGGTTATTGTCAGGCGATGTCAGACTGTGGTGGATATAGTGGCTACCTCTCGGAGTACTGGGGCCAGGGA
bcr_clone_277	CAGAGCCAGCAAGATGGGGCTCAGTGACACCCGCAGGGACAGGAGGATTTTGTGGGGGCTCGTGTCACTGTGAGGATATTGTACTAAAAGCACAGTGGGTAGCGACTGGTTCGACCCCTGGGGCCAGGGA
bcr_clone_278	TCCCGGGTTTCCCCAGGCTGGGCGGTAGGTTTGGGGTGAGGTCTGTGTCACTGTGGTATTACTATGGTTCAGGGAGTTATTATAACCCCGATACTACTACTACTACGGTATGGACGTCTGGGGCCAAGGG
bcr_clone_279	TTTACTGTTTCTGCAAATGGACAGCCTGACAGCCGAAGACACGGCTGTCTATTTCTGTGCGCGCGAGGGTGAGGAGGTCCAAAACTGGGGGACAATGGTGGTGGACGAGCTTGACTCCTGGGGCCAGGGA
bcr_clone_280	TCAGCCCCGGACATCCCGGGTTTCCCCAGGCTGGGCGGTAGGTTTGGGGTGAGGTCTGTGTCACTGTGGTATTACTATGGTTCGGGGAGTTATTATTATAGCCGCCTGGTTCGACCCCTGGGGCCAGGGA
bcr_clone_281	TGTTCCCTGGGAAGCTCCTCCTGACAGCCCTGCCTCCAGTTCCAGGTGTGGTTATTGTCAGGGGGTGCCAGGCCGTGGTAGAGATGGCTACAACCCGGCGGGGGACTACTTTGACTACTGGGGCCAGGGA
bcr_clone_282	CTCCACAGGAGACCCCACCCAGCAGCCCAGCCCCTACCCAGGAGGCCCCAGAGCTCAGGGCGCCTGGGTGGATTCTGAACAGCCCCGAGTCACGGTGGGTATAGTGGGAGCTACATACTGAGGCCAGGGA
bcr_clone_283	CACCATCTCCTTAGACACGTCCACAAAGCGGCTGTCCCTGCAGATGAGCTCTGTGACCGCCGCAGACACGGCCGTCTATTACTGTGCAATATATATGAGTGATACCATGCTTGACTACTGGGGCCAGGGA
bcr_clone_284	AAACCAAGGGGTGTTGAGCCCAGCAAGGGAAGGCCCCCAAACAGACCAGGAGGTTTCTGAAGGTGTCTGTGTCACAGTGTGATCAAGGGTTGGCTACTACTACTACGGTATGGACGTCTGGGGCCAAGGG
bcr_clone_285	CCCTGGACATCCCGGGTTTCCCCAGGCCTGGCGGTAGGTTTGGGGTGAGGTCTGTGTCACTGTGGTATTTCAATTTTTGGAGTGGTTATTATGGGCCTCCTACTACTGTATGGACGTCTGGGGCCAAGGG
bcr_clone_286	GACCCCGCCCACAAGCCCAGCCCCCACCCAGGAGGCCCCAGAGCACAGGGCGCCCCGTCGGATTCTGAACAGCCCCGAGTCACAGTGGGTATAACTGGAATTTCCCAGGTGGGACTACTGGGGCCAGGGA
bcr_clone_287	TTCCCTGGGAAGCTCCTCCTGACAGCCCCGCCTCCAGTTCCAGGTGTGGTTTTCGTCAGGGGGTGTCAGACTGTGGTGAAAATAGTGGCTACGAATAAAGGGGGATGCTTTTGACATCTGGGGCCAAGGG
bcr_clone_288	ATTCCCCGCCCAGCAGCCCAGCCCCTGCCCCCACCCAGGAGGCCCCAGAGCTCAGGGCGCCTGGTCGGATTCTGAACAGCCCCGAGTCACAGTGGGTATAACTGGAACGACGTGGCGTTTGGGCCAGGGA
bcr_clone_289	GGGAGCCTCCCACCACAGCCCTCCCTGCGGGGGACCGCTGCATGCCGTGTTAGGATTTTGATCGAGGACACGGCGCCATGGGTATGGTGGCTACTTGGACCTGTTTCCCCCTCCCGTCTGGGGCCAGGGA
bcr_clone_290	CTACTACCTCCTCAGGTCAGCCCTGGACATCCCGGGTTTCCCCAGGCCTGGCGGTAGGTTTGGGGTGGAGTCTGTGTCACTGTGGTATAACGATTTTTGGAGCGGTTCCTTTGACCACTGGGGCCAGGCA
bcr_clone_291	GCCAGAGCCAGCAAGAGGAGACTCGGTGACACCAGTCTCCTGTAGGGACAGGAGGATTTTGTGGGGGTTCGTGTCACTGTGAGCATATTGTGGTGGTGACTGCTACCGCTTTGACTACTGGGGCCAGGGA
bcr_clone_292	GCCAGCAAGATGGGGCTCAGTGACACCCGCAGGGACAGGAGGATTTTGCGGGGGCTCGTGTCACTGTGAGGAGATTGTACTGGTGGTGTACCTCGCTAAGGTGTCCGGTATGGACGTCTGGGGCCAAGGG
bcr_clone_293	GCCAGACAAAACCAAGGGGTGTTGAGCCCAGCAAGGGAAGGCCCCCAAACAGACCAGGAGGTTTCTGAAGGTGTCTGTGTCACAGTGGGGTATAGCAGCAGCTGAAATCCTCGACCCCTGGGGCCAGGGA
bcr_clone_294	GGCCCCAGACGCCTGGACCAGGGCCTGTGTGGGAAAGGCCTCTGGCCACACTCAGGGGCTTTTTGTGAAGGGCCCTCCTGCTGTGTGACTACATTACTACTACTACGGTATGGACGTCTGGGGCCAAGGG
bcr_clone_295	CGGAGACAACGCCGAGAATTCACTGTATTTGCAAATGAATAGCCTGAGAGTCGAGGACACGGCTGTGTATTACTGTGCGAGAGATCTCAGCTGGTCCGGAGAGTGGTACTTCGATCTCTGGGGCCGTGGC
bcr_clone_296	AGACCCCGCCCACAAGCCCAGCCCCCACCCAGGAGGCCCCAGAGCACAGGGCGCCCCGTCGGATTCTGAACAGCCCCGAGTCACAGTGGGTATAACTGGAACTATAGGGTTTGACTACTGGGGCCAGGGA
bcr_clone_297	TCCTCAGGTCAGCCCCGGACATCCCGGGTTTCCCCAGGCTGGGCGGTAGGTTTGGGGTGAGGTCTGTGTCACTGTGGTATTACTATGGTTCAGGGAGTTATTAGAATACTTCCAGCACTGGGGCCAGGGC
bcr_clone_298	AGACAACGCCAAGAACTCCCTGTATCTGCAAATGAACAGTCTGAGAGTTGAGGACACGGCCTTGTATTACTGTGCAAAAGACTTGACTAATGGTCCTTTGGGGGGCAGTATGGACGTCTGGGGCCAAGGG
bcr_clone_299	CCCCACGCAGCAGCCCAGCCCCTACCCAGGAGGCCCCAGAGCTCAGGGCGCCTGGGTGGATTCTGAACAGCCCCGAGTCACGGTGGGTATAGTGGGAGTAACTTTTTTCGTGTCGTACTGGGGCCAGGGA
bcr_clone_300	CCTCCTCCGGTCAGCCCTGGACATCCCAGGTTTCCCCAGGCCTGCCGATAGGTTTAGAATGAGGTCTGTGTCACTGTAATATTACGATATTTTGACTGGTTATTCGAACTTTGACTACTGGGGCCAGGGA
bcr_clone_301	CTGGACCCTCCCTGTTCCCTGGGAAGCTCCTCCTGACAGCCCCGCCTCCAGTTCCAGGTGTGGTTATTGTCAGGGGGTGCCAGGCCGTGGTAGAGATGGCTACAAGGAATTTGACTACTGGGGCCAGGGA
bcr_clone_302	TGGGAAGCTCCTCCTGACAGCCCCGCCTCCAGTTCCAGGTGTGGTTATTGTCAGGCGATGTCAGACTGTGGTGGATATAGTGGCTACGATTTGGTACTACTACTACGGTATGGACGTCTGGGGCCAAGGG
bcr_clone_303	AGCCAGCAAGAGGAGACTCGGTGACACCAGTCTCCTGTAGGGACAGGAGGATTTTGTGGGGGTTCGTGTCACTGTGAGCATATTGTGGTGGTGACTGCTATTCGAGACTTTTGACTACTGGGGCCAGGGA
bcr_clone_304	AGACACGTCCAAGAACCAGTTCTCCCTGAAGCTGAGCTCTGTGACCGCCGCAGACACGGCTGTGTATTACTGTGCGAGACATAGAGGGTACGGTGACTACCTTGAATACTTTGACTACTGGGGCCAGGGA
bcr_clone_305	CCCTCGGGGCCCTGCTGCCTCCTCAGGTCAGCCCTGGACATCCCGGGTTTCCCCAGGCCTGGCGGTAGGTTTGAAGTGAGGTCTGTGTCACTGTGGTATTACTGCCCTCTTCGACCCCTGGGGCCAGGGA
bcr_clone_306	TCAGGTCAGCCCCGGACATCCCGGGTTTCCCCAGGCTGGGCGGTAGGTTTGGGGTGAGGTCTGTGTCACTGTGGTATTACTATGGTTCAGGGAGTCCAAATACAACTGGTTCGACCCCTGGGGCCAGGGA
bcr_clone_307	GCCTGGACCAGGGCCTGTGTGGGAAAGGCCTCTGGCCACACTCAGGGGCTTTTTGTGAAGGGCCCTCCTGCTGTGTGACTACGGTGGAATTTACTACTACTACTACGATATGGACGTCTGGGGCCAAGGG
bcr_clone_308	CAAGGGGCACTGACCCCAGCAAGGGAAGGCTCCCAAACAGACGAGGAGCTTTCTGAAACTGTCTGTATCACAGTGGGGTATAGCAGTGGCTGGTAAATCGGCCTGAATATTTGACTTCTGGGGCCAGGGA
bcr_clone_309	CGTCCACGAGCACAGCCTACATGGAGCTGAGCAGTCAGAGATCTGAGGACATAGATGTGTACTACTACTCCTTAGAACCAACGACTTCCTTTGTAGTGGTGGTAGCTGCTAGTACTTGTGGGGCCAGGGA
bcr_clone_310	AAAGCCAGCAAAAGGGACCTCGGTGACACCAGTAGGGACAGGAGGATTTTGTGGGGGCTCGTGTCACTGTGAGGATATTGTAGTGGTGGTGGCTGCTAACCAAGACTGGTTCGACCCCTGGGGCCAGGGA
bcr_clone_311	AGGCCAGAGCCAGCAAGAGGAGACTCGGTGACACCAGTCTCCTGTAGGGACAGGAGGATTTTGTGGGGGTTCGTGTCACTGTGAGCATATTGTGGTGGTGGCGAACTGGTTCGACCCCTGGGGCCAGGGA
bcr_clone_312	GCTACCTCCTCAGGTCAGCCCTGGACATCCCGGGTTTCCCCAGGCCTGGCGGTAGGTTTGGGGTGAGGTCTGTGTCAATGTGGCATTACGAATTTTGGAGTGGATATACTTCGACCCCTGGGGCCAGGGA
bcr_clone_313	CCCTACCCAGGAGGCCCCAGAGCTCAGGGCGCCTGGGTTGATTCTGAACAGCCCCGAGTCACGGTGGGTGTAGTGGGACCTAAATCCGAAGTCCTACTACTACTACGGTATGGACGTCTGGGGCCAAGGG
bcr_clone_314	CCCCGGACATCCCGGGTTTCCCCAGGCTGGGCGGTAGGTTTGGGGTGAGGTCTGTGTCACTATGGTATTACTATGGTTCAGGGAGTTATTAAAGAGAAGGGCTTACTGGTTCGACCCCTGGGGCCAGGGA
bcr_clone_315	GGTGTATCTGCAAATGAACTGTCTGAGAGCCGAGGACACGGCTGTATATTACTGTGCAAGGGCTAAGTATTACTATGATAGAAGTGGTTCTTACTCCAAGAATGATGCTTTTGATATCTGGGGCCAAGGG
bcr_clone_316	CTCAGACCCATCCAAGAACCAGGTCTCCCTGCACCTGACCTCTGTGACTCGCGACGACACGGCTGTGTATTACTGTGCACGAGATAACCAGTATGGGGAAGGTTCGGGTATGGACGTCTGGGGCCAAGGG
bcr_clone_317	CCTCCTCCGGTCAGCCCTGGACATCCCAGGTTTCCCCAGGCCTGGCGGTAGGTTTAGAATGAGGTCTGTGTCACTGTGGTATTACGATATTTTGACTGGTTTCGACGGGTTCGACCCCTGGGGCCAGGGA
bcr_clone_318	TGACCGCCGCGGACACGGCCGTTTATAACTGTGCCAGAGTTCGGTTTTTTGTAATTGGGATATTGTAGTGGTGGTATTGCCCAAAGTCGCGGACTACGGTGACTACCCCTTTGACTAGTGGGGCCAGGGA
bcr_clone_319	GCAAGAGGAGACTCGGTGACACCAGTCTCCTGTAGGGACAGGAGGATTTTGTGGGGGTTCGTGTCACTGTGAGCATATTGTGGTGGTGACTGCTATTTATTGCGGGCCCTTTGACTACTGGGGCCAGGGA
bcr_clone_320	TGCCTCCTCAGGTCAGCCCTGGACATCCCGGGTTTCCCCAGGCCTGGCGGTAGGTTTGAAGTGAGGTCTGTGTCACTGTGGTATTACTATGATAGTAGTGGTTAAAACCCCGGACTACTGGGGCCAGGGA
bcr_clone_321	CTGGACCCTCCCTGTTCCCTGGGAAGCTCCTCCTGACAGCCCTGCCTCCAGTTCCAGGTGTGGTTATTGTCAGGGGGTGCCAGGCCGTGGTAGAGATGGCTACAATTACTTCCAGCACTGGGGCCAGGGC
bcr_clone_322	CCCTGGGAAGCTCCTCCTGACAGCCCCGCCTCCAGTTCCAGGTGTGGTTATTGTCAGGCGATGTCAGACTGTGGTGGATATAGTGGCTACGACAAAAAAGCACAACTGGTTCGACCCCTGGGGCCAGGGA
bcr_clone_323	GGAGAGCCAGGCCAGAGCCAGCAAAAGGGACCTCGGTGACACCAGTAGGGACAGGAGGATTTTGTGGGGGCTCGTGTCACTGTGAGCATATTGTGGTGGTGATTGCCTCATTGACTACTGGGGCCAGGGA
bcr_clone_324	AGGTCAGCCCCGGACATCCCGGGTTTCCCCAGGCTGGGCGGTAGGTTTGGGGTGAGGTCTGTGTCACTGTGCTATTACTATGGTTCGGGGAGTTATTGTAACTCCAACCCGTGACTACTGGGGCCAGGGA
bcr_clone_325	GGGAAGCTCCTCCTGACAGCCCCGCCTCCAGTTCCAGGTGTGGTTATCGTCAGGGGGTGTCAGACTGTGGTGAATATAGTGGCTACGATTGGTTTGATACTACTACGGTATGGACGTCTGGGGCCAAGGG
bcr_clone_326	GCCCAGCCCCTACCCAGGAGGCCCCAGAGCTCAGGGCGCCTGGGTGGATTCTGAACAGCCCCGAGTCACGGTGGGTATAGTGGGAGCTACTAACAACTACTACTACGGTATGGACGTCTGGGGCCAAGGG
bcr_clone_327	CTCCAAAAACCAGGTGGTCCTTACAATGACCAACATGGACCCTGGAGACACAGCCACCTATTTCTGTGCACGGATTGATGCCCGTCAGCAGCTGGTTCACTACTACGGCATGGACGTCTGGGGCCAGGGG
bcr_clone_328	CCCACGCAGCAGCCCAGCCCCTACCCAGGAGGCCCCAGAGCTCAGGGCGCCTGGGTGGATTCTGAACAGCCCCGAGTCACGGTGGGTATAGTGGGAGCCACACCTAAACGAAAACTACTGGGGCCAGGGA
bcr_clone_329	CTCCAGAGACAACGCCAAGAACTCACTGTATCTGCAAATGAACAGCCTGAGAGCCGAGGACACGGCTGTGTATTACTGTGCGAGAGATCTCACTCGTGACAGCAGCTCTTTTGACTACTGGGGCCAGGGA
bcr_clone_330	CAGCACTGCCTACCTGCAGTGGAGCAGCCTGAAGGCCTCGGACACCGCCATGTATTACTGTGCGAGACCCGAGAGATATTGTACTGGTGGTGTATGCTACGAAACCTGGGTGGACGTCTGGGGCCAAGGG
bcr_clone_331	CTCAGGTCAGCCCCGGACATCCCGGGTTTCCCCAGGCTGGGCGGTAGGTTTGGGGTGAGGTCTGTGTCACTGTGGTATTACTATGGTTCAGGGAGTCGGTGATGATGCTTTTGATATCTGGGGCCAAGGG
bcr_clone_332	CTCCAGAGACGACGCCAAGAACTCACTATATCTGCAAATGAACAGCCTGAGAGCCGAGGACACGGCTGTGTATTACTGTGCGAAGTACGGGTACGGCTATGGTCGTCCTTTTGACAACTGGGGCCAGGGA
bcr_clone_333	GGCCCTGCTGCCTCCTCAGGTCAGCCCCGGACATCCCGGGTTTCCCCAGGCTGGGCGGTAGGTTTGGGGTGAGGTCTGTGTCACTGTGGTATTACTATGGTTCAGGGAGTTTTACCCCTGGGGCCAGGGA
bcr_clone_334	CAAGGGGTGTTGAGCCCAGCAAGGGAAGGCCCCCAAACAGACCAGGAGGTTTCTGAAGGTGTCTGTGTCACAGTGGGGTATAGCAGCAGCTGGTACCCCCGGGGTCGGAATGGACGTCTGGGGCCAAGGG
bcr_clone_335	CAAGGACACCTCCAAAAACCAGGTGGTCCTTAGAATGACCAACATGGACCCTGTGGACACAGCCACATATTACTGTGCACACAGTCCATCGACGGTGGATAAATATGGTATGGACGTCTGGGGCCAAGGG
bcr_clone_336	TGACAAGTCCGTCAATACTGCCTACCTGCAGTGGAGCAGACTGGAGGCCTCGGACACCGCCAAGTATTACTGTGCGAGGCAACTGCGTCCTGACTATCAATACTTCGGTATGGACGTCTGGGGCCAAGGG
bcr_clone_337	ACCCTCCCTCTTCCCTGGGAAGCTCCTCCTGACAGCCCCGCCTCCAGTTCCAGGTGTGGTTATTGTCAGGGGGTGTCAGACTGTGGTGGATACAGCTATGGCCCCGATTATTGACTACTGGGGCCAGGGA
bcr_clone_338	CTCAATAGACACGTCCAAGATGCACTTCTCCCTGGAGATGACCTCTGTGACCGCCGCGGACACGGGCGTCTATTATTGTGCGAGATTGAAGAATTGGCAGATCTATTACTTTGATTCCTGGGCCCAGGGA
bcr_clone_339	AGGTCAGCCCCGGACATCCCGAGTTGCCCCAGGCTGGGCGGAAGATTTGGGGTGAGGTCTGTGTCATTGTGATATTACTATGGTTCGGGGAGTTATTCTAACTCCAATCCGTGACTACTGGGGCCAGGGA
bcr_clone_340	CTCAACTGACAAGTCCATCAGCACTGCCTACCTGCAGTGGAGCAGCCTGAAGGCCTCGGACACCGCCATATATTACTGTGCGAGACAATTCTATCCCGGGGGGCGGCCGGGTGGCTCCTGGGGCCAGGGA
bcr_clone_341	CTGGCACAGCTGTCTGGACCCTCCCTGTTCCCTGGGAAGCTCCTCCTGACAGCCCTGCCTCCAGTTCCAGGTGTGGTTATTGTCAGGGGGTGCCAGGCCGTGGTAGAGATGGCTACAATTACTCGAGGGA
bcr_clone_342	AGCCACCAAAAGGGACCTCGGTGACACCAGTAGGGACAGGAGGATTTTGTGGGGGCTCGTGTCGCTGTGAGCATATTGTGGTGGTGATTGCTATCGAGTTATGGACGGGTTTGACTACTGGGGCCAGGGA
bcr_clone_343	AGCCCTGGACATCCCGGGTTTCCCCAGGCCTGGCGGTAGGTTTGAAGTGAGGTCTGTGTCACTGTGGTATTACTATGATAGTAGTGGTTAATTCAGCGCATAAAATGCTTTTGATATCTGGGGCCGAGGG
bcr_clone_344	CCCCGGGTTTCCCCAGGCTGGGCGGTAGGTTTGGGGTGAGGTCTGTGTCAGTGTGGCATTACTATGGTTCAGGGAGTTATTATAACCCCGATACTACTACTACTGCGGTATGGACGTCTGGGGCCAAGGG
bcr_clone_345	GGAGAGCCAGGCCAGAGCCAGGAAAAGGGACCTCGGTGACACCAGTAGGGACAGGAGGATTTTGTGGGGGCTCGTGTCACTGTGAGCATATTGTGGTGGTGATTGCCTGGGGGGCTACTGGGGCCAGGGA
bcr_clone_346	GACCCCAGCAAGGGAAGGCTCCCAAACAGACGAGGAGGTTTCTGAAGCTGTCTGTATCACAGTGGGGTATAGCAGTGGCTGGTACATTTCTCTGGTGGGAGCTACCGACTTTGACTACTGGGGCCAGGGA
bcr_clone_347	TAATTCCAAGAACACGCTGTATCTGCAAATGAACAGCCTGAGAGCTGAGGACACGGCTGTGTATTACTGTGCGAAAGATCCGTGGGGTGGGAGTCCTCACGGTGAATACTTCCAGCACTGGGGCCAGGGC
bcr_clone_348	TCCTCAGGTCAGCCCCGGACATCCCGGGTTTCCCCAGGCTGGGCGGTAGGTTTGGGGTGAGGTCTGTGTCACCGTGGTATTACTATGGTTCGGGGAGTTATGAGGCTGGTTCGACCCCTGGGGCCAGGGA
bcr_clone_349	CACAGTCTCAGCAGGAGAGCCAGCCAGAGCCAGCAAGATGGGGCTCAGTGACACCCGCAGGGACAGGAGGATTTTGTGGGGGCTCGTGTCACTGTGAGGATATTGTACTGGTGAGTACTGGGGCCAGGGA
bcr_clone_350	CACCATGACCACAGACACATCCACGAACACAGCCGACATGGAACTGAAGAGCCTGACATCTGACGACACGGCCGTCTATTACTGTGCGAGAGGCGGAGCAGCTCACGGTTTGGACGTCTGGGGCCAAGGG
bcr_clone_351	CTCCAGAGACAACGCCAAGAGCTCCCTGTATCTGCAAATGAACAGTCTGAGAGCTGAGGACACGGCCTTGTATTACTGTGCAAAAGATTATGGCAGCGGAGGTCGAGGTATGGACGTCTGGGGCCAAGGG
bcr_clone_352	CATTACCAGGGACACATCCGCGAGCACAGCCTACATGGAGCTGAGCAGCCTGAGATCTGAAGACACGGCTGTGTATTACTGTGCGAGAGGGGAACAGTGGCTGGTTCTCTTTGACTACTGGGGCCAGGGA
bcr_clone_353	CAGCAGCCCAGCCCCTACCCAGGAGGCCCCAGAGCTCAGGGCGCCTGGGTGGATTCTGAACAGCCCCGAGTCACGGTGGGTACAGTGGGAGCTACCAACTGACTGGTACTTCGATCTCTGGGGCCGTGGC
bcr_clone_354	CTCCTCCTGACAGCCCCGCCTCCAGTTCCAGGTGTGGTTATTGTCAGGCGATGTCAGACTGTGGTGGATATAGTGGCTACGATCGAGCTCATACTACTACTACTACGGTATGGACGTCTGGGGCCAAGGG
bcr_clone_355	CGCAGCAGCCCAGCCCCTACCCAGGAGGCCCCAGAGCTCAGGGCGCCTGGGTGGATTCTGAACAGCCCCGAGTCACGGTGGGTATAGTGGGAGCTACTACGTGTGGGCTTTTGATATCTGGGGCCAAGGG
bcr_clone_356	GAAGGAGATGCCGCCCACAAGCCCAGCCCCCATCCAGGAGGCCCCAGAGCTCAGGGCGCCGGGGCAGATTCTGAACAGCCCCGAGTCACGGTGGGTACAACTGGAACGACGTAACTACTGGGGCCAGGGA
bcr_clone_357	CCTCCCTGTTCCCTGGGAAGCTCCTCCTGACAGCCCCGCCTCCAGTTCCAGGTGTGGTTATTGTCAGGGGGTGCCAGGCCGTGGTAGAGATGGCTACAATCACCTCAGAGATGACTACTGGGGCCAGGGA
bcr_clone_358	CCTCTCAGTTGACAAGTCCAAAAATACTGCCTACCTCCAGTGGAGCAGCCTGAAGGCCTCGGACACCGCCATATACTACTGTACGAGATCTCTGAACATGATCAAAGTTTTTGACCACTGGGGCCAGGGA
bcr_clone_359	CCTCCTGACAGCCCCGCCTCCAGTTCCAGGTGTGGTTATCGTCAGGGGGTGTCAGACTGTGGTGAATATAGTGGCTACGATGAAGAATTCAATTGTGGTGGTGATTCACTTTGACTACTGGGGCCAGGGA
bcr_clone_360	CAAGAACTCACTGTATCTGCAAATGGACAGCCTGAGAGGCGAGGACACGGCTCTTTATTATTGTGCGAGAGCCGGATCTGCTTCCCCATATGCCAGTGCGTCCGACTGGTTCGACCCCTGGGGCCAGGGA
bcr_clone_361	GTTCCCTGGGAAGCTCCTCCTGACAGCCCTGCCTCCAGTTCCAGGTGTGGTTATTGTCAGGGGGTGCCAGGCCGTGGTAGAGATGGCTACAATTTCCTACTACTACGGTATGGACGTCTGGGGCCAAGGG
bcr_clone_362	GTGGTTATTGTCAGGCGATGTCAGACTGTGGTGGATATAGTGGCTACGATAGTTGTTTGGTAAACCCATAACTCCGAAGGTAACCTCCTATTACTACTACTACTACGGTATGGACGTCTGGGGCCAAGGG
bcr_clone_363	CTCAGTGACACCCGCAGGGACAGGAGGATTTTGTGGGGGCTCGTGTCACTGTGAGGATATTGTACTAATGGTGTATGCCAATCCTCCCAACGCCTACTACTACTACGGTATGGACGTCTGGGGCCAAGGG
bcr_clone_364	CCAGCCCCTACCCAGGAGGCCCCAGAACTCAGGGCGCCTGGGTGGATTCTGAACAGCCCCGAGTCACGGTGGGTATAGTGGGAGCTACCACCGGAGGGGGTACAACTGGTTCGACCCCTGGGGCCAGGGA
bcr_clone_365	CACGCAGCAGCCCAGCCCCTACCCAGGAGGCCCCAGAGCTCAGGGCGCCTGGGTGGATTCTGAACAGCCCCGAGTCACGGTGGGTATAGTGGGAGCTAGAGAAGCAGGTGTTGACTACTGGGGCCAGGGA
bcr_clone_366	AAGAGGGGACTCAGTGACTCCCGCGGGGACAGGAGGATTTTGTGGGGGCTCGTGTCACTGTGAGGATATTGTAGTAGTACCAGCTGCTCCAGACGGCGTAGGAAACTGGTTCGACCCCTGGGGCCAGGGA
bcr_clone_367	CCCGGACATCCCGGGTTTCCCCAGGCTGGGCGGTAGGTTTGGGGTGAGGTCTGTGTCACTGTGGCATTACTATGGTTCGGGGAGTTATTTCAACTACAACTGCTACGGTGTGGACGTCTGGGGCCAAGGG
bcr_clone_368	CCCACCCAGGAGGCCCCAGAGCACAGGGCGCCCCGTCGGATTCTGAACAGCCCCGAGTCACAGTGGGTATAACTGGAACTACTGCAATAATTGCCAACCCGAAAACTGGTTCGACCCCTGGGGCCAGGGA
bcr_clone_369	GAGCACAGCCTACATGGAGCTGAGCAGTCAGAGATCTGAGGACATAGATGTGTACTACTGTGCGAGACAGTCTTGTGGTACTATGGTTCAGGGAGTTACCCACTACGGTATGGACGTCTGGGGCCAAGGG
bcr_clone_370	CCCTGGGAAGCTCCTCCTGACAGCCCCGCCTCCAGTTCCAGGTGTGGTTATTGTCAGGCGATGTCAGACTGTGGTGGATATAGTGGCTACGATTGACTTGGAGTACTACTTTGACTACTGGGGCCAGGGA
bcr_clone_371	GAGGAGACTCGGTGACACCAGTCTCCTGTAGGGACAGGAGGATTTTGTGGGGGTTCGTGTCACTGTGAGCATATTGTGGTGGTGACTGCTATAAGACTACTACTACGGTATGGACGTCTGGGGCCAAGGG
bcr_clone_372	CAAAACCAAGGGGTGTTGAGCCCAGCAAGGGAAGGCCCCCAAACAGACCAGGAGGTTTCTGAAGGTGTCTGTGTCACAGTGGGGTATAGCAGCAGCTGGTACGAATGCTTTTGATATCTGGGGCCAAGGG
bcr_clone_373	CTCCCGTCAGCCCTGGACATCCCGGGTTTCCCCAGGCCTGGCGGTAGATTTGGGGTGAGGTCTGTGTCACTATGGTTTTGCAATGTTTGGAGTGGTTACTCAGTTCTACTTTGACTACTGGGGCCAGGAA
bcr_clone_374	GCAAGAGGAGACTCGGTGACACCAGTCTCCTGTAGGGACAGGAGGATTTTGTGGGGGTTCGTGTCACTGTGAGCATATTGTGGTGGTGACTGCGCCCCGGGGGTATTACTTTTACTACTGGGGCCAGGGA
bcr_clone_375	GGGAAGCTCCTCCTGACAGCCCCGCCTCCAGTTCCAGGTGTGGTTATTGTCAGGGGGTGCCAGGCCGTGGTAGAGATGGCTACAATCAACGGGTCCCTCCGCGTCCTACTTTGACTACTGGGGCCAGGGA
bcr_clone_376	GAGTCAGTTCTCCCTGAAACTGAGCTCTGTGACCGCTGCGGACACGGCCGTTTATTACTGTGCGAGGGATTACTATGGTTCGGGGAGTTATTCCCCCTACTACTACGCTATGGACGTCTGGGGCCCAGGG
bcr_clone_377	GCATTCCCCGCCCAGCAGCCCAGCCCCTGCCCCCACCCAGGAGGCCCCAGAGCTCAGGGCGCCTGGTCGGATTCTGAACAGCCCCGAGTCACAGTGGGTATAACTGGGACATGACTACTGGGGCCAGGGA
bcr_clone_378	CAATTCCAAGAACACACTTTATCTCCAAATGAACAGCCTGAGAGTTGAGGACACGGCTATTTATTTCTGTGCGAAATTTATGATAACTTTTGGGGGAGTTGTCGCCCCGATTGACGGCTGGGGCCAGGGA
bcr_clone_379	GCAGCCCAGCCCCTACCCAGGAGGCCCCAGAGCTCAGGGCGCCTGGGTGGATTCTGAACAGCCCCGAGTCACGGTGGGTATAGTGGGAGCTACTACACTTTTCCTCTATTTCGACCCCTGGGGCCAGGGA
bcr_clone_380	GGAGACCCCACGCAGCAGCCCAGCCCCTACCCAGGAGGCCCCAGAGCTCAGGGCGCCTGGGTGGATTCTGAACAGCCCCGAGTCACGGTGGGTATAGTGGGAGCTACTCGTCGACTACTGGGGCCAGGGA
bcr_clone_381	GCCCTGGACATCCCAGGTTTCCCCAGGCCTGGCGGTAGGTTTAGAATGAGGTCTGTGTCACTGTGGTATTACGATATTTTGACTGGTTATTATAATTTACTACTACGTTATGGACGTCTGGGGCCAAGGG
bcr_clone_382	AGCTCCTCCTGACAGCCCCGCCTCCAGTTCCAGGTGTGGTTATTGTCAGGGGGTGTCAGACTGTGGTGGATACAGCTATGGTTACTGGGATAACTACTACTACTACGGTATGGACGTCTGGGGCCAAGGG
bcr_clone_383	GACCCTCCCTGTTCCCTGGGAAGCTCCTCCTGACAGCCCCGCCTCCAGTTCCAGGTGTGGTTATCGTCAGGGGGTGTCAGACTGTGGTGAATATAGTGGCTACGTCTACTTTGACTACTGGGGCCAGGGA
bcr_clone_384	CAGCCCTGGACATCCCGGGTTTCCCCAGGCCCGGCGGTAGGTTTGGGGTGAGGTCTGTGTCACGGTGGTATTACGATTTTTGGAGTGGACAGACAAACCCTACTACCGTATGGACGTCTGGGGCCAAGGG
bcr_clone_385	GGGGCCCTGCTGCCTCCTCAGGTCAGCCCTGGACATCCCGGGTTTCCCCAGGCCTGGCGGTAGGTTTGAAGTGAGGTCTGTGTCACTGTGGTATTACTATGATAGTAGTGGTTATTATAGGGGCCAGGGA
bcr_clone_386	CAGCAAGATGGGGCTCAGTGACACCCCCAGGGACAGGAGGATTTTGTGGGGGCTCGTGTCACTGTGAGGATATTGTACTAATGTCCCCCAATACTACTACTACTACGGTATGGACGTCTGGGGCCAAGGG
bcr_clone_387	CCAGACGTCCCTTTCTCTGCAAATGAACAGCCTGAGAGACGAGGACACGGCTATCTATTACTGTGTGAGAGCCGGAACTCCCTCCCAATATGCCAGCCCGTCCGACTGGTTCGACACCTGGGGCCAGGGG
bcr_clone_388	CTCCATCTCCAGAGACAACTCCATCAACACGCTGTATCTACAAATGAACAGCCTGAGAGCCGACGACACGGCCGTCTACTACTGTGTCAAAAGCGGCCTAAGGTGGGAGCCCCCCCTTTGGGGCCAGGGA
bcr_clone_389	AGGTCAGCCCCGGACATCCCGGGTTTCCCCAGGCTGGGCGGTAGGTTTGGGGTGAGGTCTGTGTCACTGTGGTACTATTATGGTTCGGGGAGTTATTATAACTCCAATCCGTGACTACTGGGGCCAGGGA
bcr_clone_390	CACCATGACCAGGGACACGTCCATCAGCACAGCCTACATGGAGCTGAGGAGGCTCAGATCTGACGACACGGCCGTGTATTACTGTGCGAGAGATGTGTCCGGGGAATACTTTAACTACTGGGGCCAGGGA
bcr_clone_391	GGGAAGGCTCCCAAACAGACGAGGAGGTTTCTGAAGCTGTCTGTATCACAGTGAAGGCCCTTGTTGCGCGGCCCACTGCTATCCCAAAGGACACTAGTACTACTACGGTATGGACGTCTGGGGCCAAGGG
bcr_clone_392	CCAGCCCCTATGCAGGAGGCCCCAGAGCTCAGGGCGCCTGGGTGGATTCTGAACAGCCCCGAGTCACGGTGGGTATAGTGGGAGCTACTACTTCTACTACTACTACGGTATGGACGTCTGGGGCCAAGGG
bcr_clone_393	TCACCATCTCCAGAGACAACGCCAAGAACTCCCTGTATCTGCAAATGAACAGTCTGAGAGCTGAGGACACGGCCTTGTATTACTCATGTGGATAGAGCAGCTCGTCCGCGGTGACTACTGGGGCCAGGGA
bcr_clone_394	CCGATTCACCATCTCCAGAGACAACGCCAAGAACACGCTGTATCTGCAGATGAGCAGTCTAAGAGTCGAGGACACGGCTGTTTATTATTGTGCAAGAAATAACTGGGGGATTGACTACTGGGGCCAGGGA
bcr_clone_395	CCTCAGGTCAGCCCTGGACATCCCGGGTTTCCCCAGGCCTGGCGGTAGGTTTGAAGTGAGGTCTGTGTCACTGTGGTATTACTATGATAGTAGTGGTTAATTAAAGACCTTTGACTACTGGGGCCAGGGA
bcr_clone_396	CCACCCAGGAGGCCCCAGAGCACAGGGCGCCCCGTCGGATTCTGAACAGCCCCGAGTCACAGTGGGTATAACTGGAACTGTGTATGAGGATTACTACTACTACTACGGTATGGACGTCTGGGGCCAAGGG
bcr_clone_397	CCTCCGGTCAGCCCTGGACATCCCAGGTTTCCCCAGGCCTGCCGGTAGGTTTAGAATGAGGTCTGTGTCACTGTGGTATTACGATATTTTGACTGGTTATTATCTTGCCTTTGACTACTGGGGCCAGGGA
bcr_clone_398	TGCCTCCTCAGGTCAGCCCTGGACATCCCGGGTTTCCCCAGGCCTGGCGGTAGGTTTGAAGTGAGGTCTGTATCTCTGTGGTATTGCTATGATAGTTGTACTTAAAACCCCGGACTACTGGGGCCAGGGA
bcr_clone_399	AAAAGGGACCTCGGTGACACCAGTAGGGACAGGAGGATTTTGTCGGGGCTCGTGTCACTGTGAGGATATTGTAGTGGTGGCAGGTGCTACACCCTGGGACTACTACGGTATGGACGTCTGGGGCCAAGGG
bcr_clone_400	CAGCCAAGTCCAAGAGGCGCGCTGAGCCCAGCAAGGGCAGGCCCCCAAACAAACCAGGACGTTTCTGCAGCTGTCTGTGTCACAGTCGGCTATAACAAACTATGATGCTTTTGATATCTGGGGCCAAGGG
bcr_clone_401	TGCCTCCTCAGGTCAGCCCTGGACATCCCGGGTTTCCCCAGGCCTGGCGGTAGGTTTGAAGTGAGGTCTGTGTCACTGTGGTATTACTATGATAGTAGTGGCATACTACTTTGACTACTGGGGCCAGGGA
bcr_clone_402	GTCTGGACCCTCCCTGTTCCCTGGGAAGCTCCTCCTGACAGCCCTGCCTCCAGTTCCAGGTGTGGTTATTGTCAGGGGGTGCCAGGCCGTGGTAGAGATGGCTACAATTAGTCATTACTGGGGCCAGGGA
bcr_clone_403	CACGTCCAAGAACCAGTTCTCCCTGAGGCTGGACTCTGTGACCGCCGCAGACACGGCTGTCTACTACTGTGCGAGACATTATTACTATGGTTCGGGGAGTTACGTGCCCTTTGACTACTGGGGCCAGGGA
bcr_clone_404	CCCCATGGGGCCCTGCTACCTCCTCAGGTCAGCCCCGGACATCCCGGGTTTCCCCAGGCTGGGCGGAAACCATGGGGTGCGGTCTGTTAGTATGGCTCAGGGAGTCATGGATCACTTCTGGGGCCAGGGA
bcr_clone_405	ACCCTCCCTGTTCCCTGGGAAGCTCCTCCTGACAGCCCCGCCTCCAGTTCCAGGTGTGGTTATTGTCAGGGGGTGCCAGGCCGTGGTAGAGATGGCTACTCCGATATAGGGGTTCGGGTGGGGCCAGGGA
bcr_clone_406	GCCTCCTCAGGTCAGCCCCGGACATCCCGGGTTTCCCCAGGCTGGGCGGTAGGTTTGGGGTGAGGTCTGTGTCACTGTGGTATTACTATGGTTCAGGGAGTTTAACTGGTTCGACCCCTGGGGCCAGGGA
bcr_clone_407	AACCAGTTCTCCCTGCAGGTGAACTCTGTGACTCCCGAGGACACGGCTGTGTATTACTGTGCAAGACCGGGGTGCATAGCAGCTCGTCCGGAAAGATAGAACCGATGCTTTTGATATCTGGGGCCAAGGG
bcr_clone_408	CAAGCCCAGCCCCCACCCAGGAGGCCCCAGAGCACAGGGCGCCCCGTCGGATTCTGAACAGCCCCGAGTCACAGTGGGTATAACTGGAACTAACCCGCTTTCCATCCGGTTTGACTACTGGGGCCAGGGA
bcr_clone_409	CCTGTATCTGCAAATGAACAGTCTGAGAGCTGAGGACACGGCCTTGTATTACTGTGCAAAAGATTTAAGGGACAAAGGTTCAGGGAGTTATTATAGAAGGCCCTACGGTATGGACGTCTGGGGCCAAGGG
bcr_clone_410	CCCCTACCCAGGAGGCCCCAGAGCTCAGGGCGCCTGGGTGGATTCTGAACAGCCCCGAGTCACGGTGGGTATAGTGGGAGCTACTAGGACGGTCTACTACTACTACGGTATGGACGTCTGGGGCCAAGGG
bcr_clone_411	CACTGACCCCAGCAAGGGAAGGCTCCCAAACAGACGAGGAGGTTTCTGAAGCTGTCTGTATCACAGTGGGGTATAGCAGTGGCCGGTACGCACGGGACTGTACAACTGGTTCGACCCCTGGGGCCAGGGA
bcr_clone_412	CTGGCACAGCTGTTTCCCTGGGAAGCTCCTCCTGACAGCCCCGCCTCCAGTCCCAGGTGTGGTTATTGTCAGGGGGTGTCAGACTGTGGTGGATACAGCTATGAAGGAATATAACTACTGGGGCCAGGGA
bcr_clone_413	CTGGGAAGCTCCTCCTGACAGCCCCGCCTCCAGTTCCAGGTGTGGTTATTGTCAGGCGATGTCAGACTGTGGTGGATATAGTGGCTACGATTTTAGTCTAACTGTAGAATTTGACTACTGGGGCCAGGGA
bcr_clone_414	GCAAAAGGGACCTCGGTGACACCAGTAGGGACAGGAGGATTTTGTGGGGGCTCGTGTCACTGTGAGCATATTGTGGTGGTGATTGCTACCACCGGAACGTAATTCTAATTCTGACTACTGGGGCCAGGGA
bcr_clone_415	CAGCCCCGGACATCCCGGGTTTCCCCAGGCTGGGCGGTAGGTTTGGGGTGAGGTCTGTGTCACTGTGGTATTACTATGGTTCGGGGAGTTATCTACAATATACCACACACTTGACTACTGGGGCCAGGGA
bcr_clone_416	CAGAGACAACGCCAGGAACTCCCTGTCTCTGCAAATGAACGGTCTGAGAGTTGAGGACACGGCCTTGTATTACTGTGCAAAAGACTTATATAGTGGGAGGCCACATGCCTTTGATATGTGGGGCCAAGGG
bcr_clone_417	CAGAGACAATTCCAAGAACACAATATATCTGCAAATGGACAGCCTGAGAGCCGAGGACACGGCCCTATATTACTGTGCGAAAAATAGGGGTGGTAGTTGTTACTCAAGCCTTGACTGCTGGGGCCAGGGA
bcr_clone_418	AAGCTCCTCCTGACAGCCCCGCCTCCAGTTCCAGGTGTGGTTATTGTCAGGGGGTGTCAGACTGTGGTGGATACAGCTATGCACTATATAGTGGCTACGATGGACTTCCTTTGACTACTGGGGCCAGGGA
bcr_clone_419	CCTCCACAGGAGACCCCACCCAGCAGCCCAGCCCCTACCCAGGAGGCCCCAGAGCTCAGGGCGCCTGGGTGGATTCTGAACAGCCCCGAGTCACGGTGGGTATAGTGGGAGCTATGGTCGGAACCAGGGA
bcr_clone_420	CGGACATCCCGGGTTTCCCCAGGCTGGGCGGTAGGTTTGGGGTGAGGTCTGTGTCACTGTGCTATTACTATGGTTCGGGAAGTTATTATAACGCCATCTGGAGGATAAGCTTGACTACTGGGGCCAGGGA
bcr_clone_421	CTACCCAGGAGGCCCCAGAGTTCAGGGCGCCTGGGTGGATTCTGAACAGCCCCGAGTCACGGTGGGTATAGTGGGAGCTACTCGGGTTTTCAGCTTCCCCCCGCTCGAATTTGACTACTGGGGCCAGGGA
bcr_clone_422	CATCTCCAGAGACAACTTCAAGAACACACTGAATCTGCAATTGAACAGCCTGCGAGATGACGACACGGCAATGTATTACTGTGCGAGTATTGGGGAGGATTTTACGATTAAGGACTTCTGGGGCCCGGGA
bcr_clone_423	CTGGGCCCTCCCTGCTCCCTGGGAAGCTCCTCCTGACAGCCCCGCCTCCAGTTCCAGGTGTGGTTATTGTCAGGCGATGTCAGACTGTGGTGGATATAGTGGCTACGAAGTTGACTACTGGGGCCAGGGA
bcr_clone_424	GCAAGAGGAGACTCGGTGACACCAGTCTCCTGTAGGGACAGGAGGATTTTGTGGGGGTTCGTGTCACTGTGAGCATATTGTGGTGGTGACTGCTATTCAAAGGATCGCTTTTGACTACTGGGGCCAGGGA
bcr_clone_425	TTCAAAGAATGCGCTGTATCTGCAAATGAACAGCCTAAAAACCGAGGACACGGCCATTTATTACTGTGTTAGCGATATAGGATCTCCTATTGGCGATTTGTGGTACTCACGTTACTACTGGGGCCCGGGA
bcr_clone_426	CAGGTCAGCCCCGGACATCCCGGGTTTCCCCAGGCTGGGCGGTAGGTTTGGGGTGAGGTCTGTGTCACTGTGGTATTACTATGGTTCAGGGAGTGAGTGGTACTACGGTATGGACGTCTGGGGCCAAGGG
bcr_clone_427	TGGGAAGCTCCTCCTGACAGCCCCGCCTCCAGTTCCAGGTGTGGTTATCGTCAGGGGGTGTCAGACTGTGGTGAATATAGTGGCTACGCGGGACTACTACTACTACGGTATGGACGTCTGGGGCCAAGGG
bcr_clone_428	CGCCTCCAGTTCCAGGTGTGGTTATCGTCAGGGGGTGTCAGACTGTGGTGAATATAGTGGCTACGATTATTTAAACGGATGACTGGGGTACTACTACTGCTACTACGGTATGGACGTCTGGGGCCAAGGG
bcr_clone_429	GAACTCCCTGTATCTGCAAATGAACAGTCTGAGCGCTGAGGACACGGCCTTGTATTACTGTGCAAGACATTAGTTCCGGGGGTAAAGCAGTGACTGGTAAATTACGCAATTTGACTACTGGGCCCAGGGA
bcr_clone_430	TGTCTGGACCCTCCCTGTTCCCTGGGAAGCTCCTCCTGACAGCCCCGCCTCCAGTTCCAGGTGTGGTTATTGTCAGGGGGTGCCAGGCCGTGGTAGAGATGGCTACAATTTAAACTACTGGGGCCAGGGA
bcr_clone_431	CTCCAGAGATGACTCAAAGAACACGGCGTATTTGCAAATGAGCACCCTGAAAACCGAGGACACGGCCGTGTACTATTGTACTAGAGCGATCACGGTGGTAAACGACATCTTTGACTACTGGGGCCAGGGA
bcr_clone_432	GCCTGGACCAGGGCCTGCGTGGGAAAGGCCGCTGGGCACACTCAGGGGCTTTTTGTGAAGGCCCCTCCTACTGTGTGACTACGGTGACTTATGCTACTACTACTACGGTATGGACGTCTGGGGCCAAGGG
bcr_clone_433	TCCCTGTTCCCTGGGAAGCTCCTCCTGACAGCCCCGCCTCCAGTTCCAGGTGTGGTTACCGTCAGGGGGTGTCAGACTGTGGTGAATCTAGTGGCTACGATCGAACTACTTTGACTACTGGGGCCAGGGA
bcr_clone_434	GGCCGACAGGTCCATCAGTACCGCTTACCTGCAGTGGAGCAGCCTGAAGGCCTCGGACACCGCCATGTATTACTGTGCGAGATATGTTGCAGAGCCTACCTCTGACTACTTTGATAGATGGGGCCAGGGA
bcr_clone_435	GGCCCCAGACGCCTGGACCAGGGCCTGTGTGGGAAAGGCCTCTGGCCACACTCAGGGGCTTTTTGTGAAGGGCCCTCCTGCTGTGTGACTACATTATTACTACTACGGTATGGACGTCTGGGGCCAAGGG
bcr_clone_436	CCCTGGGAAGCTCCTCCTGACAGCCCTGCCTCCAGTTCCAGGTGTGGTTATTGTCAGGGGGTGCCAGGCCGTGGTAGAGATGGCTACAATTTTTGTCGGGTACAACTGGTTCGACCCCTGGGGCCAGGGA
bcr_clone_437	AGACCAAGGGGCACTGACCCCAGCAAGGGAAGGCTCCCAAACAGACGAGGAGGTTTCTGAAGCTGTCTGTATCACAGTGGGGTATAGCAGTGGCTGGTATTGGTACTACTTTGACTACTGGGGCCAGGGA
bcr_clone_438	GAACTCCCTGTATCTGCAAATGAACAGTCTGAGCGCTGAGGACACGGCCTTGTATTACTGTACAAGAGATTAATTCCGGGGGTAAAGAAGTGACTGGTAAATTACGCAATTTGACTACTGGGGCCAGGGA
bcr_clone_439	GGACATCCCGGGTTTCCCCAGGCCTGGCGGTAGGTTTGAAGTGAGGTCTGTGTCACTGTGGTATTACTATGATAGTAGTGGTTATTACCACGAGCGAAAATTCGACTGGTTCGACCCCTGGGGCCAGGGA
bcr_clone_440	TCCTCAGGTCAGCCCTGGACATCCCGGGTTTCCCCAGGCCTGGCGGTAGGTTTGGGGTGAGGTCTGCGTCACTGTGATTTTTCGGTTTTTGGAGTGATGAGAATCTGGTATGGACGTCTGGGGCCTAGGG
bcr_clone_441	GTATTTGCAAATGAATAGCCTGAGACCCGAGGACACGGCTGTGTATTAATGTGCGAGACAGACGGGGAAGGGGGATAGATTGTAGTGGTCTTGCCTGCCGCGTGATGGTTTTGATGTCTGGGGCCAAGGG
bcr_clone_442	GTGAAGGGCCGGTTCACCATCTCCAGAGACAATTCCAAGAACACGCTGTATCTGCAAATGAACAGCCTGAGAGCCGAGGACACGGCCGGGGGTGGTAGCTGCTACTCGGGTTGGACCCTGGGGCCAGGGA
bcr_clone_443	AGCCAGAGACAGCAAGAGGGGACTCAGTGACTCCCGCGGGGACAGGAGGATTTTGTGGGGGCTCGTGTCACTGTGAGGATATTGTAGTAGTACCAGCTGCTAGGTTCCTATGGACGTCTGGGGCCAAGGG
bcr_clone_444	CACCAAGGACACCTCCAAAAACCAGGTGGTCCTTACAATGACCAACATGGACCCTGTGGACACAGCCACATATTACTGTGCACACAGGGGCCCCTACGGAGATAACTGGTTCGACCCCTGGGGCCAGGGA
bcr_clone_445	CCCGGACATCCCGGGTTTCCCCAGGCTGGGCGGTAGGTTTGGGGTGAGGTCTGTGTCACTGTGTTATTACTATGGTTCAGGGACTTATTGTAAATATCACCACTACGATATGGACGTCTGGGGCCAAGGG
bcr_clone_446	CCTCCTGACAGCCCCGCCTCCAGTTCCAGGTGTGGTTATTGTCAGGCGATGTCAGACTGTGGTGGATATAGTGGCTACGATTAGGTACGCCCCGTACGGTTGGTACTACTTTGACTACTGGGGCCAGGGA
bcr_clone_447	CCGGACATCCCGGGTTTCCCCAGGCTGGGCGGTAGGTTTGGGGTGAGGTCTGTGTCACTGTGGTATTACTATGGTTCGGGGAGTTATAGATCGGTGCTAGGCTCCTTTCTTTGACCACTGGGGCCAGGGA
bcr_clone_448	CACGTCCAAGAATCAGTTCTCCCTGAAGTTGGGCTCTGTGACCGCTGCGGACACGGCCGTCTATTTCTGTGCCAGAGAGAAGCTTGGGGATGCACCTGACTACCAATTCTTTGACTACTGGGGCCAGGGA
bcr_clone_449	TCCCGGGTTTCCCCAGGCTGGGCGGTAGGTCTGGGGTGAGGTCTGTGTCACTGTGGTATTACTATGGTTCAGGGAGTTATTATAACCCCGATAGTACTACTACTACGATATGGACGTCTGGGGCCAAGGG
bcr_clone_450	AGCCCAGCCCCTACCCAGGAGGCCCCAGAGCTCAGGGCGCCTGGGTGGATTCTGAACAGCCCCGAGTCACGGTGGGTATAGTGGGAGCTACTGGGGGATTGAGAGTAACGATGACTACTGGGGCCAGGGA
bcr_clone_451	ACCAGGGACACGTCCATCAGCACACCCTACATGGAGGTGAGCAGGCTGAGATCTGACGGCACGGCCGTTTATTAGTATGCGAGAGCGGATAGACCAGTGGCTGGTAATGCGGCCCCCCTGGGGCCAGGGA
bcr_clone_452	CAAGAACTCAGTGTATCTGCAAATGGACAGCCTGAGAGACGAGGACACGGCTATTTATTATTGTGCGAGAGCCGGATTTGAGTCCCCATATGCCAGCTCGTCCGACTGCTTCGACCCCTGGGGCCAGGGA
bcr_clone_453	AGGGACCTCGGTGACACCAGTAGGGACAGGAGGATTTTGTGGGGGCTCGTGTCACTGTGAGCATATTGTGGTGGTGATTGCTATTCGAGCGTCCTACTACTAGTACGGTATGGACGTCTGGGGCCAAGGG
bcr_clone_454	CAGCCCCGGACATCCCGGGTTTCCCCAGGCTGGGCGGTAGGTTTGGGGTGAGGTCTGTGTCACTGTGGTATTACTATGGTTCGGGGAGTTATTATAAGTAAAATCCTACTTTGACTACTGGGGCCAGGGA
bcr_clone_455	GCTCCTCCTGACAGCCCCGCCTCCAGTTCCAGGTGTGGTTATTGTCAGGGGGTGCCAGGCCGTGGTAGAGATGGCAGACCCCTAGTGCATGTAGTTTCAGTACAACTGGTTCGACCCCTGGGGCCAGGGA
bcr_clone_456	GACCCCACGCAGCAGCCCAGCCCCTACCCAGGAGGCCCCAGAGCTCAGGGCGCCTGGGTGGATTCTGAACAGCCCCGAGTCACGGTGGGTATAGTGGGAGCTACGGTGGTTCGACCCCTGGGGCCAGGGA
bcr_clone_457	CAGGTCAGCCCTGGACATCCCGGGTTTCCCCAGGCCTGGCGGTAGGTTTGAAGTGAGGTCTGTGTCACTGTGGTATTACTATGATAGTAGTGGTTACGAGCAGAGATTACCGGACTACTGGGGCCAGGGA
bcr_clone_458	CCACGCAGCAGCCCAGCCCCTACCCAGGAGGCCCCAGAGCTCAGGGCGCCTGGGTGGATTCTGAACAGCCCCGAGTCACGGTGGGTATAGTGGGAGCTACTAGGGTGCTTTTGATATCTGGGGCCAAGGG
bcr_clone_459	AGACAACGCCAAGAACTCACTGTCTCTGCAAATGAACAGCCTGAGAGCCGAGGACACGGCTGTGTATTATTGTGCGAGAGTGTCGAGGCCCCATGGCAACAGCTGGAATTTTGACTTCTGGGGCCGGGGA
bcr_clone_460	TAGCCAGAGACAGCAAGAGGGGACTCAGTGACTCCCGCGGGGACAGGAGGATTTTGTGGGGGCTCGTGTCACTGTGAGCATATTGTAGTAGTACCAGCTGCTTTCGGAGTTCGACCCCTGGGGCCAGGGA
bcr_clone_461	CATCTCCAGAGACAACGCCAAAAACTCACTGTATCTGCAAATGAACAGCCTGAGAGCCGAGGACACGGCTTTATATTACTGTGCGATTTTCCATCGGTCTAACTGGAACCTTGAGCACTGGGGCCAGGGA
bcr_clone_462	CCAGGTTTCCCCAGGCCTGGCGGTAGGTTTAGAATGAGGTCTTTGTCACTGTAATACTACGATATTTTGACTGGTTATTACGAATCGGGGTTACTACGACTACTACGGTATGGACGTCTGGGGCCAAGGG
bcr_clone_463	CAGCCCCCACCCAGGAGGCCCCAGAGCACAGGGCGCCCCGTCGGATTCTGAACAGCCCCGAGTCACAGTGGGTATAACTGGAACTACGGGATACTACTACTACTACGGTATGGACGTCTGGGGCCAAGGG
bcr_clone_464	AGGAGACCCCACGCAGCAGCCCAGCCCCTACCCAGGAGGCCCCAGAGCTCAGGGCGCCTGGGTGGATTCTGAACAGCCCCGAGTCACGGTGGGTATAGTGGGAGCTACTACATCCTACTGGGGCCAGGGA
bcr_clone_465	GCCAGGCCAGAGCCAGCAAAAGGGACCTCGGTGACACCAGTAGGGACAGGAGGATTTTGTGGGGGCTCGTGTCACTGTGAGCATATTGTGGTGGTGATTCGGGGACTGGTTCGACCCCTGGGGCCAGGGA
bcr_clone_466	CCTCCTCAGGTCAGCCCTGGACATCCCGGGTTTCCCCAGGCCAGATGGTAGGTTTGAAGTGAGGTCTGTGTCACTGTGGTATTATGATTACGTTTGGGGGAGTTATCGTTTTGACTACTGGGGCCAGGGA
bcr_clone_467	TCCTCAGGTCAGCCCTGGACATCCCGGGTTTCCCCAGGCCTGGCGGTAGGTTTGGGGTGAGGTCTGTGTCACTGTGGAACAACGATTTTTGGAGTGGTTATTACCAGACTTTGACTACTGGGGCCAGGGA
bcr_clone_468	AGCCCCGGACATCCCGGGTTTCCCCAGGCTGGGCGGTAGGTTTGGGGTGAGGTCTGTGTCACTGTGGTATTACTATGGTTCGGGGAGTTATTATAAATCCTGCTACGGTATGGACGTCTGGGGCCAAGGG
bcr_clone_469	CACCCAGCAGCCCAGCCCCTACCCAGGAGGCCCCAGAGCTCAGGGCGCCTGGGTGGATTCTGAACAGCCCCGAGTCACGGTGGGTATAGTGGGAGCTACGTGGTGCTGGTTCGACCCCTGGGGCCAGGGA
bcr_clone_470	CCCAGCAGCCCAGCCCCTACCCAGGAGGCCCCAGAGCTCAGGGCGCCTGGGTGGATTCTGAACAGCCCCGAGTCACGGTGGGTATAGTGGGAGCTACTATAATCCTGGGTCCCTGCACTGGGGCCAGGGC
bcr_clone_471	TGGACCCTCCCTGTTCCCTGGGAAGCTCCTCCTGACAGCCCTGCCTCCAGTTCCAGGTGTGGTTATTGTCAGGGGGTGCCAGGCCGTGGTAGAGATGGCTACAATTAGGGGGGCCCGTAAGGGCCAGGGA
bcr_clone_472	CAACTCCCTGTATCTGCAAATGAACAGCCTGAGAGCCGAGGACACGGCTGTGTATTACTGTGCGAGAGATCTCATGATTACATTTGGGGGAGTTATGTCTTACGATGCTTTTGATATCTGGGGCCAAGGG
bcr_clone_473	AGCCAAGTCCAAGAGGCGCGCTGAGCCCAGCAAGGGAAGGCCCCCAAACAAACCAGGAGGTTTCTAAAGGTGTCTGTGTCACAGTCGGGTATAGCAGCGGCGTGATGCTTTTGATATCTGGGGCCAAGGG
bcr_clone_474	GGAGACCCCACGCAGCAGCCCAGCCCCTACCCAGGAGGCCCCAGAGCTCAGGGCGCCTGGGTGGATTCTGAACAGCCCCGAGTCACGGTGGGTATAGTGGGAGCTCACCGCCCAGCACTGGGGCCAGGGC
bcr_clone_475	AGACAACGCCAAGAACTCACTGTCTCTGCAAATGAACAGCCTGAGAGCCGAGGACACGGCTGTGTATTACTGTGCGAGAGTGTCGAGGCCCCATGGCAACAGCTGGAATTTTGACTTCTGGGGCCAGGGA
bcr_clone_476	CCCGGACATCCCGGGTTTCCCCAGGCTGGGCAGTAACTTTGGGGTGAGGTCTATGTCACTGTGGTGTTACTATGGTTCAGTGAGTTATTGTAGCGACTACCACTACGATATGGACGTCTGGGGCCAAGGG
bcr_clone_477	CCAGAGCCAGCAAAAGGGACCTCGGTGACACCAGTAGGGACAGGAGGATTTTGTGGGGGCTCGTGTCACTGTGAGCATATTGTGGTGGTGATTGCTATTACGAGACTGGTTCGACCCCTGGGGCCAGGGA
bcr_clone_478	CAAGAACCAGTTCTCCCTGAAGTTAACCTCTGTGACCGCCGCGGACACGGCTGTCTATTACTGTGCGAGAGGCTATTACTATGGTACAGGGAGCCTCAGGGGTCTCCACTTTGACTACTGGGGCCAGGGA
bcr_clone_479	AGCCGACACGTCCCTTAAAAACGCCTACCTGCAGTGGCACAGCCTGCTGGCCTCGGACACCGCCATGTATTACTGTGCGAGAGGAGTGGGACCTACTCACGAAGTGTACTTTGACGCCTGGGGCCAGGGA
bcr_clone_480	CTCCAAGGACACCTCCAAAAACCAGGTGGTCCTTACAGTGACCAACATGGACCCTGCGGACACAGGCACGTATTACTGTGCACGGTCCCATTACGATCTTTTGACTGGCTATGAGTACTGGGGCCACGGA
bcr_clone_481	CCTCCTCCGGTCAGCCCTGGACATCCCAGGTTTCCCCAGGCCTGCCGGTAGGTTTAGAATGAGGTCTGTGTCACTGTGGTATTACGATATTTTGACTGGTTATTCGAACTTTGACTACTGGGGCCAGGGA
bcr_clone_482	CCCCTACCCAGGAGGCCCCAGAGCTCAGGGCGCCTGGGTGGATTCTGAACAGCCCCGAGTCACGGTGGGTATAGTGGGAGCTACTACGTTTTTGGGGGGTTTAATCTGGTTCGACCCCTGGGGCCAGGGA
bcr_clone_483	GTTCCCTGGGAAGCTCCTCCTGACAGCCCCGCCTCCAGTTCCAGGTGTGGTTATTGTCAGGGGGTGCCAGGCCGTGGTAGAGATGGCTACAATTAGGTGGAAGGGGTTCCTAGACTACTGGGGCCAGGGA
bcr_clone_484	GCCCCAGACGCCTGGACCAGGGCCTGTGTGGGAAAGGCCTCTGGCCACACTCAGGGGCTTTTTGTGAAGGGCCCTCCTGCTGTGTGACTACGGTGGGCCATAACAAGGATTTGACTACTGGGGCCAGGGA
bcr_clone_485	TCAGCCCTGGACATCCCGGGTTTCCCCAGGCCTGGCGGTAGGTTTGGGGTGAGGTCTGTGTCACTGTGGCATTCCGCTTTTTGGAGTGATTCTTTTTTTCGGAGAAGGCTTTGACTACTGGGGCCAGGGA
bcr_clone_486	CTCCAGAGACAACGACGAGAACTCAATGTATCTGCGAATGAACAGCCTGAGAGCCGAGGACACGGCTATATATTACTGTGCGAGAGATCGGGCCGACTACGGTGACTGCCATGACTACTGGGGCCAGGGA
bcr_clone_487	AGGGGTGTTGAGCCCAGCAAGGGAAGGCCCCCAAACAGACCAGGAGGTTTCTGAAGGTGTCTGTGTCACAGTGGGGTATAGCAGAAGCTGGTAGGGGTACTACTACGGTATGGACGTCTGGGGCCAAGGG
bcr_clone_488	CAATTCCAAGAATACGGTTTTTCTTCAAATGAACAGTCTGAGGGCCGAGGACACGGCTGTGTATTACTGTGCGAGAGGAGAGTACCATCTGTTATCAGGCGGGAACTGGTTCGACCCCTGGGGCCAGGGA
bcr_clone_489	TTCCCCAGGCTGGGCGGTAGGTTTGGGGTGAGGTCTGTGTCACTGTGGTATTGCTACGCTTCAGGGAGTTATTATAACGAACCCACGTAAGACCTACTACTACTTCGGTATGGACGTCTGGGCCCAAGGG
bcr_clone_490	CCAGAACTCCCTTTCTCTGCAAATGAACAGCCTGAGAGGCGACGACACGGCTGTCTATTACTGTGCGAGAGGGGGAGGGGGACGCCTTTATCACTACTATTCCTACGGTATGGACGTCTGGGGCCAAGGA
bcr_clone_491	GAGGCGCGCTGAGCCCAGCAAGGGAAGGCCCCCAAACAAACCAGGAGGTTTCTGAAGCTGTCTGTGTCACAGTCGGGTATAGCAGCGGCCCGCAGGGGGCGCTGAATACTTCCAGCACTGGGGCCAGGGC
bcr_clone_492	CCAGAGCCAGCAAAAGGGACCTCGGTGACACCAGTAGGGACAGGAGGATTTTGTGGGGGCTCGTGTCACTGTGAGTGTATTGTGGTGGTGATTGCTATTTAGCCACTGGTTCGACCCCTGGGGCCAGGGA
bcr_clone_493	AGGTCAGCCCCGGACATCCCGGGTTTCCCCAGGCTGGGCGGTAGGTTTGGGGTGAGGTCTGTGTCACTGTGGTATTACTATGGTTCGGGGAGTTATTATAACTCCAACCCGTGACTACTGGGGCCAGGGA
bcr_clone_494	CCAGAGCCAGCAAAAGGGACCTCGGTGACACCAGTAGGGACAGGAGGATTTTGTGGGGGCTCGTGTCACTGTGAGCATATTGTGGTGGTGATTGCTAGCCGTCAGTAGTATGGACGTCTGGGGCCAAGGG
bcr_clone_495	GCCCACAAGCCCAGCCCCCACCCAGGAGGCCCCAGAGCACAGGGCGCCCCGTCGGATTCTGAACAGCCCCGAGTCACAGTGGGTATAACTGGAACTACGCGTGCGAGACTTTGACTACTGGGGCCAGGGA
bcr_clone_496	CTGGGAAGCTCCTCCTGACAGCCCCGCCTCCAGTTCCAGGTGTGGTTATCGTCAGGGGGTGTCAGACTGTGGTGAATATAGTGGCTACGATGCGCTTATTGAGAGCGACTTTGACTACTGGGGCCAGGGA
bcr_clone_497	GGTCAGCCCTGGACATCCCGGGTTTCCCCAGGCCAGATGGTAGGTTTGAAGTGAGGTCTGTGTCACTGTGGTATTATGATTACGTTTGGGGGAGTTATCGCTCGTGGTGATGGACGTCTGGGGCCAAGGG
bcr_clone_498	CTCCAGAGACAATTCCAAGAACACGTTGTATCTGCAAATGAGCAGTATGAGAGGCGAGGACACGGCCATATATTTCTGTGCGAAACATGGCAACAGCTGGAACCAATACTTCCAGTCCTGGGGCCAGGGC
bcr_clone_499	CATATCAGTAGACACGTCCAAGAACCAGTTTTCCCTGAAGCTGAGGTCTGTGACCGCTGCAGACACGGCCGTGTATTACTGTGCGACAGCCAGGGACTACGGAGGGACAATTGACTACTGGGGCCAGGGA
bcr_clone_500	CTCCAAAAACCAGGTGGTCCTTACGATGACCCACATGGACCCTGTAGACACAGCCACGTATTACTGTGCACGGACCCATATTGTGATGGTGACTAACTACTACTTCGATATGGACATCTGGGGCCCAGGG
bcr_clone_501	CCTGACAGCCCCGCCTCCAGTTCCAGGTGTGGTTATTGTCAGGCGATGTCAGACTGTGGTGGATATAGTGGCTACGATCGGTCCTGAAGATTACTACTACTACTACGGTATGGACGTCTGGGGCCAAGGG
bcr_clone_502	GGACATCCCGGGTTTCCCCAGGCTGGGCGGTAGGTTTGGGGTGAGGTCTGTGTCACTGTGGTATTACTATGGTTCGGGGAGTCATTTTAACTGGAGTAACACGAACTGGTTCGACCCCTGGGGCCAGGGA
bcr_clone_503	CCCTGGGAAGCTCCTCCTGACAGCCCCGCCTCCAGTTCCAGGTGTGGTTATTGTCAGGGGGTGCCAGGCCGTGGTAGAGATGGCTACAAGCCGGTCCTCGTACAACTGGTTCGACCCCTGGGGCCAGGGA
bcr_clone_504	CCCAGCAGCCCAGCCCCTGCCCCCACCCAGGAGGCCCCAGAGCTCAGGGCGCCTGGTCGGATTCTGAACAGCCCCGAGTCACAGTGGGTATAACTGGAACGACGCGTGGTTCGACCCCTGGGGCCAGGGA
bcr_clone_505	CCTGCTCCCTCCTCAGGTCAGCCCTGGACATCCCGGCTTTCCCCAGGCCTGGCGGTAGGTCTGGGGTGAGGTCTGTGTCACTGTACTATTACCGTTTGTCCATGATGCTTTTGATATCTGGGGCCAAGGG
bcr_clone_506	GCCCCGGACATCCCGGGTTTCCCCAGGCTGGGCGGTAGGTTTGGGGTGAGGTCTGTGTCACTGTGGTATTACTATGGTTCGGGGAGTTATTAAACATCCTAACGAATACTTCCAGCACTGGGGCCAGGGC
bcr_clone_507	TGGACCCTCCCTGTTCCCTGGGAAGCTCCTCCTGACAGCCCCGCCTCCAGTTCCAGGTGTGGTTATTGTCAGGGGGTGCCAGGCCGTGGTAGAGATGGCTACAATTACACCCGACTACTGGGGCCAGGGA
bcr_clone_508	CTCAGCAGACAAGTCCCTCAATACTGCCTATCTACAATGGGACAGCCTGAAGGCCTCAGACACCGCCATTTATTACTGTGCCAAACATCGACAACTGGCACCTGCCACTTGGTCGTCCTGGGGCCAGGGA
bcr_clone_509	CCTCAGGTCAGCCCTGGACATCCCGGGTTTCCCCAGGCCTGGCGGTAGGTTTGAAGTGAGGTCTGTGTCACTGTGGTATTACTATGATAGTAGTGGTTATTCGAACTGGTTCGACCCCTGGGGCCAGGGA
bcr_clone_510	AGTAGACACGTCTAAGAACCAGTTCTCCCTGAAGATGAGGTCTGTGACTGCCGCGGACACGGCCGTGTATTATTGTGCGAAGTACAGTTATGGTTACGGCCTCTACGGTTTGGACGTCTGGGGCCAAGGG
bcr_clone_511	CGCTTCCGCGAGCACAGCCTACATGGAGCTGAGCAGCCTGAGATCTGAAGACACGGCTGTGTATTACTGTGCGAGAGATCGAAGTTTTTGGAGAGGTTTTGTGGGTGCTTTTGATATCTGGGGCCAGGGG
bcr_clone_512	CTCCCTGTTCCCTGGGAAGCTCCTCCTGACAGCCCCGCCTCCAGTTCCAGGTGTGGTTATTGTCAGGCGATGTCAGACTGTGGTGGATATAGTGGCTACGATAATGTTCACTGACTACTGGGGCCAGGGA
bcr_clone_513	CATCCCAGGTTTCCCCAGGCCTGGCGGTAGGTCTAGAATGAGGTCTGTGTCACTGTAGCATTACGACATTTTGACTGGTCATCCAAAACTCTACTACTACGACGACGGTATGGACGTCTGGGGCCAAGGG
bcr_clone_514	CCTGCGTGGGAAAGGCCTCTGGGCACACTCAGGGGCTTTTTGTGAAGGGTCCTCCTACTGTGTGACTACAGTAAGTGGGATTGCCTTCTATTACTACTACTACTACGGTATGGACGTCTGGGGCCAAGGG
bcr_clone_515	TTCCCTGGGAAGCTCCTCCTGACAGCCCCGCCTCCAGTTCCAGGTGTGGTTATCGTCAGGGGGTGTCAGACTGTGGTGAATATAGTGGCTACGGTACTACTACTACGGTATGGACGTCTGGGGCCAAGGG
bcr_clone_516	CAGCCCCGGACATCCCGGGTTTCCCCAGGCTGGGCGGTAGGTTTGGGGTGAGGTCTGTGTCACTGTGGAATGACTATGGTTCGGGAAGTTTTTGCGGGAGCTGGCCTTAGTTGACTACTGGGGCCAGGGA
bcr_clone_517	GTATCTGCAAATGAACAGCCTGAGAGCCGAGGACACGGGTGTTTATTACTGTGCGAGAAGTCAAGTGTACAGTGCCAACTGGCAAGGATATTACTATTATCATCACGGTATTGACGTCTGGGGCCAAGGG
bcr_clone_518	CTCCAGAGACAACACCAGGAGCTCTCTATATCTCCAAATGAACAGCCTGAGACCCGAGGACACGGCTGTGTATTACTGTGTGAGCCCCAAGACCACGGTGACTAACACCCTTGCCAACTGGGGCCAGGGA
bcr_clone_519	GAGGCCCCAGAGCTCAGGGCGCCTGGGTGGATTCTGAACAGCCCCGAGTCACGGTGGGTATAGTGGGAGCTACCCGGCAGACCCCATAGGATTTTACTACTACTACGGTATGGACGTCTGGGGCCAAGGG
bcr_clone_520	CTGGGAAGCTCCTCCTGACAGCCCCGCCTCCAGTTCCAGGTGTGGTTATTGTCAGGCGATGTCAGACTGTGGTGGATATAGTGGCGCCGGGGGATTGCTATCGTACTACTTTGACTACTGGGGCCAGGGA
bcr_clone_521	TGTCTGGACCCTCCCTGTTCCCTGGGAAGCTCCTCCTGACAGCCCCGCCTCCAGTTCCAGGTGTGGTTATTGTCAGGGGGTGCCAGGCCGTGGTAGAGATGGGGGCTACTTTGACTACTGGGGCCAGGGA
bcr_clone_522	CCGATTCACCGTCTCCAGAGACAATGGCAAGAACTCACTATATCTGCAGATGAACAGCCTGGGAGTCGACGACACGGCTATATATTACTGTGCGAGAGATTCTGCCGCATGGGACTCTTGGGGCCAGGGA
bcr_clone_523	AAAGCCAGCAAAAGGGACCTCGGTGACACCAGTAGGGACAGGAGGATTTTGTGGGGGCTCGTGTCACTGTGAGGATATTGTAGTGGGGGTAGCTGCCCTAAGTGATGCTTTTGATATCTGGGGCCAAGGG
bcr_clone_524	AGACTCGGTGACACCAGTCTCCTGTAGGGACAGGAGGATTTTGTGGGGGTTCGTGTCACTGTGAGCATATTGTGGTGGTGACTGCTATTAGGGCTACTACTACTACGGTATGGACGTCTGGGGCCAAGGG
bcr_clone_525	ACGCCTGGACCAGGGCCTGTGTGGGAAAGGCCTCTGGCCACACTCAGGGGCTTTTTGTGAAGGGCCCTCCTGCTGTGTGACTACGGTGGTAACTAAATCGGGCTATGCTTTTGATATCTGGGGCCAAGGG
bcr_clone_526	AGAGCCAGCAAGATGGGGCTCAGTGACACCCGCAGGGACAGGAGGATTTTGTGGGGGCTCGTGTCACTGTGAGGATATTGTAGTGGTGGTGTATGCTAACTTCAACTGGTTCGACCCCTGGGGCCAGGGA
bcr_clone_527	CAATTCCAAGAACACACTGTATCTGCAAATGAACAGCCTGAGAGCCGAGGACACGGCCGTATATTACTGTGCGAAAGAGGGTGTTCAGCGGCAGCCGCTGTCGAAGAAGTTTGATTACTGGGGCCAGGGA
bcr_clone_528	CAACGCCAAGAACTCACTGTATCTGCAAATGAACAGCCTGAGAGCCGAGGACACCGCTGTATATTACTGTGCGAGATATTGTGGTACTACCAGCTGCTATGACAACTGGTTCGACCCCTGGGGCCAGGGA
bcr_clone_529	CACCGCCTACTTGCAGTGGAGTAGCCTGCAGGCCTCGGACACCGCCAAGTATTACTGTGCGAGACATTGGGCCGGATATTATAAAGGCAGTGACTGGATCGGGGACGCTATGGACGTCTGGGGCCAAGGG
bcr_clone_530	ACTGTAATATTACGATTTTTGGCGTGGTTATCATACTTTTAGGTAGAAAATTACTTCCCGAGAGCGAAATGGGGGAGTGTGCGGGTTAGGAGGGAGCCACTACTACGATATGGACGTCTGGGGCCAAGGG
bcr_clone_531	ACTGTATCTCCAAATGAACAACCTGAGAGCCGAGGACACGGCTGTTTATTACTGTGCGAGAGATTCGGGGTGGGGACTGCAATCCAGCAGTAACTTCCAGTACCTCGCTATGGACGTCTGGGGCCAAGGG
bcr_clone_532	TCCCCAGGCCTGGCGGTAGGTTTGGGGTGAGGTCTGTGTCACTGTGGTATTCCGATTCTTGGAGTGGTTCTTATAGCGGTACGGGGTATTCGGCTACAACTAATACGGTATGGACGTCTGGGGCCAAGGG
bcr_clone_533	CATGTCGGTCGACACGTCCAAGAGCCAGTTCTCCCTGAAACTGAACTCTGTGACCGCTGCGGACACGGCCATCTATTACTGTGCCAGAGGCGTCTTAGGGAGTAGCCTTCCCGACTACTGGGGCCAGGGA
bcr_clone_534	CCGGAGACAATTCCAACAAAAGTATCTGCACATGAACAGCCTGAGACCTGAGGACACGGCTTTATTTAATGTGGGACAGAGGTGCTGGTAGCTGTTCCGGGCCAACTGGATCGACCCCTGGGGCCAGGGA
bcr_clone_535	TAAGAACCAGTTCTCCCTGAAGTTGACCTCTGTGACTGCCGCGGACACGGCCGTGTATTACTGTGCGAGAGATGACAAGGATTGCAGTAGTACTAGGTGTTCACACTGGTTCGAACAGTGGGGCCAGGGA
bcr_clone_536	CCTGTTCCCTGGGAAGCTCCTCCTGACAGCCCCGCCTCCAGTTCCAGGTGTGGTTATCGTCAGGGGGTGTCAGACTGTGGTGAATATAGTGGCTACGATCATGTACTACTTTGACTACTGGGGCCAGGGA
bcr_clone_537	ATTCATCATCTCCAGAGACAACGCCAAGAACTCACTGTATCTGCAGATGAACAGCCTGAGAGTCGAGGACACGGCTGTATATTACTGTGCGGTAGATGCATATAGTAGAGGTGACTCCTGGGGCCAGGGA
bcr_clone_538	GTCAAAGCCAGACAAAACCAAGGGGTGTTGAGCCCAGCAAGGGAAGGCCCCCAAACAGACCAGGAGGTTTCTGAAGGTGTCTGTGTCACAGTGGGGTATAGCAGCAGCTGGTAGCTACTGGGGCCAGGGA
bcr_clone_539	CTCCAGAGACAATTCCAAGAACACGCTGTATCTTCAAATGAGCAGTCTGAGAGCTGAGGACACGGCTGTGTATTATTGTGTGAAAGGGGATTTTATAGTAGTTGGCCCCTCTGACTACTGGGGCCAGGGA
bcr_clone_540	CTCCAGAGATGATTCGAAAAACACGGTCTATCTGCAGATGAGCAGCCTGACCATCGAAGACACAGCCCTATATTACTGTACCACAGATGCGACCCTTGTGGTGGTGACTGCCATTCTGTGGGGCCGGGGA
bcr_clone_541	CCCTACCCAGGAGGCCCCAGAGCTCAGGGCGCCTGGGTGGATTCTGAACAGCCCCGAGTCACGGTGGGTATAGTGGGAGCTCCACCCAGCCCCAAATTGGTACAACTGGTTCGACCCCTGGGGCCAGGGA
bcr_clone_542	TTCCCTGGGAAGCTCCTCCTGACAGCCCCGCCTCCAGTTCCAGGTGTGGTTATTGTCAGGCGATGTCAGACTGTGGTGGATATAGTGGAACCCAAACATGGGTTACTACTTTGACTACTGGGGCCAGGGA
bcr_clone_543	CACAGACACATCCACGAGCACAGCCTACATGGAGCTGAGGAGCCTGAGATCTGACGACACGGCCGTGTATTACTGTGCGAGGGCTGTGGTTATTATCGGCTACTACGGTATGGACGTCTGGGGCCAAGGG
bcr_clone_544	CAGGAACTCACTGTATCTGCAAATGGACAGCCTGAGAGTCGACGACACGGCTCTTTATTATTGTGCGAGAGCCGGATCTGCTTCCCCATATGCCAGTGCGTCCGACTGGTTCGACCCCTGGGGCCTGGGA
bcr_clone_545	CACCCTCTATCTGCAAATGAACAGCCTGAAAAGCGAGGACACAGCCGTGTATTACTGTCTCACAGATAAGGGTATTGTAGTCATTCCAGGTGAATTAGAGGACAACTGGTTCGAATCCTGGGGCCAGGGA
bcr_clone_546	CAGCCCTGGACATCCCGGGTTTCCCCAGGCCTGGCGGTAGGTTTGAAGTGAGGTCTGTGTCACTGTGGTATTACTATGATAGTAGTGGTTATCCATCTACTACTACGGTATGGACGTCTGGGGCCAAGGG
bcr_clone_547	GCCACACTCGGGCTTTTTGTGAAGGGCCCTCCTGCTGTGTGACTACAGTAACTAAGGGGCCGTGACAGCGGTGGGGGCCACATATTGTGGTGGTGATTGCTACCACCTCTTTGACTACTGGGGCCAGGGA
bcr_clone_548	ACCAAGTTGTGCTGAGCCCAGCAAGGGAAGGTCCCCAAACAAACCAGGAAGTTTCTGAAGGTGTCTGTGTCACAGTGGAGTATAGCAACATTCACCCCTCATGGGTGCTTTTGATATCTGGGGCCAAGGG
bcr_clone_549	CAGCAAGAGGAGACTCGGTGACACCAGTCTCCTGTAGGGACAGGAGGATTTTGTGGGGGTTCGTGTCACTGTGAGCATATTGTGGTGGTGACTGCTATTCCACAACTGGTTCGACCCCTGGGGCCAGGGA
bcr_clone_550	CACCATATCGGTAGACACGTCCAGGGAGGAGATCTCCCTGAAGCTGAGGTCTGTGACCGCCGCAGACACGGCCGTATATTATTGTGCGAGACTAGGGGCTGTAAGGTGGTTCGACCGCTGGGGCCAGGGA
bcr_clone_551	CAGAGACAACGCCAAGAACTCACTGAATCTGCAAATGAACAGCCTGAGAGGCGAGGACACGGCTCTATATTATTGTGCGAGAGCCCCCGAGGGTGACGAAGGCGGATACTTCGATCTCTGGGGCCGTGGC
bcr_clone_552	CAACGCCAAGCACTCCCTGTATCTGCAAATGAACAGTCTGAGAGTTGACGACACGGCCTTGTATTACTGTGCAAAAGTCGGCCAACCCACCAGTGGCTGGTACTCCGTCTTTGACGACTGGGGCCAGGGA
bcr_clone_553	TCCAGATCCACATCCAAAAAACAGTGTTTCCTGTAGCTGAGCTACCTGAGCAACAAGTACACAACCATGAATTTTAATTGATAAAGCCTTAGGAGACGTCGACAAGTGCTTGGAGCACTGGGGCCAGGGC
bcr_clone_554	GGGAAGGCTCCCAAACAGACGAGGAGGTTTCTGAAGGTGTCTGTATCACAGTGAAGGCCCTTGTTGCGCGGCCCACTGCTATCCCAAAGGACACTACTACTACTACGGTATGGACGTCTGGGGCCAAGGG
bcr_clone_555	TCCTCCGGTCAGCCCTGGACATCCCAGGTTTCCCCAGGCCTGCCGGTAGTTTTAGAATGAGGTCTGTGTCATTGTGGTATTGCCGGACCGATACAACTACTACTACGGTTTGGACGTCTGGGGCCAAGGG
bcr_clone_556	CCTCCCTGCTCCTCCTGACAGCCCCGCCTCCAGTTCCAGGTGTGGTTATTGTCAGGCGATGTCAGACTGTGGTGGATATAGTGGCTACGGTTTTAGTCTAACTGTAGAATTTGACTACTGGGGCCAGGGA
bcr_clone_557	AGACAACTCCGAGAACACATTGTATCTGCAAATGGACAGCCTGAGAGTCGATGACACGGCCATATATTACTGTGCGAAAGATGACATGATCTCTGGAGCGGTTATACCCATGGACGTCTGGGGCCAAGGG
bcr_clone_558	CAGGTCAGCCCTGGACATCCCGGGTTTCCCCAGGCCTGGCGGTAGGTTTGGGGTGAGGTCTGTGTCACTGTGGTATTACGATTTTTGGAGTGGTTATTATGAAGTTCCGAATGACTACTGGGACCAGGGA
bcr_clone_559	GTCACTCAGCACCGCCTATGTGCAGTGGAGCAGCCTGAAGGCCTCGGACACCGCCATGTATTACTGTGCGAGATTCAAGCATGGTTCGGGGAGTTTTTTTACCAGCTACTTCGACCCCTGGGGCCAGGGA
bcr_clone_560	AGACAATGCCAAAAACTCACTGTATCTGCAAATGAATAGCCTGAGAGCCGAGGACATGGGTGTGTATTTCTGTTCGAGAGATGGGAGGAGTGCGAGCCAGTGGGACTACTTTGACAACTGGGGCCAGGGA
bcr_clone_561	CCGATTCACCATCTCCAGAGACAACGCCAAGAATTCACTGTATCTGCAAATGAATAGTCTGAGAGCCGAAGACACGGCCGTGTATTATTGTGCGAGAGATCGAGGAGGTGGAGGCTTCTGGGGCCAGGGA
bcr_clone_562	CCGATTCACCATCTCCAGAGACAACGCCAAGAACTCACTGTATCTGCAAATGAACAGCCTGAGAGCCGAGGACACGGCTGTTTATCACTGTGCGAGAGGTGGTGACTACGGCGACTACTGGGGCCAGGGA
bcr_clone_563	CTCCAGAGACAACGCCAAGAACTCCCTGTATCTGCAAATGAACAGCCTGAAAGATGAGGACACGGCCTTGTATTATTGTGCAAAAGATATCGGGGCACTGGATGGTATGACTGACTACTGGGGCCAGGGA
bcr_clone_564	CCGCCCACAAGCCCAGCCCCCATCCAGGAGGCCCCAGAGCTCAGGGCGCCGGGGCAGATTCTGAACAGCCCCGAGTCACGGTGGGTACAACTGGAACGGGGCTTCCAGCTTTGACTACTGGGGCCAGGGA
bcr_clone_565	GCCCTGCTGCCTCCTCAGGTCAGCCCTGGACATCCCGGGTTTCCCCAGGCCTGGCGGTAGGTTTGAAGTGAGGTCTGTGTCACTGTGGTATTACTATGATAGTAGTGGCCCGGCCTACTGGGGCCAAGGA
bcr_clone_566	AGCCAGCAAAAGGGACCTCGGTGACACCAGTAGGGACAGGAGGATTTTGTGGGGGCTCGTGTCACTGTGAGGATATTGTAGTGGTGGTAGTTGTTACTCTTCTCGGGTGGTGGTCTACTGGGGCCAGGGA
bcr_clone_567	GAGCCAGCCAGAGCCAGCAAGATGGGGCTCAGTGACACCCGCAGGGACAGGAGGATTTTGTGGGGGCTCGTGTCACTGTGAGGATATTGTACTGGTGGTGTCTGCTAACCCTGCCTACTGGGGCCAGGGA
bcr_clone_568	CCCTGGACATCCCGGGTTTCCCCAGGCCAGATGGTAGATTTGAAGTGAGGTCTGTGTCACTGTGGTCTTTTGATTTCGTTTGGGGGAGTTATCCTTAGTCTACTACGGTATGGACGTCTGGGGCCAAGGG
bcr_clone_569	CAAGAACACGATGTATCTGCAAATGAATAGTCTGAGAGCCGAAGACACGGCTGTGTATTACTGTGCAAGACTCGGAGATACTGGCTACGATTACGTTTATCACTACGGTATGGACGTCTGGGGCCAGGGG
bcr_clone_570	AGACCCCACGCAGCAGCCCAGCCCCTACCCAGGAGGCCCCAGAGCTCAGGGCGCCTGGGTGGATTCTGAACAGCCCCGAGTCACGGTGGGTATAGTGGGAGTACTGTACTTCCAGCACTGGGGCCAGGGC
bcr_clone_571	GAGAGCCAGCCAGAGCCAGCAAGATGGGGCTCAGTGACACCCGCAGGGACAGGAGGATTTTGTGGGGGCTCGTGTCACTGTGAGGATATTGTACTAATGGTGTATGCCCTTTGACTACTGGGGCCAGGGA
bcr_clone_572	GGCCAGAGCCAGCAAAAGGGACCTCGGTGACACCAGTAGGGACAGGAGGATTTTGTGGGGGCTCGTGTCACTGTGAGCATATTGTGGTGGTGATTGCTACCCCAACTGGTTCGACCCCTGGGGCCAGGGA
bcr_clone_573	CTCCTCAGGTCAGCCCCGGACATCCCGGGTTTCCCCAGGCTGGGCGGTAGGTTTGGGGTGAGGTCTGTGTCACTGTGGTTTTACTATGGTTCAGGGAGCTATTGTAGGTTAGGGCTACTGGGGCCAGGGA
bcr_clone_574	ATTCAGCATCTCCAGAGACAATTCCAAGAACACGCTGTATCTTGAAATGAGCAGTCTGAGAACTGAGGACACGGCTGTGTATTACTGTGTGAAGGGTTATAACTGGAACTCCGACTACTGGGGCCAGGGA
bcr_clone_575	CAAGAATCAGGTGGTCCTTAGAATGACCAACATGGACCCTGTAGACACAGCTACATATTACTGTGCACATCGCGGATATTGTCGTGGTGAGATATGTGGAGTTAGTTGGTTCGACCCCTGGGGCCAGGGA
bcr_clone_576	CGTCTCCAGAGACAACGCCAAGAACACAGTGTTTTTGCAAATGAACAGTCTGGGAGCCGAGGACACGGCTCTTTATTACTGTGCAAGAGGGAAACAGTGGCTGGCGACTCTTGACTCCTGGGGCCAGGGA
bcr_clone_577	GCTGCCTCCTCCGGTCGGCCCTGGACATCCCAGGTTTCCCCAGGCCTGGCGGTAGGTTTAGAATGAGGTCTGTGTCACTGTGGTATTACGCTTTTTTGACTGCTTACGCGTCGGCTAGTGGGGCCAGGGA
bcr_clone_578	CCCTGGGAAGCTCCTCCTGACAGCCCCGCCTCCAGTTCCAGGTGTGGTTATTGTCAGGGGGTGTCAGACTGTGGTGGATACAGCTATGGTGGTCTACTACTACTACGGTATGGACGTCTGGGGCCAAGGG
bcr_clone_579	CTACATGGAATTGAGTAATTTGGGATCTGACGACACGGCCGTATATTACTGTGCGAGGGCCCGATATTGCAGTGCTACTACCTGCCCACCCTGGCCCTACTATTCCGGTATAGACGTCTGGGGCCAAGGG
bcr_clone_580	CAGGTCAGCCCTGGACATCCCGGGTTTCCCCAGGCCTGGCGGTAGGTTTGGGGTGAGGTCTGCGTCACTGTGGTGTTACGATTTTTGGAGTGGTTCTAGGTACAACTGATTCGACCCCTGGGGCCAAGGA
bcr_clone_581	GTCAGCCCCGGACATCCCGGGTTTCCCCAGGCTGGGCGGTAGGTTTGGGGTGAGGTCTGTGTCACTGTGGTATTACTATGATTCAGGGAGTTAAGCCCCAATCCTATACTTTGACTACTGGGGCCAGGGA
bcr_clone_582	TCCCGGGTTTCCCCAGGCTGGGCGGTAGGTTTGGGGTGAGGTCTGTGTCACTGTGGTATTACTATGGTTCAGGGAGTTATTATAACGTTTTATTGTTTTACGGTGGGGTATGGACGTCTGGGGCCAAGGG
bcr_clone_583	GGACCCTCCCTCTTCCCTGGGAAGCTCCTCCTGACAGCCCCGCCTCCAGTTCCAGGTGTGGTTATTGTCAGGGGGTGTCAGACTGTGGTGGATACAGCTATGGTACTCCTTTGACTACTGGGGCCAGGGA
bcr_clone_584	GAGGCCCCAGAGCTCAGGGCGCCTGGGTGGATTCTGAACAGCCCCGAGTCACGGTGGGTATAGTGGGAGCTACTACAACCAACGGGGCGATTACTACTACTACTACGGTATGGACGTCTGGGGCCAAGGG
bcr_clone_585	AAGCTCCTCCTGACAGCCCCGCCTCCAGTTCCAGGTGTGGTTATTGTCAGGCGATGTCAGACTGTGGTGGATATAGTGGCTACGATTGGGCGACTTAAATGAGTACTACTTTGACTACTGGGGCCAGGGA
bcr_clone_586	GTCAGCCCTGGACATCCCGGGTTTCCCCAGGCCTGGCGGTAGGTTTGGGGTGACGTCTGTGTCACTGTGCTATTACGATTTTTGGAGTGGTTATCCGGAGTACAACTGGTTCGACCCCTGGGGCCAGGGA
bcr_clone_587	ATTCACCATCTCCAGAGACAATTCCAAGAACACGCTGTATCTTCAAATGAGCAGTCTGAGAGCTGAGGACACGGCTGTATATTACTGTGTGAAGGGTTATAATTGGAATTCCGACTTCTGGGGCCAGGGA
bcr_clone_588	GCAGCCCAGCCCCTACCCAGGAGGCCCCAGAGCTCAGGGCGCCTGGGTGGATTCTGAACAGCCCCGAGTCACGGTGGGTATAGTGGGAGCTACCAGGATGGAGAACTGGTTCGACCCCTGGGGCCAGGGA
bcr_clone_589	CAGAGACAATTCCAAGAGCACAGTCTTTCTGCAAATGAACAGCCTGAGAGGCGATGACGCGGCCATATATTTCTGTGCGCAATTGGCTTACGGCGATCATTGGAGTGGATCTCCATACTGGGGCCAGGGA
bcr_clone_590	CAGAGACAATTCCAAGAACACGCTGTATCTGCAAATGAACAGCCTGAGAGCCGAGGACTCGGCCGTATATTACTGTGCGAAAGGCAAACATGACTACGGTGACTACGTGTTCAACTACTGGGGCCAGGGA
bcr_clone_591	GACCCCACGCAGCAGCCCAGCCCCTACCCAGGAGGCCCCAGAGCTCAGGGCGCCTGGGTGGATTCTGAACAGCCCCGAGTCACGGTGGGTATAGTGGGAGCTACAGTGACCTGACTACTGGGGCCAGGGA
bcr_clone_592	GCTCCTCCTGACAGCCCCGCCTCCAGTTCCAGGTGTGGTTATTGTCAGGCGATGTCAGACTGTGAAGGGGCCGGTATAGTGGCTACGATTTGCGTGTTACTACTACGGTATGGACGTCTGGGGCCAAGGG
bcr_clone_593	AGTAGACACGTCCAAGAACCAGTTCTCCCTGAGGTTGAACTCTGTGACCGCCGCAGACACGGCCGTATACTACTGTGCGAGACAGAAATTTAGTATGAGAACGTCGCCGTTTGACACCTGGGGCCGGGGA
bcr_clone_594	CGCCTACCTGCAGTGGCGCAGCCTGACGGCCTCGGACAGCGCCATGTATTATTGTGCGAGAGCTCATTGCGGTAGTGTCAACTGCAGAAAAGAAATTTTCTATCACGGTATGGACGTCTGGGGCCAAGGG
bcr_clone_595	GGACATCCCGGGTTTCCCCAGGCCTGGCGGTAGGTTTGGGGTGAGGTCTGTGTCACTGCGGTATAACGATTTTTGGAGCGGTCATTATCCAATCGGGTGGTACAACTGGTTCGACCCCTGGGGCCAGGGA
bcr_clone_596	CAGGTCAGCCCTGGACATCCCGGGTTTCCCCAGGCCTGGCGGTAGGTTTGAAGTGAGGTCTGTGTCACTGTGGTATTACTATGATAGTAGTGGTTATTACCATGATGCTTTTGATATCTGGGGCCAAGGG
bcr_clone_597	TCCCTGTTCCCTGGGAAGCTCCTCCTGACAGCCCCGCCTCCAGTTCCAGGTGTGGTTATTGTCAGGGGGTGCCAGGCCGTGGTAGAGATGGCTACAAAAGTATAAACGGGGTGACTACTGGGGCCAGGGA
bcr_clone_598	ATCGGTAGACACGTCAAAGAAGCAGTTTTCCCTGAGGCTGAGCTCTCTGACGGCCGCGGACACGGCCGTGTATTACTGTGCGAGAGGCCGGAGGTACTATTACTACGCTATGGACGTCTGGGGCCAAGGG
bcr_clone_599	AGCCCCTCCCCAGGAGGCCCCAGAGCTCAGGGCGCCTGGGTGGATTCTGAACAGCCCCGAGTCACGGTGGGTATAGTGGGAGCTACGGTCCCCTGCTGGCACGTACTACTTTGACTACTGGGGCCAGGGA
bcr_clone_600	ACCCAGCAGCCCAGCCCCTACCCAGGAGGCCCCAGAGCTCAGGGCGCCTGGGTGCATTCTGAACAGCCCCGAGTCACGGTGGGTATAGTGGGAGCTACTTGTCGATACTTTTGATATCTGGGGCCAAGGG
bcr_clone_601	GGACACCTCCAAAAACCAGGTGGTCCTTACAATGACCAACATGGACCCTGTGGACACAGCCACATATTACTGTGCACGCAGACGGGAGCAGCTCGACCGGGGAAACTGGTTCGACCCCTGGGGCCAGGGA
bcr_clone_602	AGCAACAGGGACCTCGGTGACACCAGTAGGGACAGGAGGATTTTGTGGGGGCTCGTGTCACTGTGAGCATATTGTGGTGGTGATTGCCCCAGGGCCCTACTACTACGTTATGGACGTCTGGGGCCAAGGG
bcr_clone_603	GCTCACCATCACCAAGGACACCTCCAAAAACCAGGTGGTCCTTACAATGACCAACATGGACCCTGTGGACACAGCCACATATTACTGTGCACACAGCGCCGGTGACTACGTAGGCGACTGGGGCCAGGGA
bcr_clone_604	CCCCATGGGGCCCTGCTGCCTCCTCAGGTCAGCCCCGGACATCCCGGGTTTCCCCAGGCTGGGCGGAAACCATGGGGTGCGGTCTGTTAGTATGGCTCAGGGAGTCATGGATCACTTCTGGGGCCAGGGA
bcr_clone_605	CTCCAGAGACAACGCCAAGAACTCACTGTATCTGCAAATGAACAGCCTGAGAGCCGAGGACACGGCTGTGTATTACTGTGCGAGAGATGATACGTATGGTTCCCACGGTTCTGACTACTGGGGCCAGGGA
bcr_clone_606	CCAGCCCCTACCCAGGAGGCCCCAGAGCTCAGGGCGCCTGGGTGGATTCTGAACAGCCCCGAGTCACGGTGGGTATAGTGGGAGCTACTAGGGCTACTACTACTACGGTATGGACGTCTGGGGCCAAGGG
bcr_clone_607	CCGATTCACCATCTCCAGGGACAACGCCAAGAACTCACTCTATCTGCAAATGAACAGCCTGAGAGCCGAGGACACGGCCGTGTTTTACTGTGCGAGAGGTCGCGACTATTTTGACTTATGGGGCCAGGGA
bcr_clone_608	TCTGGACCCTCCCTGTTCCCTGGGAAGCTCCTCCTGACAGCCCCGCCTCCAGTTCCAGGTGTGGTTATTGTCAGGGGGTGCCAGGCCGTGGTAGAGATAGATTTGCCCATTTGACTACTGGGGCCAGGGA
bcr_clone_609	CCTCAGGTCAGCCCTGGACATCCCGGGTTTCCCCAGGCCAGATGGTAGGTTTGAAGTGAGGTCTGTGTCACTGTGGTATTATGATTACGTTTGGGGGAGTTATCGTTCATCGGGGTACTGGGGCCAGGGA
bcr_clone_610	CGCCTGGACCAGGGCCTGTGTGGGAAAGGCCTCTGGCCACACTCAGGGGCTTTTTGTGAAGGGCCCTCCTGTTGTGTGACTACGGTGGTAACCCAAACGTTAGGGGGGGTTCGACCCCTGGGGCCAGGGA
bcr_clone_611	CCCAGCCCCCACCCAGGAGGCCCCAGAGCTCAGGGCGCCCCGTCGGATTCCGAACAGCCCCGAGTCACAGCGGGTATAACCGGAATTTCTTTCTTTTTTGTTTTTGCCTGCTGACGTCTGGGGCCAAGGG
bcr_clone_612	CAGGTTCACCATCTCCAGGGATGGTTCAGAGAACACGGCGTTTCTGCAAATGAACAGCCTGAAGACCGAGGACACGGCCGTTTATTACTGTACTAGTCGCCAGACGAATCTGGAATATTGGGGCCAGGGA
bcr_clone_613	CAGCAAGATGGGGCTCAGTGACACCCGCAGGGACAGGAGGATTTTGTGGGGGCTCGTGTCACTGTGAGGATATTGTACTAATGGTGTATGCTATACGTCTTGGGGCTGGTTCGACCCCTGGGGCCAGGGA
bcr_clone_614	GCCTGTGTGGGAAAGGCCTCTGGCCACACTCAGGGGCTTTTTGTGAAGGGCCCTCCTGTGTTATGATGAGGTGGATTGGATAAGTCCGTGGTAACTCCGAGTCCGTAACTCTGACTACTGGGGCCAGGGA
bcr_clone_615	GGTTTCCCCAGGCCAGATGGTAGGTTTGAAGTGAGGTCTGTGTCACTGTGGTATTATGATTACGTTTGGGGGAGTTATCGTTATGTCCCCTTACTACTACTACTACGGTATGGACGTCTGGGGCCAAGGG
bcr_clone_616	GGACATCCCGGGTTTCCCCAGGCCTGGCGGTAGGTTTGGGGTGAGGTCTGTGTCACTGTGGGATTACGATTTTTGGAGTGGTTATTTCCGCAGGGTTGGGGGGTACTAATTTGACTATTGGGGCCAGGGA
bcr_clone_617	CACCATCTCCAGAGACAACGCCAAGAATTTATTGTTTCTGCAAATGAACAGCCTGAGAGCCGAGGACTCGGCTGTGTATCACTGTGCGAGAGATGTAAAGGGAACCACATTTGATTATTGGGGCCAGGGA
bcr_clone_618	GCCTCCAGTTCCAGGTGTGGTTATTGTCAGGCGATGTCAGACTGTGGTGGATATAGTGGCTACGAGGGGCAGTGGCTGGACGAACGGGAATTACTACTACTACTACGGTATGGACGTCTGGGGCCAAGGG
bcr_clone_619	TCAGGTCAGCCCTGGACATCCCGGGTTTCCCCAGGCCTGGCGGTAGGTTTGAAGTGAGGTCTGTGTCACTGTGGTATTACTATGATAGTAGTGGCCATTAGAGGGCCCATTTGACTACTGGGGCCAGGGC
bcr_clone_620	TCAGCCCTGGACATCCCGGGTTTCCCCAGGCCTGGCGGTAGGTTTGGGGTGAGGTCTGTGTCACTGTGGTATTACGGTTTTTGGAGTGATAACCTAGTACTCTTAGGGAATGGACGTCTGGGGCCAAGGG
bcr_clone_621	GGCCCTGCTGCCTCCTCAGGTCAGCCCTGGACATCCCGGGTTTCCCCAGGCCTGGCGGTAGGTTTGAAGTGAGGTCTGTGTCACTGTGGTATTACTATGATAGTAGTGGTTATTGGACTGGGGCCAGGGA
bcr_clone_622	TCCTCAGGTCAGCCCTGGACATCCCGGGTTTCCCCAGGCCAGATGGTAGGTTTGAAGTGAGGTCTGTGTCACTGTGGTATTATGATTACGTTTGGGGGAGTTAGACTGGTTCGACCCCTGGGGCCAGGGA
bcr_clone_623	CCTCCTGACAGCCCCGCCTCCAGTTCCAGGTGTGATTATCGTCAGGGGGTGTCAGACTGTGGTGAATATAGTGGCTACGCATGTGGGGGTTTACTACTACTACTACGGTATGGACGTCTGGGGCCAAGGG
bcr_clone_624	CTCCACAGGAGACCCCACCCAGCAGCCCAGCCCCTACCCAGGAGGCCCCAGAGCTCAGGGCGCCTGGGTGGACTCTGAACAGCCCCGAGTCACGGTGGGTATAGTGGGAGCTACTGGCTGGGGCCAGGGA
bcr_clone_625	CAACAGAATCACCATTACCAGGGACACGTCCACGAGCACAGTCTACATGGAGGTGAGCAGCCTGAGATCTGAGGACACGGCCGTGTATTTCTGTACGAGGGAGGGAACAACGGACTACTGGGGCCAGGGA
bcr_clone_626	TCAGCCCTGGACATCCCGGGTTTCCCCAGGCCTGGCGGTAGGTTTGAAGTGAGGTCTGTGTCACTGTGGTATTACTATGATAGTAGTGGTTATTATGGGATACAACTGGTTCGACCCCTGGGGCCAGGGA
bcr_clone_627	CAGAGACAACAGCAAAAACTCCCTGTATCTGCAAATGAACAGTCTGAGACTTGAGGACACCGCCTTATATTTCTGTGGAAAAGACGTTGCCTCAGCTCTGTCCAGGAGTATTGACTACTGGGGCCAGGGA
bcr_clone_628	CCGACAAGTCCATCAGCACCGCCTACCTGCAGTGGAGCAGCCTGAAGGCCTCGGACACCGCCATGAATTACTGTGCGCCGACACAGCAGCTGGAAGATTATATGATGCTTTTGATATCTGGGGCCAAGGG
bcr_clone_629	ATTCACCATCTCCAGAGACGACGCCAAGAAGTCACTGTATCTGCAAATGAGCAGCCTGAGAGCCGACGACACGGCTCTTTATTACTGTGTGAGAGGAATAGCAGCAGCTGGCGACTACTGGGGCCAGGGA
bcr_clone_630	CGACACGTCTAAGAACCAGTTCTCCCTGAGGCTGAACTCTGTGACTGCCGCGGACACGGCCGTTTATTACTGTGCGACAGTTCCGCAACGTGCAGACACCTATGGGTTCATTGACTACTGGGGCCAGGGA
bcr_clone_631	TCAAGAGATGATTCAAAGAACTCACTGTATCTGCAAATGAACAGCCTGAAAACCGAGGACACGGCCGTGTATTACTGTTGATCTTAGTCTAGGAGGCGTCGACAAGTGCTTGGAGCACTGGGGCCAGGGC
bcr_clone_632	CTGGACCAGGGCCTGCGTGGGAAAGGCCTCTGGGCACACTCAGGGGCTTTTTGTGAAGGGTCCTCCTACTGTGTGACTAGTATTGAGGGAGTACTACTACTACTACGGTATGGACGTCTGGGGCCAAGGG
bcr_clone_633	TTCCAACTACACACTGTATCTGCAAATGAATAGCCTGAGAGCCGACGACACGGCCGTCTATTACTGTGCGAAACGGGGCTATGGTTCAGGGAGTCACCTTGTCCCTAGGTTGGACGTCTGGGGCCAAGGG
bcr_clone_634	CCCTGGACATCCCGGGTCTCCCCAGGCCTGGCGGTAGGTTTGGGGTGAGGTCTGTGTCACTGTGGTGTTACGATTTTTAGAGTGGTTATTATGGGCCTACTACTACAATATGGACGTCTGGGGCCAAGGG
bcr_clone_635	AGCAAAAGGGACCTCGGTGACACCAGTAGGGACAGGAGGATTTTGTGGGGGCTCGTGTCACTGTGAGGATATTGTAGTGGTGTTAGCTGCTCGATAATCCGAGAACTGGTTCGACCCCTGGGGCCTGGGA
bcr_clone_636	GACATCCCGGGTTTCCCCAGGCTGGGCGGTAGGTTTGGGGTGAGGTCTGTGTCACTGTGGCATTACTATGGTTCGGGGCGTTGGAGTCTATTACTGCTACTACTACGGTATGGACGTCTGGGGCCAAGGG
bcr_clone_637	CCTTGCCTGGGACACAGCCGCGACCACAGCCTACATGGAACTGCGCAGCCTGAGATCTGAAGACACGGCTGTATATTACTGTGCGCGAGGCTTTGAACATGCTTATGGCATGGATGTCTGGGGCCAAGGG
bcr_clone_638	GAAGGGCCGATTCACCATCTCCAGAGACAACGCCAAGAACACGCTGTATCTGCAAATGAACAGTCTGAGAGCCGAGGACACGGCTGTGTATTACTGTGCAAGAGATACAAGAGGGGGCTGGGGCCAGGGA
bcr_clone_639	CTCCGTGAAGGGCCGGTTCACCATCTCCAGAGACAATTCCAAGAACACGCTGTATCTGCAAATGAACAGCCTGAGAGCCGAGGACACGGCCGTATATTACTGTGCTTATATGGACGTCTGGGGCCAAGGG
bcr_clone_640	CGGTCAGCCCTGGACATCCCAGGTTTCCCCAGGCCTGGCGGTAGGTTGAGAGTGAGGTCTGTGTCACTGTGGTATTACGATACTTTGACTGGTCCGAGACAAAACTGCTTTTGACATCTGGGGCCAAGGG
bcr_clone_641	ACACATCCAAGACCCAGTTCTCCCTGCAGCTGAACTCTGTGACTCCCGAGGACACGGCTGTTTATTACTGTGCAAGAGGGGGGGAGAGCCAATATAGTTCCTGAGCTATTTTGACTACTGGGGCCAGGGA
bcr_clone_642	GGCCAGAAAAGACCAAGTTGCGCTGAGCCCAGCAAGGGAAGGTCCCCAAACAAACCAGGAAGTTTCTGAAGGTGTCTGTGTCACAGTGGAGTATAGCAGCTCGTCCCACAGGAGCTACTGGGGCCAGGGA
bcr_clone_643	ACATCCCGGGTTTCCCCAGGCCTGGCGGTAGGTTTGGGGTGAGGTCTGTGTCACTGTGGTATTACGATTTTTGGAGTGGTTATCCTGGAATCGAATAACCATTAAGTGGTTCGACTCCTGGGGCCAGGGA
bcr_clone_644	CGTGGACACGTCCAAGAACCAATTCTCCCTGAAGCTGAGCTCTGTGATCGCTGCGGACACGGCCGTGTATTACTGTGCGAAAGTCGAGGGAAACCCAACTACACGTCCCTTGGACTACTGGGGCCAGGGA
bcr_clone_645	CTCAAGAGATGATTCAAAGAACTCATTGTATCTGCAAATGAACAGCCTGAGAACCGAGGACACGGCCATATATTACTGTGTTAGAATAGGACCCCCCGGTGACTACGCTATGGATGTCTGGGGCCAAGGG
bcr_clone_646	CGGACATCCCGGGTTTCCCCAGGCTGGGCGGTAGGTTTGGGGTGAGGTCTGTGTCACTGTGGTTTTACTATGGTTCAGGGAGTTATTATAACTCTAGACCTCCAACTGGTTCGACCCCTGGGGCCAGGGA
bcr_clone_647	TTCCAAGAACACGCTGTATCTGCAAATGAACAGCCTGAGAGCCGAGGACACGGCCGTATATTACTGTGCGAAAGATCTAGTAGGAGACTACGGTGACTACTTTAATGCTTTTGATATCTGGGGCCAAGGG
bcr_clone_648	CTCCTGACAGCCCCGCCTCCAGTTCCAGGTGTGGTTATTGTCAGGCGATGTCAGACTGTGGTGGATATAGTGGCTACGATTAGAGGGGAATTACTACTACTACTACGGTATGGACGTCTGGGGCCAAGGG
bcr_clone_649	CCAGCAAGGGAAGGCCCCCAAACAGACCAGGAGGTTTCTGAAGGTGTCTGTGTCACAGTGGGGTATAGCAGCAGCTGGTTAGGAGGGGGTTCCGTACTACTACTACGGTATGGACGTCTGGGGCCAAGGG
bcr_clone_650	CGTCTCCAGAGACAACGCCAAGAACTCACTGTATCTAGAAATGAACAGTCTGAGAGCCGAGGACACGGCTATTTATTACTGTGTGAGAGAGGGCGAAACATTAGCGAGCTTTGACTACTGGGGCCAGGGA
bcr_clone_651	CATCTCCAGAGACCATTCCAAGAACACGCTGTATTTTCAAATGAACAGCCTGAGAGACGAGGACACGGCTGTGTATTATTGTGCGGGACGCCCGATAGGAGCAGCTGCGTTTGACTACTGGGGCCAGGGA
bcr_clone_652	GCAAGAGGAGACTCGGTGACACCAGTCTCCTGTAGGGACAGGAGGCTTTTGTGGGGGTTCGTGTCACTGTGAGCATATTGTGGTGGTGACTGCTATTCCAAACAACTGGTTCGACCCCTGGGGCCAGGGA
bcr_clone_653	CCGTGAAGGGCCGATTCACCATCTCCAGAGAAAGTTCCGAGAACTCCTTGTATCTTCAAATGAACAGCCTGAGAGCCGGCGACACGGACTGGGGTCCTTCTACGACGGTATGGACGTCTGGGGCCAAGGG
bcr_clone_654	GGGCTCAGTGACACCCGCAGGGACAGGAGGATTTTGTGGGGGCTCGTGTCACTGTGAGGATATTGTACGAATGGTGTATGCTATGCGGATACAGCTATGGTTAGCTTGGTTCGACCCCTGGGGCCAGGGA
bcr_clone_655	AGCAAAAGGGACCTCGGTGACACCAGTAGGGACAGGAGGATTTTGTGGGGGCTCGTGTCACTGTGAGCATATTGTGGTGGTGATTGCTCCTTTAGGCGCTAGTCTTCGGGGGGTCGTCTGGGGCCAAGGG
bcr_clone_656	CCCCTCGGTGCCCTGCCACCTCCTCAGGTCAGCCCTGGACATCCCGGGTTTCCCCAGGCCTGGCGGGAGGTTTGGGATGACGTCTATGTCACTGTGCCAGAGGAACGGGTTCGACCCCTGGGGCCAGGGA
bcr_clone_657	AGCCCTGGACATCCCGGGTTTCCCCAGGCCTGGCGGTAGGTTTGGGGTGAGGTCTGTGTCGCTGTGGTTTTACGATTTTTGGAGTGGTTGTGACTACTGCTACCACACTATGGACGTCTGGGGCCAAGGG
bcr_clone_658	CCACCAACCCAGACACATCCAAGAACCAGTTCTCCCTGCACCTGAACTCTGTGACTCCAGACGACACGGCTCTGTATTAGTGTGGAAGTATACCAACATCTAGTAGTCCTTTGACTACTGGGGCCAGGGA
bcr_clone_659	GAGAGACAACGCCAAGAACTCCGTGTATTTGCAAATGAACAGTCTGCGAGCGGAGGATACGGCCTTGCCGACGCAGTCCCTGCACAGCAGTCAACCGCTGAATTGAACCAATGACTACTGGGGCCAGGGA
bcr_clone_660	CTCCAGAGACAATTCCAAGGGCACATTGTTCCTGCAGATGAACAGCTTGAGAACTGAGGACACGGCTGTCTATTACTGTGCGAGGGAGGAATTGGCTCGTTCCTTCGGTTTTGATATCTGGGGCCAAGGG
bcr_clone_661	ACCCAGGAGGCCCCAGAGCTCAGGGCGCCTGGGTGGATTCTGAACAGCCCCGAGTCACGGTGGGTATAGTGGGAGCTACTACTTACTTTATCCCCACCGGGAATGCTGGTTCGACCCCTGGGGCCAGGGA
bcr_clone_662	CACCATCGCCAAGGACATCTCCCATGACCAGGTGGTCCTTACAATCACCAACGTGGACCCTGTGGACACAGCCACATATTACTGTGCACGCACGACCCTTGATTTTATGGCCCCCTACTGGGGCCAGGGA
bcr_clone_663	GCCCTGGACATCCCAGGTTTCCCCAGGCCTGGCGGTAGGTTTAGAATGAGGTCTGTGTCACTGTGGTATTACGATGTTTTGACTGATTATCAAGTACTACTACTACGGTATGGACGTCTGGGGCCAAGGG
bcr_clone_664	CATCCCAGGTTTCCCCAGGCCTGCCGGTAGGTTTAGAATGAGGTCTGTGTCACTGTGGTATTACGATATTTGGACTGGTTATTATAAACTATACTACTACTACTACGGTGTGGACGTCTGGGGCCAAGGG
bcr_clone_665	CCCCAAACAGACCAGGAGGTTTCTGAAGGTGTCTGTGTCACAGTGGGGTATAGCAGCAGCTGGTAGGCCCTTTGGGTATTGGACCGATGTGAACTGGGGTGGGGCTGCTCGAGGCTACTGGGGCCAGGGA
bcr_clone_666	GCTCAGTGACACCCGCAGGGACAGGAGGATTTTGTGGGGGCTCGTGTCACTGTGAGGACATTGTACTAATGGTGTATGCAAGGGGGGAAGAGCTTACTACTACTACGGTATGGACGTCTGGGGCCAAGGG
bcr_clone_667	GGTCAGCCCCGGACATCCCGGGTTTCCCCAGGCTGGGCGGTAGGTTTGGGGTGACGTCTGTGTCACTGTGGTGTTACTATGGTTCAGGGACTTATTATACTATAACTGGTTCGACCCCTGGGGCCAGGGA
bcr_clone_668	CCAGGAGGCCCCAGAGCTCAGGGCGCCTGGGTGGATTCTGAACAGCCCCGAGTCACGGTGGGTATAGTGGGAGCTACTACTTTTGGCCTGTGTGAATCGGCGATACTACTTTGACTACTGGGGCCAGGGA
bcr_clone_669	GACCACAGACACATCCACGAGTAAAGCCTACATGGAGGTGAGGAGCCTGAGATCTGACGACACGGCCGTCTATTATTGTGCGAGAGATGGGTCCTACGGTGACTACGGCCTTGGCCACTGGGGCCAGGGA
bcr_clone_670	ATTCACCATCTCCAGAGACGAGTCCAAGAATATACTTTATCTGCATATGAACAGCCTGACAGTCGAGGACACGGCCATATATTTCTGTTCGAATGATCGTATTGGGTATGCATTCTTCTGGGGCCAGGGA
bcr_clone_671	TCCCTGGGAAGCTCCTCCTGACAGCCCCGCCTCCAGTTCCAGGTGTGGTTATTGTCAGGGGGTGCCAGGCCGTGGTAGAGATGGCTACAAAAAAGGCCAGTTATCTGGATTTGACTACTGGGGCCAGGGA
bcr_clone_672	GCCCTGGACATCCCAGGTTTCCCCAGGCCTGGCGGTAGGTTTAGAATGAGGTCTGTGTCACTGTGGTATTACGATATTTTGACTGGTTATTCTAATTTGATACAACTGGTTCGACCCCTGGGGCCAGGGA
bcr_clone_673	GGTCAGCCCTGGACATCCCGGGTTTCCCCAGGCCTGGCGGTAGCTTTGGGGTGAGGTCTGTGTCAGTGTGTTATTACGATTTTGGGCGTGGTTATCCCGAACTGATGCTTTTCATATCTGGGGCCAAGGG
bcr_clone_674	GAAGCTCCTCCTGACAGCCCCGCCTCCAGTTCCAGGTGTGGTTGTTGTCAGGCGATGTCAGACTGTGGTGGATATAGTGGCTACGGTTACATATTGTGGTGGTGATTGCCACACCACCCACCTGCAGGGA
bcr_clone_675	CTCCAGAGACAATTCCAAGAACACGCTGTATCTGCAAATGAACAGCCTGAGAGCTGAGGACACGGCTGTGTATTACTGTGCGAAGCCATACAGTAACCACGACTACTACTTTGACTACTGGGGCCAGGGA
bcr_clone_676	AGAGCCAGCAAGAGGAGACTCGGTGACAGCAGTCTCCTGTAGGGACAGGAGGATTTAGCGGGGGTTCGTGTCACTGTGAGCATATTGTGGTGGTGACTGCTATGATGCTTTTGATATCTGGGGCCAAGGG
bcr_clone_677	CCAGACGCCTGGACCAGGGCCTGTGTGGGAAAGGCCTCTGGCCACACTCAGGGGCTTTTTGTGAAGGGCCCTCCTGCTGTGTGACTACGGTGGTAACTCCGCCTGGTACTTCGATCTCTGGGGCCGTGGC
bcr_clone_678	GCCAGAAAAGACCAAGTTGTGCTGAGCCCAGCAAGGGAAGGTCCCCAAACAAACCAGGAAGTTTCTGAAGGTGTCTGTGTCACAGTGGAGTATAGCAGCTCGGACCCCTTTTGACTACTGGGGCCAGGGA
bcr_clone_679	GGGCCCCAAATGCCTGGACCAGGGCCTGCGTGGGAAAGGTCTCTGGCCACACTCGGGCTTTTTGTGAAGGGCCCTCCTGCTGTGTGACCCCAGAAGGCACCTAAACTGGTTCGACCCCTGGGGCCAGGGA
bcr_clone_680	GTCAGCCCTGGACATCCCAGGTTTCCCCAGGCCTGGCGGTAGGTTTAGAATGAGGTCTGTGTCACTGTGATATTACGATATTTTGACTGGTTCAGGGTCGGGGTAACATGAGGACGTCTGGGGCCAAGGG
bcr_clone_681	CAATTCCAAGAACACGGTGTATCTGCAAATGAACAGCCTGAGAGCCGAGGACACGGCCGTATATTACTGTGCGAAAGATCGGCTAGCAGCAGTTGGAACAGGGTACTACTTTGACTACTGGGGCCAGGGA
bcr_clone_682	GCCCAGCCCCTACCCAGGAGGCCCCAGAGCTCAGGGCGCCTGGGTGGATTCTGAACAGCCCCGAGTCACGGTGGGTATAGTGGGAGCTACTAACCGATCAGGCTACTACTTTGACTACTGGGGCCAGGGA
bcr_clone_683	CAGGGCCTGTGTGGGAAAGGCCTCTGGCCACACTCAGGGGCTTTTTGTGAAGGGCCCTCCTGCTGTGTGACTACGGTGGTAATTCCAATTGGGGCCGATGTACAACTGGTTCGACCCCTGGGGCCAGGGA
bcr_clone_684	CATAAGCACGGCCTACATGGAGCTGAGCAGCCTCAGATCTGAAGACACGGCCGTATATTTCTGTGCCAGAGGCAGGCACTGGCCGGGTATACGAGCAGCTGGTACTACAGGTGACTACTGGGGACAGGGA
bcr_clone_685	CAGAGACAATTCCAAGAGTACAGTGTTTCTTCAAATGAGCAGTCTGCGACCTGAGGACACGGCTATGTATTATTGTGTGAAGGGGTCGTCCTCCGATTACTATGACAAGTTTGACCATTGGGGCCAGGGA
bcr_clone_686	CCAGGTGGTCCTTACGATGACCAACATGGACCCTGTGGACACAGCCACATATTACTGTGCACGAATTGAACTGATGAAAATCTATTCCAGTGGCTGGTACGTGAGTGCTTTTGATATCTGGGGCCAAGGG
bcr_clone_687	CCCGCCTCCAGTTCCAGGTGTGGTTATTGTCAGGCGATGTCAGACTGTGGTGGATATAGTGGCTACGATTACGTCCGATACGGTGACTACGCGTGGTGGTGTGTGTTTTCTTGACTACTGGGGCCAGGGA
bcr_clone_688	GCTCCTCCTGACAGCCCTGCCTCCAGTTCCAGGTGTGGTTATTGTCAGGGGGTGCCAGGCCGTGGTAGAGATGGCTACAATTTGGCCGTATTACTACTACTACTACGGTATGGACGTCTGGGGCCAAGGG
bcr_clone_689	CAAGTCCATCAATACCGTCTACCTGCAGTGGAGCAGCCTGAGGGCCTCGGACAGCGCCATGTACTACTGTGCGCGGCGGGGATTTTATACTGGAACCACCAACTATGACTTGGAGTACTGGGGCCAGGGA
bcr_clone_690	GTATCTGCAAATGAACAGCCTGAGAGCCGAGGACACGGGTGTTTATTACTGTGCGAGAAGTCAAGTGTATAGTGCCAACTGGCAAGGATATTACTACTACCATCACGGTATTGACGTCTGGGGCCAAGGG
bcr_clone_691	CTCCAGAGACAATTCCAAGAATAGTCTGTCTTTGCAAATGAACAGCGTGAGAGCCGAGGACACGGCTATTTATTACTGTGCGAGAGATTCGAAGTCAACTCGGGGCCCCGGAGGTCGCTGGGGCCTGGGA
bcr_clone_692	CAGGTCAGCCCCGGACATCCCGGGTTTCCCCAGGCTGGGCGGTAGGTTTGGGGTGAGGTCTGTGTCACTGTGGTATTATTATGGTTCAGGGAAGGCTTACTACTACGGTATGGACGTCTGGGGCCAAGGG
bcr_clone_693	GGCCGATTCACCATCTCCAGAGACAATTCCAAGAACACGCTGTATCTGCAAATGAACAGCCTGAGAGGTGAGGACACGGCTGTGTATTACTGTGCGAAAGTCATATGTCCCCGACAACTGGGGCCAGGGA
bcr_clone_694	AGACACGTCTACAGACACAGCCTACATGGAGCTGAGCAGCCTGACATCTGAAGACACGGCCGTGTATTATTGTACAACAGAGGACCATATGTCCTACCACTACTACATTGTGGACGTCTGGGGCCAAGGG
bcr_clone_695	AGCAGCCCAGCCCCTACCCAGGAGGCCCCAGAGCTCAGGGCGCCTGGGTGGATTCTGAACAGCCCCGAGTCACGGTGGGTATAGTGGGAGCTAGTGGGGGGCCAACTGGTTCGACCCCTGGGGCCAGGGA
bcr_clone_696	AAAGGCCGCTGGGCACACTCAGGGGCTTTTTGTGAAGGCCCCTCCTACTGTGTGACTACGGTGACTACGCGCGTATTTACAGGGAGCGGATGGAATTTTAATGAACTGGTTCGACCCCTGGGGCCAGGGA
bcr_clone_697	CTCCTTCAGAGACACTTCCAGGAACACATTCTATCTGCAAATGAACAGCCTGAGAGCCGAGGACACGGCCACTTATTACTGTGCTAGAGGAAGCGGGAATTACTGGTACTTCGATGTCTGGGGCCGTGGC
bcr_clone_698	CCCGGGTTTCCCCAGGCCTGGCGGTAGGTTTGGGGTGAGGTCTGTGTCACTGTGGTATTACGATTTTTGGAGTGGTTATTTTTTCGGAGCCTACTACTACTACTACGGTATGGACGTCTGGGGCCAAGGG
bcr_clone_699	AGACAACGCCAAGAACTCACTGTATCTGCAAATGAACAGCCTGAGAGCCGAGGACACGGCTGTATATTACTGTGCGAGAGATCGGGCTACGGTTCGACTATCTGGCTGGTTCGACCCCTGGGGCCAGGGA
bcr_clone_700	GACATCCCGGGTTTCTCCAGGCCTGGCGGTAGGTTTGGGGTGAGGTCTGTGTCACTGTGGTATTACGATTTTTGGAGTGGTTATTACCCACGTATAATAGTACAACTGGTTCGACCCCTGGGGCCAGGGA
bcr_clone_701	AGAGCCAGCAAAGGGGACCTCGGTGACACCAGTAGGGACAGGAGGATTTTGTGGGGGCTCGTGTCACTGTGAGCATATTGTGGTGGTGATTGCTATTCGTGCTCAGATTTTTGACTACTGGGGCCAGGGA
bcr_clone_702	AGACAACGCCAAGAAGTCCGTCTATCTGAATTTGAACAGTCTGAGACTTGAGGACACGGCCTTCTATTTCTGTGTGAAAGATTCTGGAGGCAGCTGGTCTAACAACTGGTTCGCCTCCTGGGGCCAGGGA
bcr_clone_703	CAAAAACCAGGTGGTCTTTACAATGACCAACATGGACCCTGTGGACACAGCCACATATTATTGTACACACAGGATGAATAGTGGAAGCTACTATCTGTCCGACAGTGCTTTTGATATCTGGGGCCAAGGG
bcr_clone_704	CAAGTCCAAGAGGCGCGCTGAGCCCAGCAAGGGAAGGCCCCCAAACAAACCAGGAGGTTTCTGAAGCTGTCTGTGTCACAGTCGGGTATAGCAGCGGCTACTTCATGCTTTTGATATCTGGGGCCAAGGG
bcr_clone_705	ATTCACCATCTCCAGAGACAATTCCAAGAACACGCTGTATCTTCAAATGAGCAGTCTGAGAGCTGAGGACACGGCTGTGTATTACTGTGTGAAGGGTTATAACTGGAACTCCGACTACTGGGGCCAGGGA
bcr_clone_706	GGTCAGCCCTGGACATCCCAGGTTTCCCCAGGCCTGCCGGTAGGTTTAGAATGAGGTCTGTGTCACTGTGGTATTACGATATTTTGACTGGTTATTATCTGGGTCGGCTTTGAGGTACTGGGGCCAGGGA
bcr_clone_707	TCAGCCCTGGACATCCCAGGTTTCCCCAGGCCTGGCGGTAAGTTTAGAATGAGGTCTGTGTCACTGTGGTATCACGATATTTTGACTGGTTGACAATATCCCGGGAGGGTTCGACCCCTGGGGCCAGGGA
bcr_clone_708	CTCCAGAGACAACTCCAAGAACACGTTGTTTCTGCAAATGAACAGCCTGAGAGTCGAGGACACGGCCGTATATTACTGTGCGAAAACGAACGGTCATTCTTATTGGTACTTCGATCTCTGGGGCCGTGGC
bcr_clone_709	GAAACAGTTCTCCCTGAAACTGACCTCTGTGACCGCCGCAGACACGGCCGTGTATTACTGTGCGAGAGCTCCTATTCTGGAGGTGTTCGCTAGCCCCGAGATTTACGGTATGGATGTCTGGGGCCAAGGG
bcr_clone_710	CAAGAACACAGTATATCTCCAAATGAACAGTTTGAGAGCCGAGGACACGGCCACATATTATTGTGCGAAAAGTCGGATCTACGATTTTTGGAGTGGGGAGCAAAATTGGTTCGACCCCTGGGGCCAGGGA
bcr_clone_711	TTCCAAGAACACCCTGTATCTTCAAATGAAGAGCCTGAGAGTTGAAGACACGGCCGTGTATTACTGTGCGAGACTACGATACGATTTTTGGAAGAACGAATACTACGGAATGGACGTCTGGGGCCAAGGG
bcr_clone_712	GCAAAAGGGACCTCGGTGACACCAGTAGGGACAGGAGGATTTTGTGGGGGCTCGTGTCACTGTGAGCATATTGTGGTGGTGATTGCTATCGTATTGGACTAAAGCCCCTTTTTTCCACTGGGGCCAGGGC
bcr_clone_713	ATTCACCATCTCCAGAGACAACGCCAAGAGCTCACTGTATCTGCAAATGAACAGTCTCAGAGCCGAGGACACGGCTGTGTATTACTGTGGGAAGGGAGGATTACATGATTTGGACGTTAGGGGCCAAGGG
bcr_clone_714	CAACTCACTGTATCTGCAAATGAACAGCCTGAGAGCCGAGGACACGGCTGTGTATTACTGTGCGAGAGATCTTATGATTACATTTGGGGGAGTTATGTCTTACGATGCTTTTGATATCTGGGGCCAAGGG
bcr_clone_715	AGACAACGCCAAGAATTCCCTGTATCTGCAAATGAACAATCTGAGACCTGAGGACTCGGCCTTGTATTACTGTGCAAAAGACTTTTTGACTACATCGTACGACTACGTCATGGACGCCTGGGGCCAAGGG
bcr_clone_716	GCTGAATCTGCAAATGAACAGCCTGAGAGCCGAGGACACGGCCGTATATTACTGTGCGAAGGATCTTAGCAGAGGTGGTTCTCTTCCCATTAGTTTTCCCCAATACACCCTTGACTATTGGGGCCAGGGA
bcr_clone_717	CTCCAGAGACAACGCCCAGAACTCACTGTTTCTGCAAATGAAAAGTCTGAGAGCCGAGGACTCGGCTCTTTATTTCTGTGTGAGACCCAAGACTACGGTGACTAACACCCTTGCCTACTGGGGCCAGGGA
bcr_clone_718	AATAGACACGTCTAAGAACCAATTCTCCCTGAGGCTGCTCTTTGTGACTGCCGCGGACACGGCCGTGTATTACTGTGCGAGAGGGGAATCTATAACGATGATGTACCACTTTGACCAGTGGGGCCAGGGA
bcr_clone_719	CCGATTCACCATCTCCAGAGACAACGCCAAGAACTCACTGTATCTTCAAATGAACAGCCTGAGAGCCGAGGACACGGCTGTTTATTACTGTGCGAGAGGTGGTGACTACGGCGACTACTGGGGCCAGGGA
bcr_clone_720	CAGAGACAACGCCAAGAACTCACTGAATCTGCAAATGAACAGCCTGAGAGGCGAGGACACGGCTATTTATTACTGTGTGAGAGATAGGGATCCCGGCAGCTGGTCTCTTTTGGACGTCTGGGGCCAAGGG
bcr_clone_721	ACCCCACCCAGCAGCCCAGCCCCTACCCAGGAGGCCCCAGAGCTCAGGGCGCCTGGGTGGATTCTGAACAGCCCCGAGTCACGGTGGGTATAGTGGGAGCTAGGGGTACTTTGACTACTGGGGCCAGGGA
bcr_clone_722	CAGGTTCACCATCTCCAGAGATGATTCAACGAACACGACTTATCTACAAATGAACAGCCTCAAAAGCGACGACACGGCCGTGTATTTCTGTACCCTAGAGGGCAAGGGGTTTAACTACTGGGGCCAGGGA
bcr_clone_723	CAAGAATCAGGTGGTCCTTACAATGACCAACATGGACCCTGTGGACACAGGCACATATTACTGTGCACATCGCGGATATTGTCGTGGTGAGATTTGCGGAGTTAGTTGGTTCGACCCCTGGGGCCAGGGA
bcr_clone_724	CTCCTGTAGGGACAGGAGGATTTTGTGGGGGTTCGTGTCCCTGTGAGCATATTGTGGTGGTGACTGCTATTTTGTGCGTTTTTCGTGGACAATCCCGCCAGAACGACCCATTGACTACTGGGGCCAGGGA
bcr_clone_725	CGCCAAGAGATCACTGCATCTGGAAATGAATAGCCTGCGAGCCGACGACACGGCTGAGTCTGAATGCGTGACCAACTGCTCCGAGGGGGGATGGCATCAACTGGCGCCCTTTGACTACCGGGGCCAGGGA
bcr_clone_726	ATTCATCATCTCAAGAGATGATTCAGAAAACAGACTGTATCTCCAGATGAGCAGCCTGAAAGCCGAGGACACAGCCGTCTATTACTGTACCACAGATCTACCTTACTCCTTTGAATATTGGGGCCAGGGA
bcr_clone_727	GAGGCGCGCTGAGCCCAGCAAGGGAAGGCCCCCAAACAAACCAGGAGGTTTCTGAAGCTGTCTGTGTCTCAGTCGGGTATAGCAGCGACTACCCCGCGGGGGATGGTGGTTCGACCCCTGGGGCCAGGGA
bcr_clone_728	TGTATCTGCAAATGAACAGCCTGAGAGTCGAGGACACGGCCGTGTATTACTGTGCGAGAGGGGCTATTCGAGGCGTGACATTGTACTGGTGGTGTATCCTATAAACAGCGCCGACTACTGGGGCCAGGGA
bcr_clone_729	GACATCCCGGGTTTCCCCAGGCCTGGCGGTAGGTTTGAAGTGAGGTCTGTGTCACTGTGGTATAACTATGATAGTAGTGGTTGTTAGACCGGCCTACTACTAGTACGGCATGGACGTCTGGGGCCAAGGG
bcr_clone_730	CTGGACCAGGGCCTGCGTGGGAAAGGCCTCTGGGCACACTCAGGGGCTTTTTGTGAAGGGTCCTCCTACTGTGTGACTACAGTAATACCTTCATTACTACTACTACGGTATGGACGTCTGGGGCCAAGGG
bcr_clone_731	CACCATATCCGTAGACACGTCCAAGAACCAGTTCTCCCTGAATCTGACCTCTGTGACCGCCGCAGACACGGCTCTCTATTACTGTGCGAGACATCTCAGACTACGTCCCCTACTTGACTGGGGCCAGGGA
bcr_clone_732	CCAGAAAAGACCAAGCTGCGCTGAGCCCAGCAAGGGAAGGTCCCCAAACAAACCAGGCAGTTTCTGAAGGTGTCTGTGTCACAGTGGAGTATAGCAGCTCGTACAGAGCTTTGACTACTGGGGCCCGGGA
bcr_clone_733	CCAGACGCCTGGACCAGGGCCTGTGTGGGAAAGGCCTCTGGCCACACTCAGGGGCTTTTTGTGAAGGGCCCTCCTGCTGTGTGACTACGGTGGTAACACATCAGTTTACTTCCAGCACTGGGGCCAGGGC
bcr_clone_734	AGACAACACCAAGAAGTCACTGTATCTGCAAATGGACAGCCTGAGAGCCGAAGACACGGCTGTTTATTACTGTGTCAGAGATCGGGGGTACTACGCGTCTGAGGATTACTTTGACTACTGGGGCCAGGGA
bcr_clone_735	CCTGCTGCCTCCTCCGGTCAGCCCTGGACATCCCAGGTTTCCCCAGGCCTGGCGGTAGGTTTAGAATGAGGTCTGTGTCATTGTGGTCCAAAGAGAGTCTGTGCACTGGTTCGACCCCTGGGGCCAGGGA
bcr_clone_736	GACGCCTGGACCAGGGCCTGTGTGGGAAAGGCCTCTGGCCACACTCAGGGGCTTTTTGTGAAGGGCCCTCCTGCTGTGTGACTACGGTGGTATGAACCCGGTGAGGTTGGCCGACTACTGGGGCCAGGGA
bcr_clone_737	CAAGAGGCGCGCTGAGCCCAGCAAGGGAAGGCCCCCAAACAGACCAGGAGGTTTCTGAAGCTGTCTGTGTCACAGTCGGGTATAGCAGCGACTACTGCTTGGGCGCTGGTTCGACCCCTGGGGCCAGGGA
bcr_clone_738	GAGGCGCGCTGAGCCCAGCAAGGGAAGGCCCCCAAACAAACCAGGAGGTTTCTGAAGCTGTCTGTGTCACAGTCGGGTATAGCAGCGGCTACCGACGGGGGGGCTAGGGGCTGACTACTGGGGCCAGGGA
bcr_clone_739	AGCAAGAGGAGACTCGGTGACACCAGTCTCCTGTAGGGACAGGAGGATTTTGTGGGGGTTCGTGTCACTGTGAGCATATTGTGGTGGTGACTGCTATTGGTCATACTACTTTGACTACTGGGGCCAGGGA
bcr_clone_740	CAATTCCAAGAACACGTTGTCTCTGCACCTGAACAGCCTGAGAGCTGAGGACACGGCTGTTTATTACTGTGCTAAAGATGGTTTTGCCTGGTTATTCTCGGCTTCCTATTTTGACTCCTGGGGCCAGGGG
bcr_clone_741	AGAGCCAGCAAGAGGAGACTCGGTGACACCAGTCTCCTGTAGGGACAGGAGGATTTTGTGGGGGTTCGTGTCACTGTGAGCAAATTGTGGCGGTGACTACTACTACGGTATGGACGTCTGGGGCCAAGGG
bcr_clone_742	AGCCCCTGCCCCCACCCAGGAGGCCCCAGAGCTCAGGGCGCCTGGTCGGATTCTGAACAGCCCCGAGTCACAGTGGGTATAACTGGAACGACGTGGGGATACTTTGACTTTGGGCTACTGGGGCCAGGGA
bcr_clone_743	CTCCAGAGACTGTTCCAAGAACTCGCTGTTTCTGCAAATGAACAGCCTGAGAGCCGAGGACACGGCCTTATATTACTGTGCGAGCTATCAGCAGTACGTCGAACTACGACAAGAGTACTGGGGCCAGGGA
bcr_clone_744	ATCCACGGGCACAGCCTACTTGGAGGTGAGGCGCCTGAAATCTGACGACACGGCCGTATATTACTGTGCGAGAGGGGCAGCAGCTGGGTCTTACCACTACTACTACGGAATGGACGTCTGGGGCCAAGGG
bcr_clone_745	TTCCAAGAACACGCTGTATCTTCAAATGAGCAGTCTGAGAGCTGAGGACACGGCTGTGTATTTCTGTGTGAAAGATCGGGATGTACTGGTGCTGTATGCTATTACCGGTATGGACGTCTGGGGCCAAGGG
bcr_clone_746	CAACGCCAAGAACTCACTTTATCTGCAAATGAACAGCCTGAGAGCCGACGACACGGCCGTATATTACTGTGCGAGGGTTCAGTGGAGTAGTACCTGGGACTCCAATTGGTTCGACTCCTGGGGCCAGGGA
bcr_clone_747	ATCCGCGACTACAGCCTACTTGGAACTGAGCAGCCTGAGATCTGAAGACACGGCTGTTTATTTCTGTGCGAGATGGGAAAATTACTATGATAGTCGTGGTTATCACGCGGGATACATCTGGGGCCAGGGA
bcr_clone_748	CATCTCAAGAGATGATTCAAAAAACACCCTGTACCTGCAAATGGAGAGCCTGCAAAGCGAGGACACAGCCATGTACTATTGCGTACATGATAGTACCTATTTTTTCTGCTATGAAAACTGGGGCCGGGGA
bcr_clone_749	ACAATTCCAAGAACACGCTGTATCTGCCAATGAACAGCCTGAGAGCTGAGGACACGGCTGTGTATTACTGTGCGAGACCGATTTATCAAAAGTGGTGACTCCTACCAGCACCGACTACTGGGGCCAGGGA
bcr_clone_750	CAGCCAGAGCCAGCAAGATGGGGCTCAGTGACACCCGCAGGGACAGGAGGATTTTGTGGGGGCTCGTGTCACTGTGAGGATATTGTACTGGTGGTGTATGCTATGGCCGTTCGACCCCTGGGGCCAGGGA
bcr_clone_751	CAAGAGGCGCGCTGAGCCCAGCAAGGGAAGGCCCCCAAACAAACCAGGAGGTTTCTGAAGCTGTCTGTGTCGCAGTCGGGTATAGCAGCGGCTCAACTACTACTACGGTATGGACGTCTGGGGCCAAGGG
bcr_clone_752	ATCCCGGGTTTCCCCAGGCTGGGCGGTAGGTTTGGGGTGAGGTCTGTGTCACTGTGGTATTACTATGGTTCAGGGAGTTATTATAACGTACGGCTACTACTACTACGGTATGGACGTCTGGGGCCAAGGG
bcr_clone_753	TCCCGGGTTTCTCCAGGCCTGGCGGTAGGTTTGGGGTGAGGCCTGTGACACTGTGCTATTACGATTTTTGGAGTGGTTAAGTCCCCTTTGGCCGCGCTAGTAATACGGAATGGACGTCTGGGGCCAGGGG
bcr_clone_754	CAGAGACCACTCCAAAAACACACTCTATCTGGAAATGAGCGACCTGGGAGTCGAAGACACGGCCGTATATTATTGTGTGAAGGACCGGGGGGCGAGTACACAGTACGGCATGGACGCCTGGGGCCAAGGG
bcr_clone_755	GGACACGTCGACGAGCACAGTCTTCATGGACCTGAGCAGTCTAAGATATGAGGACACGGCCGTCTATTTCTGCGCGAGAGAGGCCCTGCCGTATAGCAGCACCTGGTCACTTGAAAAGTGGGGCCAGGGA
bcr_clone_756	AGACAATTCCAAGAACACGCTGTATCTGCAAATGAACAGCCTGAGAGCCGAGGACACGGCCGTATATTACTGTGCGAAAGATTTGGTGATAGTGGTGGTTACCTACTACTTTGACTACTGGGGCCAGGGA
bcr_clone_757	ATCGACGAGCACAGCGTACATGGAGCTGAGCAGGCTGAGATCTGATGACACGGCCGTATACTACTGTGCGAGAGATGGTTACTATGATAGGCGCTATGAACCCAACGGTATGGACGTCTGGGGCCAAGGG
bcr_clone_758	CGACAAGTCCATCAGCACCGCCTACCTTCAGTGGAGCAGCCTGATGGCCTCGGACACCGCCATGTATTACTGTGCGAGACTGAACGATTTTTGGGGGGGGAATTATGGTATGGACGTCTGGGGCCAAGGG
bcr_clone_759	GAACAGTCTGAGAGCTGAGGACACGGCCTTGTATTACTGTGCAAAAGCGGCGAACCAGTACTTCTATGATACTAGTGGTTCGGCCTTACTTTACTACAACTACTATGGTATGGACGTCTGGGGCCAAGGG
bcr_clone_760	CTCCAGAGACAATTCCAAGAACACGCTGTATCTGCAATTGAACAGCCTGAGAGTCGAAGACACGGCCGTTTATTATTGTGCGAACCGTGGTGGGGCAGACGGTAATTACGCCGACTACTGGGGCCAGGGA
bcr_clone_761	CGTCAAGAACTCCCTGTATCTGCAAATGAACAGTCTGAGAGCGGAGGACACGGCCCTGTATTATTGTGCAAAAGAAATTAACTATAACACTGGCTGGGGGACCACCGGTTTAGACGTCTGGGGCCAAGGG
bcr_clone_762	CTCCAGAGACAACGCCAAGACCTCACTGTATCTCCAAATGAACAGCCTGAGAGCCGAGGACACGGCTGTGTATTACTGTGCGAGCCCCAAGACCACGGTGACTAACACCCTTGCCTACTGGGGCCAGGGA
bcr_clone_763	ACCAGTCTCCTGTAGGGACAGGAGGATTTTGTGGGGGTTCGTGTCACTGTGAGCATATTGTGGTGGTGACTGCTATTCAGGGGAGACCTATTACTACTACTACTACGGTATGGACGTCTGGGGCCAAGGG
bcr_clone_764	CACCATCTCCAGAGACAAATCCAAGAACACGCTGTATCTGCAAATGAACAACCTGAGAGTCGAGGACACGGCCGTATATTACTGTGCGAGAAGTTTAGTGGCTGGTACTTTGAGATACTGGGGCCAGGGA
bcr_clone_765	TCACCATCTCCAGAGACAATTCCAAGAACTCCCTGTATCTCCAACTGAACAGCCTGAGAGCCGAGGACACGGCTGTGTATTACTGTGCGAGAGGCAGTGGCTGGCGGAGGGGCACTAATGGGGCCAGGGA
bcr_clone_766	CGCCTATCTGCAAATGAATAGCCTGAAAATCGAGGACACAGCCGTGTATTTTTGTACTAGAGGAGAGGACTACTATGATGGTGTTGGTAACTACTACTACTACTACGCTATGGACGTCTGGGGCCAAGGG
bcr_clone_767	TAAGAACCAGATCTCCCTGAAGTTGTCCTCTGTGACTGCCGCGGACACGGCCATTTATTTTTGTGCGAGAGATATTCCCCGCCATCCGGGGGGGTACATCTTCTACGGTCTGGACGTCTGGGGCCAAGGG
bcr_clone_768	CGGGTTTCCCCAGGCCTGGCGGTAGGTTTGAAGTGAGGTCTGTGTCACTGTGCTACTACTATGACAGTAGTGGTTATTACTTTTTGGAGAAAATCTCACTATTGACTGGTTCGACCCCTGGGGCCAGGGA
bcr_clone_769	GGACACCTCCAAAAACCAGGTGGTCCTTACAATGTCCAACATGGACCCTGTGGACACAGCCACATATTACTGTGCACACAAGCGAGTCGGTGCCTACGGTGACTTCAGCTTTGACTACTGGGGCCAGGGA
bcr_clone_770	CGCCTGGACCAGGGCCTGTGTGGGAAAGGCCTCTGGCCACACTCAGGGGCTTTTTGTGAAGGGCCCTCCTGCTGTGTGACTACGGTGGTAACCCAAACGTTAGGGGGGGTTCGACCCCTGGGGCCAGGGA
bcr_clone_771	GAAACTGAGGTCTGCGACCGCAGCGGACACGGCCGTCTATTACTGTGCGACTGGCAGGATTGTCCGACCAGCTATCTTCCGCCGCAACCCCTCCCCACCGGGTTTCTGGTTCGACCCCTGGGGCCAGGGA
bcr_clone_772	CCCAGACGCCTGGACCAGGGCCTGTGTGGGAAAGGCCTCTGGCCACACTCAGGGGCTTTTTGTGAAGGGCCCTCCTGCTGTGTGACTACGGTGGTAACCCCGTTAGTACTTTGACTACTGGGGCCAGGGA
bcr_clone_773	TCAGCCCTGGACATCCCGGGTTTCCCCAGGCCAGATGGTAGGTTTGAAGTGAGGTCTGTGTCAATGTGGTATTATGATTACATTTGGGGGAGTTATGGCCTCCGATGCTTTTGATATCTGGGGCCAAGGG
bcr_clone_774	CACCAAGGACACCTCCAAAAATCAGGTGCTCCTTACAATGACCCACATGGACCCAGAGGACACAGCCACATATTACTGTGCACACAAAGATCCGCATAGCGCTTCGTACTTTGACTACTGGGGCCAGGGA
bcr_clone_775	GTTCGCCATCTCCAGAGACAACGCCAGGAAGTCACTGTTTCTGCAGATGAGCAGCCTGAGAGCCGACGACACGGCTGTCTATTTTTGTGCGAGAGGATGGGGCTATGTGGGCGACTACTGGGGCCAGGGA
bcr_clone_776	AGCCGACAAGTCCATCACCACCGCCTACCTGCAGTGGAGGAGCCTGAAGGCCTCGGACAGCGCCATGTATTACTGTGTGGGACCGACCAGATACAGTAGCACCTGGTACAATGCCTACTGGGGCCAGGGA
bcr_clone_777	CACGTTGTATCTGCAGTTGCATAGCCTGAGACCTGAGGACACGGCTATGTATTACTGTGCGCAAGGAGAGCCGTTGGCTACGATTCGGGGTCGTTACTATTACTACGGTATGGACGTCTGGGGCCAAGGG
bcr_clone_778	TCAGCCCTGGACATCCCAGGTTTCCCCAGGCCTGGCGGTAGGTTTAGAATGAGGTCTGTGTCACTGTGGTATTACGATATTTTGACTGGTTATTATCCCTCTCGGGGGGGATGACTACTGGGGCCAGGGA
bcr_clone_779	CTCCAGAGACAATTCCAAGAACACGATGTATCTGCAAATGAACAGCCTGAGAGCCGAGGACACGGCCGTATATTACTGTGCGAAATTGCGTAGTGGTTATTGGCGCTACTTTGACGACTGGGGCCAGGGA
bcr_clone_780	AGACAACACCCAGAACTCCCTGTACCTACAAATGAACAGTCTGACAAGTGAGGACACGGCCTTCTATTTCTGCGCAAAGGATCGGAATTCAGGGTTGTATCTTTACGACTTTGATTTTTGGGGCCAGGGA
bcr_clone_781	CTCCGGTCAGCCCTGGACATCCCAGGTTTCCCCAGGCCTGCCGGTAGGTTTAGAATGAGGTCTGTGTCACTGTGGTATTACGACATTTTGACTGGCTATTATAGATGCTTTTGATATCTGGGGCCAAGGG
bcr_clone_782	AGCACCGCTGTCAATAGGGGCCCCAAATGCCTGGACCAGGGCCTGCGTGGGAAAGGCCTCTGGCCACACTCGGGCTTTTTGTGAAGGGCCCTCCTGCTGTGTGACTACAGTAATCTACTGGGGCCAGGGA
bcr_clone_783	CACTATCACCAGAGACAATTCCAAGACCACGCTGTATCTGCAAATGAACAGCCTGAGAGTTGAGGACACGGCCACTTATTACTGTGTAAAGAGACAGGCGGACGGTGGGTGGGACTACTGGGGCCAGGGA
bcr_clone_784	GGTGGTCCTTACAATGACCAACATGGACACTGTGGACACAGCCACATATTATTGTGCACGCAGGGGCCGATTTTACGATGTTTTGACTACTACTTATGTGGGCGGATATTTTGACTACTGGGGCCAGGGA
bcr_clone_785	CCAGAGCCAGCAAAAGGGACCTCGGTGACACCAGTAGGGACAGGAGGATTTTGTGGGGGCTCGTGTCACTGTGAGCATATTGTGGTGGTGATTGCTATCTTTGAACTGGTTCGACCCCTGGGGCCAGGGA
bcr_clone_786	CTCCAGAGACGATTCCAAGAATACGCTGTATCTGCAAATGAACGGCCTGAGAGCCGAGGACACGGCCTTATATCATTGTGCGAACTATCAGCAGCGACTGGAACTAGGAGAAGACTACTGGGGCCAGGGA
bcr_clone_787	CTGGGAAGCTCCTCCTGACAGCCCCGCCTCCAGTTCCAGGTGTGGTTATTGTCAGGGGGTGCCAGGCCGTGGTAGAGATGGCTACAACCTATAGTGGGAGGAACGGCGGGTGGGCTACTGGGGCCAGGGA
bcr_clone_788	CAAGACCAAGGGGCACTGACCCCAGCAAGGGAAGGCTCCCAAACAGACGAGGAGGTTTCTGAAGCTGTCTGTATCACAGTGGGGTATAGTAGTGGCTGGTACGGGGGATTTGGTCTACTGGGGCCAGGGA
bcr_clone_789	GGTCAGCCCTGGACATCCCGGGTTTCCCCAGGCCTGGCGGTAAGTTTGAAGTGAGGTCTGTGTCACTGTGGTATTACTATGATAAAAGTGGTTATTAATTCCGCGCCCCGAGGACTACTGGGGCCAGGGA
bcr_clone_790	CAGGTCAGTCCTGGACATCCCGGGTTTCCCCAGGCCTGGCGGTAGGTTTGGGGTGAGGTCTGCTTCACTGTACTATTACGATTTTTGGAGTGGTTCCGGGTACAACTGGTTCGACCCCTGGGGCCAAGGA
bcr_clone_791	CATCATCTCCAGAGATGATTCAAAGAACACGGCGTATCTGCAAATGAACAGCCTGAAAACCGAGGACACGGCCGTGTATTTCTGCACTAGGACACACCAGCTGGCCGCCTTTGACTACTGGGGCCAGGGA
bcr_clone_792	TGACACCCGCAGGGACAGGAGGATTTTGTGGGGGCTCGTGTCACTGTGAGGATATTGTACTAATGGTGTATGCCACTACGACATAGGGGATTAGGTCTACTACTACGATATGGACGTCTGGGGCCAAGGG
bcr_clone_793	AGTTACGTTATCAGTAGATACGTCTCAGGACCAGTTCTCCCTGACCCTGAGCTCTGTGACTGCCGCGGACACGGCCCTTTACTACTGCGCGAGAGAGCGCCACTTCGCTATGGACGTCTGGGGCCAGGGG
bcr_clone_794	CAACTCCAGGAACACACAGTATCTGCAAATGAACGACCTCAGAGTCGACGACACGGCCATTTATTACTGTACGCAAGAGCCCTCGCCATATTATTATGATAAAGCTGGTTTCCGTCACTGGGGCCAGGGA
bcr_clone_795	AAGCCAGGTGGTCCTTAGCATGACCAACATGGACCCTGCGGACAAAGCCACATATTACTGTGCACGGATTGAGTTGGGGATCCATAGCAGTGGCTATTATGTGAGTGCTTTTGATATCTGGGGCCAAGGG
bcr_clone_796	GGAGGGGTCCATCACCACAGCCTTCTTGGACCTGACCAGCCTGAAGTTTGACGACACGGCCGTTTATTACTGTGCGCGACTTCGATACGACTTTTTGACAGGTTATCACTTTGACCTCTGGGGCCAGGGA
bcr_clone_797	ATTAGACACATCCAAGAACGAAGTCTCCCTGCACCTGAGGTCTGTCACTGCCGCAGATACGGCCGTCTATTTCTGTGCCAGAGAGTGGGGGGGCCCGTCTGGGACCTTCTATGACTCTTGGGGCCAGGGG
bcr_clone_798	AGAGCCAGCAAAAGGGACCTCGGTGACACCAGTAGGGACAGGAGGATTTTGTGGGGGCTCGTGTCTCTGTGAGCATTTTGTGGTGGTGATTGCTTTAATTCTGCACTACTTTGACTACTGGGGCCAGGGA
bcr_clone_799	TTCAAGAAACGCACTGTATCTGCAAATGAACAGCCTGAAAACCGAGGACACGGCCGTGTATTACTGTGTTGGCGATATAGGATTTCCTATTGGCGGTTCCTGGTACTCACGTTACTTCTGGGGCCAGGGA
bcr_clone_800	CTCCAGAGACAATTCCAAGAACACGCTGTATCTGCAAATGAACAGCCTGAGAGCTGAGGACACGGCTGTGTATTACTGTGCGAGGACTACGGTGACAAAACGGGACTACTTTGACTACTGGGGCCAGGGA
bcr_clone_801	CGCCTACTTGCAGTGGAGCAGCCTGAAGGCCTCGGACACCGCCATGTATTACTGTGCGAGACAGATCGATTTTTGGGGCGAGTTTCTGGGGACTTACTCCTACTACATTATAGACGTCTGGGGCCAAGGG
bcr_clone_802	CATCCCGGGTTTCCCCAGGCCTGGCGGTAGGTTTGAAGTGAGGTCTGTGACACTGTGGTATTACTATGATAGTAGTGGTTATTACTTCGGTTCACCCCACCAGACGACGTTCGACCCCTGGGGCCAGGGA
bcr_clone_803	GACCCCACCCAGCAGCCCAGCCCCTACCCAGGAGGCCCCAGAGCTCAGGGCGCCTGGGTGGATTCTGAACAGCCCCGAGTCACGGTGGGTATAGTGGGAGCTAGACGACTTTGACTACTGGGGCCAGGGA
bcr_clone_804	AAGCCAGCAAAAGGGACCTCGGTGACACCAGTAGGGACAGGAGGATTTTGTGGGGGCTCGTGTCACTGTGAGGATATTGTAGTGGTGGAAGCTGCTACTGCCGGCCCGTTTTGACTACTGGGGCCAGGGA
bcr_clone_805	GAAGGGCCGCTTCACCATTTCCCGAGACAACGCCAACAACTCGCTGCATCTGCAAATGGACGACCTGAGAGTCGAGGACACGGCTCTATATTATTGTGTGCGGGGTTATATTCCGTCCTGGGGCCAGGGA
bcr_clone_806	CACCATTTCAAGTGACACGTCCATCAATACTGCCTATTTGCAATGGAGAGGCCTGAAGGCCTCGGACACCGCCATATATTACTGTGCGAGAGAATCAGTGGCTTTCTGGTTCGACCCCTGGGGCCAGGGA
bcr_clone_807	CACCATCTCCAGAGACAACTCCAAGAACACCCTTTTTCTACAAATGGACAACCTGCGAGTCGACGACACGGCCGTCTTTTATTGTGCGAAGGCCGGCTCGAAATATAGTGCCTACGTCTTGGGCCAGGGA
bcr_clone_808	CAAAAACCAAGTGGTCCTTACAATGACCAACATGGACCCTGTGGACACAGCCACATATTACTGTGCACACAGCGGGCTAAAGTTCGGGGAGTTAAAGCGGACCATTAATGCGAACTTCTGGGGCCAGGGA
bcr_clone_809	CACCATCTCCAGAGACGACGCCAAGAAGTCACTGTATCTGCAAATGAACAGCCTGAGAGCCGAGGACACGGCTCTCTATTATTGTGCCAAAGTTACAGCTTTGGCTCGCATGGACGTCTGGGGCCAAGGG
bcr_clone_810	GTTCTCCCTGAGTCTGACCTCTGTGACCGCCGCGGACACCGCCATTTATTACTGTGCGAGAGATTTAGGGATAGTAGCAACTGGGCCCAATTACGGCCGCTACTATGGCTTGGACGTCTGGGGCCAAGGG
bcr_clone_811	CAAGAACTCTCTGTCTCTGCAAATGAACAGCCTGAGAGTCGAAGACACGGCCGTATATTTCTGTGCGAGAGATGTGTGGGATATTGCAGTAGTACCTAGCGCCGTCTTTTACGATCCCTGGGGCCAGGGG
bcr_clone_812	CAGAGATGATTCAGCAAACACACTGTATCTGCAAATGAACAGTCTGAGGACCGAGGACACAGCCGTGTATTACTGTTCCACCTTCGATTATACCACTGGTTATGCGGACTTTGACTACTGGGGCCAGGGA
bcr_clone_813	CCCTGCTGCCTCCTCCGGTCAGCCCTGGACATCCCAGGTTTCCCCAGGCCTGGCGGTAGGTTTAAAATGAGGTGTGTGTCACTGTGGTATTACGATATTTTGTCCACTTATGGACGTCTGGGGCCAAGGG
bcr_clone_814	CACCATCTCCAGAGACAACGCCAAGAACTGCCTGTATTTGGAAATGACCAGTCTGAGAGTAGAGGACACGGCCCTGTATTATTGTGTAAAAGAGGGCAACTACTACTCCTTTGACTTCTGGGGCCAGGGA
bcr_clone_815	CTCCAAGGACACCTCCAAAAACCAGGTAGTCCTTACAATGACCGACATGGACCTTCTCGACACAGGCACATATTTCTGTGCACACAGGGATATGTCGGGATCGGGTTACTTTGACTCTTGGGGCCAGGGA
bcr_clone_816	AAGAGACGATTCAAGAAGTACGCTGTATCTGGAATTGAACAGCCTGAAAAGCGAGGACACAGCCGTCTATTATTGTACCACAGATCGAATCGCGGATCACCAACACCAATTCCAGCACTGGGGCCAGGGC
bcr_clone_817	GCTGGGCGGGAGGTTTGGGGTGAGGTCTGTGTCACTGTGGTTTCAGTATGGTTCGGGGAGTTATGGGAAACCCACAGCGTCCGTTTCCCCATTCTCATTGTCGTACGGTCTGGACGTCTGGGGCCAAGGG
bcr_clone_818	AGGAGGCCCCAGAGCTCAGGGCGCCTGGGTGGATTCTGAACAGCCCCGAGTCACGGTGGGTATAGTGGGAGCTACATTCGTGTTGGGACCTGTGTACTACTACTACGGTAGGGACGTCTGGGGCCAAGGG
bcr_clone_819	GCAAATTGACAGTCTGAGACCTGAGGACACGGCCCTGTATTACTGTGTAAAGGACATTGTCCCGGGTCCAGACGACTACATCAGCACCTGGTACTCTTCTGGTGGCGCTATGGACGTCTGGGGCCAGGGG
bcr_clone_820	GGAGAACTAGCCAGAGACAGCAAGAGGGGACTCAGTGACTCCCGCGGGGACAGGAGGATTCTGTGGGGGCTCGTGTCACTGTGAGGATATTGTAGCAGTACCAGCTGGTATTTTGAACTGGGGCCAGGGA
bcr_clone_821	CACCATTACAAGAGATGATTCAAAAAACACGCTGTTTCTGGAAATGGACAGCCTGAAAATCGAGGACACAGCCGTGTATTACTGTGCCACCTATGGTTCAGGGAGAAAATTTGACTACTGGGGCCAGGGG
bcr_clone_822	CATCCCAGGTTTCCCCAGGCCTGGCGGTAGGTTTAGAATGAGGTCTGTGTCACTGTGGTCTGACGCTTTTTTGACTGGTTATTCCTAAGATCAGTAAGACTATTATGCTTTGGACGTCTGGGGCCAAGGG
bcr_clone_823	CACGTCCAAGAACCAGATCTCCCTGAAACTGACCTCTGTGACCGCCGCAGACACGGCTGTATATTACTGTGCGAGATATGTCAGGGGTGTATTGATGCTGCATGGGGTAGCTGACCACTGGGGCCAGGGA
bcr_clone_824	ATTCTTCATCTCAAGAGATGTTTCAAAGGACTCTCTGTATCTGCAGATGAACAGTCTGAAAACCGAGGACACGGCCGTGTATTATTGTGTTAGTTGGGTATCAGGTCGGAATTCCTACTGGGGCCAGGGA
bcr_clone_825	GCTGCCTCCTCAGGTCAGCCCCGGACATCCCGGGTTTCCCCAGGCTGGGCGGTAGGTTTGGGGTGAGGTCTGTGTCACTGTGGTATTACTATGGTTCAGGGAGTTATTATCTCTGGTAGGGGTCCCGGGA
bcr_clone_826	CTCCAAGAATTCACTTTATCTGCAAATGAACAGCCTGAGAGCCGACGACACGGCCATTTATTACTGTGGGAGTTTCTTTTGGAGTGGTTCCGTCCCCTTCTATTACGGTATGGACGTCTGGGGCCTAGGG
bcr_clone_827	GGACACCTCCAAAAACCAGGTGGTCCTTACATTGGCCAACATGGACCCTGTTGACACAGCCACATATTATTGTGCACACAGAGGGCAGCAGGTGGTAATGGATGACTACTTTGACTACTGGGGCCAGGGA
bcr_clone_828	CACCATCTCCAAGGACACCTCCAAAAACCAGGTGGTCCTGACATTGACCAACATGGACCCTGTGGACACAGGCACGTATTACTGTGCACGGAGCTCGATGATGGGTGGTATGGACGTCTGGGGCCAAGGG
bcr_clone_829	GCCTGGCGGTAGGTTTGGGGTTAGGTCTGTGACACTGTGCTAAAAGGCCTCAAAAGCACACCTAATAGCGATTTTTGGAGTGGTTATTACCCACTACTACTACTGCGGTATGGACGTCTGGGGCCAAGGG
bcr_clone_830	CAAGAGTCGAGTCTCCATATCAGTAGACACGTCCAAGAACCAGTTCTCCCTGAGGGTAAACTCTGTGACCGCCGCGGACACGGCCGTTTATTACTGTGCGAGATATCTTATGAATCAGTGGGGCCAGGGA
bcr_clone_831	GTCAGCCCTGGACATCCCAGGTTTCCCCAGGCCTGCCGGTAGGTTTACAATGAGGTCTGTGTCACTGTGGTATCACGATATTTTGACTGGTTACCTCAAACTATTCGGCTTTGACTACTGGGGCCAGGGA
bcr_clone_832	AACAGACCAGGAGGTTTCTGAAGGTGTCTGTGTCACAGTGGGGTATAGCAGCAGCTGGTACCACTACAACTCCGTCCCGATTTAAGTCTATTACTACTACTACTACGGTATGGACGTCTGGGGCCAAGGG
bcr_clone_833	CAAGAGGCGCGCTGAGCCCAGCAAGGGAAGGCCCCCAAACAAACCAGGAGGTTTCTGAAGCTGTCTGTGTCGCAGTCGGGTATAGCAGCGGCTACCATTATTTTACGGTATGGACGTCTGGGGCCAAGGG
bcr_clone_834	CGCCTGGACCAGGGCCTGTGTGGGAAAGGCCTCTGGCCACACTCAGGGGCTTTTTGTGAAGGGCCCTCCTGCTGTGTGACTACGGTGGTAGTCCCTGGTTTTCTTCAAATTCGACCCCTGGGGCCAGGGA
bcr_clone_835	CATCTCAGCCGACAAGTCCATCAGTACCGCCTACGTGCACTGGAAGAGCCTGAAGGCCTCGGACACCGCCATGTATTACTGTGCGAGATTAACCGGTGAGGGTGACTACGAGAGTCACTGGGGCCGGGGA
bcr_clone_836	CATCTCCAGAGACGACGCCAAGAGCACTCTATATCTGCAGATGAACAGTCTAACAGCCGAGGACACGGCTGAATATTTTTGTGTGAGGGGGACCAATGGCTGGTACGGAGTTGACTACTGGGGCCAGGGA
bcr_clone_837	TTCACTGTATTTGCAAATGAACAGCCTGAGAGCCGAGGACACGGCTATATATTATTGTGCGAGAGAGAGTGAGGAGGTCTTAAATTGGGGGACAATAACAGTGGACGAGCTTGACTCCTGGGGCCAGGGA
bcr_clone_838	CATAAGCACGGCCTACATGGAGCTGAGCAGCCTCAGATCTGAAGACACGGCCGTATATTACTGTGCCAGAGGCAGGCACTGGCCGGGTATAGCAGCAGCTGGTACTACCGGTGACTACTGGGGCCAGGGA
bcr_clone_839	GAATTTATTGTATCTGGAAATGAACAGCCTGAGAGCCGAAGACACGGCTGTCTATTATTGTGCGAGAGACAGTCGTTTTTTGGATTGGTTTGTCCCGGTCTGGCACGGTTTGGACGTCTGGGGCCAAGGG
bcr_clone_840	CTCCCTGTTCCCTGGGAAGCTCCTCCTGACAGCCCTGCCTCCAGTTCCAGGTGTGGTTATTGTCAGGGGGTGCCAGGCCGTGGTAGAGATGGCTACAACTAATACTTACTTTGACTACTGGGGCCAGGGA
bcr_clone_841	TGCTGCCTCCTCAGGTCAGCCCCGGACATCCCGGGTTTCCCCAGGCTGGGCGGTAGGTTTGGGGTGAGGTCTGTGTCACTGTGGTATTACTATGGTTCAGGGAGGAATGGGGGCCCGTTAGGGCCAGGGA
bcr_clone_842	TCTGTATCTGCAAATGAACAGCCTGCGAGCCGAGGACACGGCTCTATATTACTGTGCGAGAGATAAAAAAGAGGCAGCACCTGGTACGAGCCAATTCTACTACTACGGTATGGACGTCTGGGGCCAAGGG
bcr_clone_843	ATTCACCATCTCCAGAGACAACGCCAAGAACACGCTGTATCTGCAAATGAACGGCCTGAGAGCCGAGGACACGGCTTTGTATTACTGTACAAAAGATCTCACTGGGGACCTTGACTACTGGGGCCAGGGA
bcr_clone_844	CTCCAGGGACAACGCCAAGAAGTCACTCCATCTGCAAATGAACAGCCTGAGAGTGGAAGACACGGGCTTTTATTACTGTGCGAGAGGAGGAATTATTATGGAAAACTGGTTCGACCCCTGGGGCCAGGGA
bcr_clone_845	CCTGGACCAGGGCCTGCGTGGGAAAGGCCGCTGGGCACACTCAGGGACTTTTTGTGAAGGCCCCTCCTAATGTGTGACTACGCCCGAATTCGGCTACTACTTCTAGTACATGGACGTCTGGGGCCAAGGG
bcr_clone_846	CGCCAAGAACTCACTGTATCTACAAATGGACAGCCTGAGAGTCGAGGACACGGCTGTGTATTATTGTGCGAGAATGCGAGAGACTTTGGGTGTCGCCGGCACATTCTACTTTGACTACTGGGGCCAGGGA
bcr_clone_847	CCAAGTTGCGCTGAGCCCAGCAAGGGAAGGTCCCCAAACAAACCAGGAAGTTTCTGAAGGTGTCTGTGTCACAGTGGAGTATAGCAGCTCCCGCCTTGATAACTGGTACTTCGATCTCTGGGGCCGTGGC
bcr_clone_848	CATGACCACAGACACATCCACGAGCACAGCCTACATGGAACTGCGGAGCCTGACGTCTGCCGACACGGCCGTTTATTACTGTGCGAGAATGCTGGGCCGTTGGGCCTGGATCGACCCCTGGGGCCACGGA
bcr_clone_849	GTCCAAGAACCAGTTCTCCCTGAAGCTGAGCTCTGTGACCGCTGCGGACACGGCCGTGTATTACTGTGCGAGACAATTATACAGCTATGGTTACCAGTCACCTCACTACTTTGACTACTGGGGCCAGGGA
bcr_clone_850	AGACAACGCCAAGAACTCACTGAATCTGCAAATGAACAGCCTGAGAGCCGAGGACACGGCTGTGTATTACTGTGCGACGATACATGATAGTACTGGATATTACTACTACTTTGACTCCTGGGGCCAGGGA
bcr_clone_851	AGACAATTCCAAGAACACACTATATCTGCGAATGAACAGCCTGAGAGCCGAGGACACGGCCGTATATTACTGTGCGAAAGACGGGTGGGAGCTATTCGACTACAACGGTCTGGACGTCTGGGGCCAAGGG
bcr_clone_852	AGCTCCTCCTGACAGCCCCGCCTCCAGTTCCAGGTGTGGTTATTGTCAGGGGGTGTCAGACTGTGGTGGAAACAGCTATGGTCCACCCGTTTACTACTACTACTACGGTATGGACGTCTGGGGCCAAGGG
bcr_clone_853	TCCTGACAGCCCCGCCTCCAGTTCCAGGTGTGGTTATCGTCAGGGGGTGTCGGACTGTGGTGAATATAGTGGCTACGGGCGGGCGATTTTACTACTGTTCTACTACGGTATGTACGTCTGGGGCCAAGGG
bcr_clone_854	CAACGCCAAGAACTCACTGAGTCTGCAGATGAACAGCCTGAGAGTCGAGGACACGGCTGTGTATTACTGTGCGAGAGAGTTTTTAAGCACCAGCCTTGGCTACTACGCTATGGACGTCTGGGGCCAAGGG
bcr_clone_855	AGACAACAACAAAGACTCCCTATATCTGCAAATGAACAGTCTGAACACTGAGGACATCGCCTTCTATTTCTGCGTAAAAGATCGCGCTGGGCTCCTGGGGAATTACTTCTTTGACTCTTGGGGCCGGGGA
bcr_clone_856	CAAGATGGGGCTCAGTGACACCCGCAGGGACAGGAGGATTTTGTGGGGCCTCGTGTCACTGTGAGGATATTGTACTGGTGGTGTATGCTATGGGGTCGCTGATTGCCCAAATGACTACTGGGGCCAGGGA
bcr_clone_857	GCACAGTCTACATGGAGCTGGGCAGCCTGAGATCTGAGGACACGGCCGTGTACTACTGTGCGGAAACACCCTAAGCATTACTATGATAGTAGTGGTTATTTGTCACCCTAAATACTACTGGGGCCAGGGA
bcr_clone_858	AGTAGACACGTCCAAGAACCAGGTCTCCCTGAAGCTGACCTCTGTGACCGCTGCGGACACGGCCGTATACTACTGTGCGAGATGGAGTGGGAGTTACTCCTCCAACTGGTTCGACCCCTGGGGCCAGGGA
bcr_clone_859	GGGCCTGCGTGGGAAAGGCCGCTGGGCACACTCAGGGGCTTTTTGTGAAGGCCCCTCCTACTGTGTGACTACGGTGACTAAACCCCATGGGGGTGGGTACTACTACGGTATGGACGTCTGGGGCCAAGGG
bcr_clone_860	AGACAACGCCAAGAATTCCCTGTATCTGCAAATGAACAATCTGAGACCTGAGGACTCGGCCTTATATTACTGTGCAAAAGACTTTTTGACTACGTCCTACTACTACGTCATGGACGCCTGGGGCCAAGGG
bcr_clone_861	CCTGGGAAGCTCCTCCTGACAGCCCCGCCTCCAGTTCCAGGTGTGGTTATTGTCAGGGGGTGTCAGACTGTGGTGGATACAGCTATGGTTAGATGTCTTTCAGTACTACCTAGACTACTGGGGCCAGGGA
bcr_clone_862	TCCTCCGGTCAGCCCTGGACATCCCAGGTTTCCCCAGGCCTGGCGGTAGGTTTAGAATGAGGTCTGTGTCAGTGTGGTATTACGATATTTTGACTGGTTATTATATCGCCCTGACTACTGGGGCCAGGGA
bcr_clone_863	CACCTTATCAGTGGACACGTCCAAGAAGCAGTTCTCCCTGAAGCTGACCTCTGTGACCGCCGCGGACACGGCTGTCTATTACTGTGCGAGCGATCCCGGCACTTAGTAGTTTGACTGCTGGGGCCAGGGG
bcr_clone_864	CCGATTCACCATTTCCAGAGACAACGCCAATAACTTATTGTATATGGAAATGAACAGCCTGAGAGTCGAGGACACGGCTGTGTATCACTGTGGGAAAGGGCATTGGTGGTTGGACCCCTGGGGCCAGGGA
bcr_clone_865	CTCCAGAGACAATTCCAGGAACACACTATATCTGCACATGAGCAGCCTGCGAGCCGAGGACACGGCCGTCTATTACTGTGCGAAAAAAGCGACTCATCTATATTATCCCTTTGACTACTGGGGCCAGGGA
bcr_clone_866	CACCATCTCAAGAGATGACTCAAAAGACACACTGTCTCTGGAAATGAACAGCCTGAAAACCGAGGACACAGCCGTATATTATTGTACTACAGGGACTGGGAAAACGGACACTGACTACTGGGGCCAGGGA
bcr_clone_867	CGCCAAGAACTCACTGTATCTGCAAATGAACAGCCTGAGAGCCGAGGACACGGCTGTGTATTACTGTGCGAGAGAGAAAGTGGAACTACGGACGTTGGTCCAGTACTACTTTGACTACTGGGGCCAGGGA
bcr_clone_868	TGCCTCCTCAGGTCAGCCCTGGACATCCCGGGTTTCCCCAGGCCTGGCGGTAGGTTTGAAGTGAGGTCTGTATCTCTGTGGTATTGCTATGATAGTTGTTCTTAAAACCCCGGACTACTGGGGCCAGGGA
bcr_clone_869	CTCCAGAGACAATTCCAAGAACACGCTGGATCTACAAATGAACAGCCTGAGAGCCGAGGACACGGCCCTATATTACTGTGCGAAAAGACGTGTAGCAGTCTCCAGACCTTTTGACTTCTGGGGCCAGGGA
bcr_clone_870	GCAAAAGGGACCTCGGTGACACCAGTAGGGACAGGAGGATTTTGTGGGGGCTCGTGTCACTGTGAGCATATTGTGGTGGTGATTGCTATGTAGCTACTACTACTACGGTATGGACGTCTGGGGCCAAGGG
bcr_clone_871	CACCATCTCTAGAGACATTTCCAAGAACACGGTGTATCTTCAAATGAGCAACCTGAGAGCCGAGGACACGGCTGTTTATTACTGTGTGAGAGAATATGGTTCGGGGAGGTTTGACACTTGGGGCCAGGGA
bcr_clone_872	CAGAGATGATGTGAAGAATACGGCGTTTCTGCAAATGAACAGCCTGGAAAGCGAGGACACGGCCATATACTACTGTACTAGACACATGATAGTGGGAGCAATGGACTGGTTCGACCCCTGGGGCCAGGGA
bcr_clone_873	ATCCCGGGTTTCCCCAGGCCTGGCGGTAGGTTTGGGGTGAGGTCTGTGTGACTGTGGTCTTACGATTTTTGGAGCGCTTCTTCTTTGGGGGTAGTACTACGACAACGGTATGGACGTCTGGGGCCAAGGG
bcr_clone_874	ACTGTAATTTTACGATTTTTGGAGTGTATCTTGTGCTTTTTGGAAGAAAATTCCTTCCCGAGAGCGAAATGGGGGAGTGTGCGGGTTAGGAGGGAGCTACTAAAACGGAATGGACGTCTGGGGCCAAGGG
bcr_clone_875	GTCAGCCCTGGACATCCCGGGTTTCCCCAGGCCAGATGGTTGGTTTGAAGTGAGGTCTGCGTCACTGTGGTCTTATGATTACATTTGGGGGAGTTATCGTTCGTTCTACTTTGACTACTGGGGCCAGGGA
bcr_clone_876	AAGAGGCGCGCTGAGCCCAGCAAGGGAAGGCCCCCAAACAAACCAGGAGGTTTCTGAAGCTGTCTGTGTCGCAGTCGGGTATAGCAGCGGCTACCTCAGGGGTGATGCTTTTGATATCTGGGGCCAAGGG
bcr_clone_877	CATCTCCAGAGACAACGTCAAGAACTCACTGTATCTGCAAATGACCAGCCTGAGAGCCGAGGACACGGCTGTTTATTACTGTGCGAGAGTGGGACCCGGTTACAACTGGTTCGGCCCCTGGGGCCAGGGA
bcr_clone_878	CAAGAACTCACTGTATTTGCAAATGAACAGCCTGAGAGCCGAGGACACGGCTGTATATTATTGTGTGAGGACGGGACTAGGTTTGAGGTGGTTGGAGGACGGCCCAGTCCCGACAATCTGGGGCCAGGGA
bcr_clone_879	CACCATGTCCAGGAACACCTCCATAAGCACAGCCTACATGGAGTTGACCAGCCTGAGATCTGAGGACACGGCCGTGTATTACTGTGCGAGAGGTCCTCGGGGGGACTGGAACGGTTATTGGGGCCAGGGA
bcr_clone_880	CCGCCTCCAGTTCCAGGTGTGGTTATCGTCAGGGGGTGTCAGACTGTGGTGAATATAGTGGCTACGACGGTCATGGGGGCATGGATCAATTTACTACTACTACTACGGTATGGACGTCTGGGGCCAAGGG
bcr_clone_881	AGACGCCTGGACCAGGGCCTGTGTGGGAAAGGCCTCTGGCCACACTCAGGGGCTTTTTGTGAAGGGCCCTCCTGCTGTGTGACTACGGTGGTAACTCGAGTCCCATCCCTTTGACTACTGGGGCCAGGGA
bcr_clone_882	CAGAGACAACGCCAAGAATTCAATGTATCTGCTAATGAACAGCCTGAGAGCCGAGGACACGGCTGTTTATTACTGTGCGAGGAGATATTGTAGTAGTACCAGTTGCACTTTGGACTACTGGGGCCAGGGA
bcr_clone_883	CTCACTGTATCTGCAAATGAACAGCCTGAGAGCCGAGGACACGGCTGTGTATTACTGTGCGAGAGGATCACCCTCGACAGAATATAGTGGCAACGATTTACCCTCGGACTTTGACTACTGGGGCCAGGGA
bcr_clone_884	TCAGCCCTGGACATCCCGGGTTTCCCCAGGCCTGGCGGTAGGTTTGAAGTGAGGTCTGTGTCACTGTGGTATTAGTATGATAGTAGAAAGGGGGGACGCGCCTGGGCCATTCCAGCACTGGGGCCAGGGC
bcr_clone_885	CAAGAACACCCTGTATCTTCAAATGAACAGGCTGAGAGCCGAGGACACGGCTGTGTATTATTGTGCGAGAGATCCAACCTTCCTATCGTTCGGGGATGTGTTCGATGCTTTTGATATCTGGGGCCAAGGG
bcr_clone_886	CACCATCTCCAGAGACAATTCCAAGAATAGGCTGTATCTAGAAATGAATAGCCTGAGAGCCGAGGACACGGCCACATATTATTGTGCGAAAGTGTTATCAGTCTCGTTCATTGACCACTGGGGCCAGGGA
bcr_clone_887	CAAAAACCAAGTGGTCCTTACAATGACCAACATGGACCCTGTGGACACAGCCACGTATTACTGTGCACGGTCTCCCTATTACGATGTTTTGACTGGTCCCCCGGACTGGTTCGACCCCTGGGGCCAGGGA
bcr_clone_888	CAAGAACACGGTTTATCTGCAAATTAACAACCTGAGAGCCGAGGACACGGCTGTCTATTACTGTGCGAGAAGAGATGGCTACCAGGATTTTGGTGTGTACTTCTACGGAATGGACGTCTGGGGCCAAGGG
bcr_clone_889	CCACCCAGCAGCCCAGCCCCTACCCAGGAGGCCCCAGAGCTCAGGGCGCCTGGGTGGATTCTGAACAGCCCCGAGTCACGGTGGGTATAGTGGGAGCTACTAGGGGTACTTTGACTACTGGGGCCAGGGA
bcr_clone_890	CCCCCACCCAGGAGGCCCCAGAGCTCAGGGCGCCCCGTCGGATTCCGAACAGCCCCGAGTCACAGCGGGTATAACCGGAACCGCTGTCGGGTACTACTACTACTACGGTATGGACGTCTGGGGCCAAGGG
bcr_clone_891	ATGGGGCTCAGTGACACCCGCAGGGACAGGAGGATTTTGTGGGGGCTCGTGTCACTGTGAGGATATTGTACTAATGGTGTATGCTAGGGCTAATTACTACTATTACGGTATGGACGTCTGGGGCCAAGGG
bcr_clone_892	CTCCAGAGACAATTCCAAGAACACACTACATCTGCAAATGGACAGCCTGAGAGCCGAGGACACGGCCTTATATTACTGTGCGAACTATGAGCGACAGGTGATACTAGGAGAAGACTACTGGGGCCAGGGA
bcr_clone_893	CAATTCCAAGAATACGCTGTATCTGCAAATGAACAGCCTGAGAGGCGAGGACACGGCTGCGTATTTTTGTGCGAGAGATCCACCTGACATTAGTAGGGGTTATTACTCCCTTGACTATTGGGGCCAGGGA
bcr_clone_894	CAGAGACAACGCCAAGAACTCCCTGTATCTGCAAATGAACAGTCTGAGAGCTGAGGACACGGCCTTGTATTACTGTGCAAAAGCCGCAGTGGCTGGTACATACTCCTACTTTGACTACTGGGGCCAGGGA
bcr_clone_895	CAGAGACAACGCCAAGACCTCAGTGTACCTGCAAATGAATAGCCTGAGAGTCGAGGACACGGCTGTCTATTACTGTGTGAGAGACAGACAAGGTGGGAGAAAGTCCTTCTTTGACTTCTGGGGCCAGGGA
bcr_clone_896	GGTCAGCCCTGGACATCCCGGGTTTCCCCAGGCCTGGCGGTAGGTTTGAAGTGAGGTCTGTGTCACTGTGGCATTACTATGATAGTAGTGGTTATTACTAGAGGGATAGGTCCAGCACTGGGGCCAGGGC
bcr_clone_897	CACGTCCAAGAACCAGTTCTCCCTGAGACTGAGCTCTGTGACCGCCGCAGACACGGCCGTGTATTACTGTGCGAGATGGACCCTGGACACACAGAGTGGTGGTTTTCACCTTGGCTACTGGGGCCAGGGA
bcr_clone_898	CAGGTTTCCCCAGGCCTGCCGGTAGGTTTAGAATGAGGTCTGTGTCACTGTGGTATTACGATATTTTGACTGGTTATTCTCGACGGAAACTTACTACTACTACTACGGTATGGACGTCTGGGGCCAAGGG
bcr_clone_899	CGGTCAGCCCTGGACATCCCAGGTTTCCCCAGGCCTGCCGGTAGGTTTAGAATGAGGTCTGTGTCACTGTGGTATTACGATATTTTGACTGGTTGGTAAGGGAAACTGGTTCGACCCCTGGGGCCAGGGA
bcr_clone_900	GCCTACATGGAGCTGAGCAGTCAGAGATCTGAGGACATAGATGTGTACTACTGTGCGAGACCTCAGTTTCCAGTAAGCAGTGGCTGGTTTTGCCTACTACTACTACGGTATGGACGTCTGGGGCCAAGGG
bcr_clone_901	AGTCACCATGACCGCGGACAGATCCACGAACACGGTCTACATGCTGTTGAGCAGCCTGAGATCTGAAGACACGGCCATGTATTACTGTGCGGGTGACCGGAGGGGAAGAGTTGTACTAACCCGCCAGGGA
bcr_clone_902	GCCAGAGCCAGCAAAAGGGACCTCGGTGACACCAGTAGGGACAGGAGGATTTTGTGGGGGCTCGTGTCACTGTGAGCATATTGTGGTGGTGATTGCCTCATCTGGCCACTTTGACTACTGGGGCCAGGGA
bcr_clone_903	CTGGACCAGGGCCTGTGTGGGAAAGGCCTCTGGCCACACTCAGGGGCTTTTTGTGAAGGGCCCTCCTGCTGTGTGACTACGGTGGTAACTCCGGTGCTACTACTACGGTATGGACGTCTGGGGCCAAGGG
bcr_clone_904	CTGCGTGGGAAAGGCCGCTGGGCACACTCAGGGGCTTTTTGTGAAGGCCCCTCCTAGTGTGTGACTACGGTGACTACAGTGGTGATTGACATTTTACTACTACTACGATATGGACGTCTGGGGCCAAGGG
bcr_clone_905	ATTCACCATCTCCAGAGACAACGCCAACAACTCACTCTATCTGCAAATGGACAGCCTGAGAGCCGAGGACACGGCTGTTTATTACTGTGCGAGAGATTCTTGGGGCCATTTTGACTACTGGGGCCAGGGC
bcr_clone_906	CGACACGTCCAAGAATCAGTTTTCCCTGAACTTGAGGTCTGTGACCGCCGCAGACACGGCCGTGTATTACTGTGCGAGACGGAGTTATGATAGTAATGGTTATTATTACTTTGACTACTGGGGCCAGGGA
bcr_clone_907	AGAGAAAATGCCAAGAACTCCTTGTATCTTCAAATGAACAGCCTGAGAGCCGGGGACACGGCTGTGTATTACTGTGCAAGAAAAAGCAGTGGCTGGTACATCCCCCTCCGACCGTCCCTGGGGCCAGGGA
bcr_clone_908	TCCCAGGTTTCCCCAGGCCTGGCGGTAGGTTTAGAATGAGGTCTGTGTCACTGTGGTATTACGATATTTTGACTGGTTATTATCCCAAATACTATACTACTACTACGGTATGGACGTCTGGGGCCAAGGG
bcr_clone_909	CTCAGGTCAGCCCTGGACATCCCGGGTTTCCCCAGGCCTGGCGGTTGGTTTGGGGTGAGGTCTGTGTCACTTTGATATAACGATTTTTGGAGTGGTTATTGGGGGGTCGTTCGCCTACTGGGGCCAGGGA
bcr_clone_910	CTCCAGAGACAATTCCAAGAACACACTGTATCTGCAGATGAGCAGCCTGCGAGCCGAGGACACGGCCGTCTATTACTGTGCGAAAAAAGCGACTCATCTATATTATCCCTTTGACTACTGGGGCCAGGGA
bcr_clone_911	CGCCTGGACCAGGGCCTGTGTGGGAAAGGCCTCTGGCCACACTCAGGGGCTTTTTGTGAAGGGCCCTCCTGCTGTGTGACTACGGTGGTAACACTACTACTACTACGGTATGGACGTCTGGGGCCAAGGG
bcr_clone_912	ACCCAGCAGCCCAGCCCCTACCCAGGAGGCCCCAGAGCTCAGGGCGCCTGGGTGGATTCTGAACAGCCCCGAGTCACGGTGGGTATAGTGGGAGCTACTTGTCGGTACTTTTGATATCTGGGGCCAAGGG
bcr_clone_913	CAGAGACAACGCCAAGAACTCCCTGTATCTGGAAATGAACAGTCTGAGAACTGACGACACGGCCTTGTATTACTGTGCAAAGGGGCCCTATAGTGGCTACATATCTTACTCTGACTCCTGGGGCCGGGGA
bcr_clone_914	CTCCTCCTGACAGCCCCGCCTCCAGTTCCAGGTGTGGTTATCGTCAGGGGGTGTCAGACTGTGGTGAATATAGTGGCTACGATTTGGGGGGGACTACTACTACTACGGTATGGACGTCTGGGGCCAAGGG
bcr_clone_915	TCCCCCTGACAGCCCCGCCTCCAGTTCCAGGTGTGGTTATTGTCAGGGGGTGCCAGGCCGTGGTAGAGATGGCTACAATTTTTCCTGGGGAGGGACCTACTACTACGGTATGGACGTCTGGGGCCAAGGG
bcr_clone_916	CACGTCCAAGAACCAGTTCTCCCTGAGGCTGAGGTCTGTGACTGCCGCAGACACGGCCGTGTATTACTGTGCCAGGATCACGTTTTATGATATTTTGACTGGTTATTATATTGACCAGTGGGGCCAGGGA
bcr_clone_917	GGTGGTCCTTTCAATGACCAACATGGACCCTGTGGACACAGCCACATATTACTGTGCACACAGATTCGGCCCCATTGGGGAAGTTATCGTCCGACCAAACCGTGATGCATTTGATATCTGGGGCCAAGGG
bcr_clone_918	CTCCAAGGACACCAGCAAAAGCTCCCTGTATTTGCAAATGTACAGTCTGAGAAATGAGGACACCGCCTTGTATTATTGTGCAAAAGCCGGGCAGTGGCTGGTCTCTCCCGTGGACTATTGGGGCCAGGGA
bcr_clone_919	AGTGCATCTGCAAATGAACAACCTGAGAGCCGAGGACTCGGCTGTTTATTACTGTGCGAGAGATTCGGGGTGGGGACTGCAATCCAGCAGTAACTACCAGTACCTCGCTATGGACGTCTGGGGCCAAGGG
bcr_clone_920	TCCCGGGTTTCTCCAGGCCTGGCGGTAGGTTTGGGGTGAGGCCTGTGACACTGTGATATTACGATTTTTGGAGTGGTTAAGTCCCCTTTGGCCGCGCTAGTAATACGGAATGGACGTCTGGGGCCAGGGG
bcr_clone_921	AGACAATTCCAAGGACACGCTGTCTTTGGAAATGAACAGCCTGAGATTTGAGGACACGGCTGTGTATTACTGTGTGAAGACCAAGAATCCACTATGGTTCGGGGGACCTCTTGACTCCTGGGGCCAGGGA
bcr_clone_922	GTCTGGACCCTCCCTGTTCCCTGGGAAGCTCCTCCTGACAGCCCTGCCTCCAGTTCCAGGTGTGGTTATTGTCAGGGGGTGCCAGGCCGTGGTAGAGATGGCTACAAAAAAACCCTTTGGGGGCCAGGGA
bcr_clone_923	CATGACCACAGACACTTCCACGAATACAGTCTACATGGAACTGAGGAACCTAAAATCTGACGACACGGCCGTTTATTACTGTGCGAGAGAGGAACAAATAACGGAATACCTTGACTACTGGGGCCAGGGA
bcr_clone_924	CGTCTCCAGAGACAACGCCAAGAACTCACTGTATCTACAAATGAACAGTCTGAGAGCCGAGGACACGGCTATTTATTACTGTGTGAGAGAGGGCGAAACATTAGCGAGCTTTGACTACTGGGGCCAGGGA
bcr_clone_925	CAGAGATGACTCCAAGAATACGGCGTATCTGCAAATCAACAGCCTGACGACCGAGGACACGGCCGTGTATTACTGTGTTAGACCTGGGGATGGTTATTATCTATCTCCACTTGACAACTGGGGCCAGGGA
bcr_clone_926	ACTGTATCTGCAATTGAACAGCCTGGGAGCCGAGGACACGGCTGTGTATTACTGTGCGACAGATCGAGACGATTTTTGGAGTAGTTATCCATACTACCACTACTACGGTATGGGCGTCTGGGGCCAAGGG
bcr_clone_927	CACCAGGGACACGTCTTTGGTAGTCTACATGGAGCTGACCAGTCTGAGATCTGAGGACACTGCCATGTATTACTGTGCAAGATCGTCTTTAGAAGGGGAGTGGGACTACTTTGACTCCTGGGGCCAGGGA
bcr_clone_928	CATCACCAAGGACACCTCCAAGAACCAGGTGGTCCTTACATTGACCAGGATGGACCCCATGGACACAGCCACATATTTCTGTGCATATGTAATGTCTTACTATGGGAAGATTGAATACTGGGGCCAGGGA
bcr_clone_929	CGCCTGGACCAGGGCCTGTGTGGGAAAGGCCTCTGGCCACACTCAGGGGCTTTTTGTGAAGGGCCCTCCTGCTGTGTGACTACGGTGGTTGTGACACTACTACTACGGTATGGACGTCTGGGGCCAAGGG
bcr_clone_930	CTCCAAGAATACGCTGTATCTGCAAATGAACAGCCTGAGAGCCGAGGACACGGCTGTGTATTATTGTGCGAGAGATCGTGAGCTGTGGCTCCCTAACTACTACTACGCTATGGACGTCTGGGGCCAAGGG
bcr_clone_931	GAATTCCCTGCATCTGCAAATGAACAGTCTGAGACCTGAGGACACGGCCTTGTATTACTGTGCAAAAGATATGTCGGATTACTATGGTTCAGGGAGTTATTATAACGGATTTGATTATTGGGGCCAGGGA
bcr_clone_932	GTTCACCATCTCCAGAGACAATTCCAAGAACACGCTGTATCTGCAAATGAACAGCCTGAGAGCCGAGGACACGGCCGTATATTACTGTGCGAGGGATAGTGCCCGTCCCTTTGACTACTGGGGCCAGGGA
bcr_clone_933	CAGAGCCAGCAAGATGGGGCTCAGTGACACCCGCAGGGACAGGAGGATTTTGTGGGGGCTCGTGTCACTGTGAGGATATTGTACTGGTGGTGTATGCTATTTGGACTGGTTCGACCCCTGGGGCCAGGGA
bcr_clone_934	CATCACGAAGGACACCTCCAGAAACCAGGTGGTCCTTACGATGACCAACATGGACCCTGAGGACACAGCCACATATTACTGTGCACACAGACGTGAAGGCTTCAATTTCTTTGACTACTGGGGCCAGGGA
bcr_clone_935	GTTCACAGTGTCCTTGGAAATTAACAGACTGAGATCTGACGACACGGCCGTCTACTATTGTGCTAGAGATGTGAAGGAGATGGCTACAAGCCGGTCCTCGAAAACTTGGTTCGACCCCTGGGGCCAGGGA
bcr_clone_936	TAAGGTGTACTTGCAAATGAACAGCCTGAGAGCCGACGACACGGCCGTATATTACTGTGCGAAAGACTGGGCTAAGAGTGCGTCGCCTTTTTATTACAACTACTATGGAATGGACGTCTGGGGCCAAGGG
bcr_clone_937	GAACCAGTTCTCCCTGAAGCTGAGCTCTGTGACCGCCGCGGACACGGCCGTGTATTACTGTGCGAGAGGGGCGGGGGACGATTTTTGGAGTGGTTATTACTACTACGGTATGGACGTCTGGGGCCAAGGG
bcr_clone_938	CTCCAGAGACAACGCCAAGAACTCACTGTATCTGCAAATGAACAGCCTGAGAGCCGAGGACACGGCTGTGTATTACTGTGCGAGACCCCTGAGTGGCTACGACGGATTTTTTGACTACTGGGGCCAGGGA
bcr_clone_939	CTCAAGAGATGATTCCAAGAGCATTGTCTATCTTGAGATGAACAGCCTGAAGACCGAGGACACAGCCGTGTATTATTGTACCAGGAATATAGCAGTGGCTGGTAGCGGCGGGGACAAGTGGGGCCAGGGA
bcr_clone_940	CACCATCTCCAGAGACAATTCCAAGAACACGCTGTATCTGCAAATGAACAGCCTGAGAGCTGAGGACACGGCTGTGTATTACTGTGCGAAAGATGCCGGAAACGGTGACTTTGACTACTGGGGCCAGGGA
bcr_clone_941	GCCAGCAAGATGGGGCTCAGTGACACCCGCAGGGACAGGAGGATTTTGTGGGGGCTCGTGTCACTGTGAGGATATTGTACTGGTGGTGTATGCTACGGTCAACCCCAAATTCGACCCCTGGGGCCAGGGA
bcr_clone_942	CTGGACATCCCAGGTTTCCCCAGGCCTGCCGGTAGGTTTAGAATGAGGTCTGTGTCACTGTGGTATTACGATATTTTGACTGGTTATTTCCGACTACTACTACTACGGTATGGACGTCTGGGGCCAAGGG
bcr_clone_943	GGAGAGCCAGGCCAGAGCCAGAAAAAGGGACCTCGGTGACACCAGTAGGGACAGGAGGATTTTGTGGGGGCTCGTGTCACTGTGAGCAAATTGTGGTGGTGATTGCTACCACGGCTACTGGGGCCAGGGA
bcr_clone_944	CAGCCAAGTCTAAGAGGCGCGCTGAGTCCACCAAGGGAAGGCCCCCAAACTAACCAGGACGTTTCTGAAGCTGTCTGTGTCACAGCCGGGTATAGGAAACGATGATGCTTTTGATATCTGGGGCCAAGGG
bcr_clone_945	CCTCAGGTCAGCCCCGGACATCCCGGGTTTCCCCAGGCTGGGCGGTAGGTTTGGGGTGAGGTCTGTGTCACTGTGGTATTACGATTTTTGGAGTGGTTATTATCCCGAAGGAGACTACTGGGGCCAGGGA
bcr_clone_946	AGGAGACTCGGTGACACCAGTCTCCTGTAGGGACAGGAGGATTTTGTGGGGGTTCGTGTCACTGTGAGCATATTGTGGTGGTGACTGCTATTCTTAGGGGCGCTGGTACTTCGATCTCTGGGGCCGTGGC
bcr_clone_947	AGACAACGCCAAGAACTCACTGTATCTGCAAATGGAGAGCCTGAGAGCCGAGGACACGGCTGTTTATTACTGTGCGAGAGTCATATGGAACTACTATGGGCTATACTACTTTGACTACTGGGGCCAGGGA
bcr_clone_948	CAGAGAAAATGCCAAGAACTCCTTGTATCTTCAAATGAACAGCCTGAGAGCCGGGGACACGGCTGTGTATTACTGTGCAAGAGCACTGGGCCCTCACCAGGGGAACTGGTTCGACCCCTGGGGCCAGGGA
bcr_clone_949	GCCTGGACCAGGGCCTGTGTGGGAAAGGCCTCTGGCCACACTCAGGGGCTTTTTGTGAAGGGCCCTCCTGCTGTGTGACTACGGTGGTAACCCCCCCAGCTTTGGATGGTTCGACCCCTGGGGCCAGGGA
bcr_clone_950	AGAGCCAGCCAGAGCCAGCAAGATGGGGCTCAGTGACACCCGCAGGGACAGGAGGATTTTGTGGGGGCTCGTGTCACTGTGAGGATATTGTACTGGTGGTGTATGCTGTTTTGACTACTGGGGCCAGGGA
bcr_clone_951	CCTGGGAAGCTCCTCCTGACAGCCCCGCCTCCAGTTCCAGGTGTGGTTATTGTCAGGGGGTGTCAGACTGTGGTGGATACAGCTATGGTTAGATGTCTTTCAGTACTACTTTGACTACTGGGGCCAGGGA
bcr_clone_952	CAGAGACAACGCCAAGAATACGTTGTATCTACAAATGAATAGTCTGGCAGCCGAGGACACGGCCGTGTATTACTGTGTAAGAGGGTCCTACGGTGACTACTCGCACTGGTTCGACCCCTGGGGCCAGGGG
bcr_clone_953	CAGAGACAATTCCAAGAACACGCTGTTTCTTCAAATGAGCAGTCTGAAAACTGAGGATACGGCTGTGTATTACTGTGTGAAAACCTTTTGGAGTGGTCGAGTCAACTGGTTCGACCCCTGGGGCCAGGGA
bcr_clone_954	CAACGCCAAGAACTCACTATATCTGCAAATGAACAGCCTGAGAGCCGAGGACACGGCTGTGTATTTCTGTGCGAGAGGAACTCGAGAGCAGGCCGTCTTTTGGTTGAACCTCGATCTCTGGGGCCGTGGC
bcr_clone_955	GCTGAGGAGCCTACAATCTGACGACACGGCCCTGTATTACTGTGCGAGAGATGATTCGTGGTATTCTGGAGGTCATAGGTGGTATACAAACTACGACTCCTATCACGGTATGGACGTCTGGGGCCAAGGG
bcr_clone_956	ATCCCGGGTATCCCCAGGCCTGGCGGTGGGTTTGGGCTGAGGTCTGTGTCACTGTGGTATTACGATGTTTGGAGAGTTTACTGTATAGGGGCACGACCACTACTACGGTGTGGACGTCTGGGGCCAAGGG
bcr_clone_957	TATAGACAGTTCTACCAGTACAGTGTACATGGAACTAAGGAGTCTGACATCTGCCGACACGGCCGTCTATTTCTGTGCGCGGGACATCGCAGCATCTGTCACCGATGCTTTTGATTCCTGGGGCCAAGGG
bcr_clone_958	GCCCTGGACATCCCAGGTTTCCCCAGGCCTGGCGGTAGGTTTAGAATGAGGTCTGTGTCACTGTGGTATTACGATATTTTGACTGGGCAAAGCTTCAGCTTTTGTTGGGTCTAACCCCTGGGGCCAGGGA
bcr_clone_959	ATCTCCAGAGGCAATTCCAAGAACACGCTGTTTGTGCAAATGAATAGCCTGAGAAGTGACGACGCGACTGTATATTTCTGTGCGAAGGCCGCGGAAGAATACCATGTGGTTTGACTTCTGGGGCCAGGGA
bcr_clone_960	AGAGCCAGCAAAAGGAACCTCGGTGACACCAGTAGGGACAGGAGGATTTTGTGGGGGCTCGTGTCTCTGTGAGCATTTTGTGGTGGTGATTGCTTTAATTCTGCACTACTTTGACTACTGGGGCCAGGGA
bcr_clone_961	CAGAGACAATTCCAAGAATACGCTGTATCTGCAAATGAACAGCCTGAGAGCTGAGGACACGGCTGTGTATTACTGTGCGAAAAAAAGTCCGCCAAGCACGTGGGAGCCACCTGACTACTGGGGCCAGGGA
bcr_clone_962	TGCTGCCTCCTCCGGTCAGCCCTGGACATCCCAGGTTTCCCCAGGCCTGGCGGTAGGTTTAGAATGAGGTCTGTGTCACTGTGGTATTACGATATTTTGACTGGTTATTATAGACTACTGGGGCCAGGGA
bcr_clone_963	CACGTCCAGGACCCAGTTCTCCCTGAAACTGAGGTCTATTAGTCCTGCGGACACGGCCGTCTACTTCTGTGCGCGAGTCGCGTGGAGGCAGAGTGGGAGTTATTGGGAGATGGACGTCTGGGGCCAAGGG
bcr_clone_964	AAAAGGGACCTCGGTGACACCAGTAGGGACAGGAGGATTTTGTGGGGGCTCGTGTCACTGTGAGCATATTGTGGTGGTGATTGCTATTTAGTTACACGCCGATTGCTGGTTCGACCCCTGGGGCCAGGGA
bcr_clone_965	CAAAAACCAGGTGGTCCTTACAATGACCAACATGGACCCTGTGGACACAGCCACTTATTACTGTGCACGGACAAGGGTCTATGATAGTAGTGGTTATTACAACCACTACTTTGACTACTGGGGCCAGGGA
bcr_clone_966	CAGAGACAACGCCAAGAATTCAGTGTATCTGCAAATGAACAGCCTGAGAGGCGACGACACGGCTGTCTATTTCTGTGCGAGAGTCCCCAGGGGTGATGAAGGGGGATACGTCGATCTCTGGGGCCGTGGC
bcr_clone_967	CACCGTGACCGCCGACTCATCCACGACCACAGTCTACATGGAGCTCAAAAACCTGAAATCTGACGACACGGCCGTCTATTACTGTGCGAGAGGTCGACTACGTGGACCTTTTGACTACTGGGGCCAGGGA
bcr_clone_968	CACCTTGACCACAGACACATCCACCAGCACAGTTTATATTGACCTGACAAACCTGACACCTGACGACACGGCCGTATATTACTGTGCGAGCGGTCGACTGCGTGGACCGTTTGACTCCTGGGGCCAGGGA
bcr_clone_969	AACCAGTTCTCCCTGAAGCTGAGGTCTGTGACTGCCGCGGACACGGCCGTGTATCAGTGTGCGAGATAAATTAGTAGAGGAGTACGGTGACTACTCTGGCGGGTAGTAATTTGAATACTGGGGCCAGGGA
bcr_clone_970	CGCCAGAGACAACGCCGAAAACTCCTTCTATCTGCAAATGAACAACTTGAGAGACGAGGACACGGCTATTTATTACTGCGCGAGGAATCTGAGCGAATATGGGGGAGCCAGTGATCTCTGGGGCCAGGGC
bcr_clone_971	TCGGTGACACCAGTAGGGACAGGAGGATTTTGTGGGGGCTCGTGTCACTGTGAGCATATTGTGGTGGTGATTGCTATCCATGAAGAACTAATACTACTACTACTACGGTATGGACGTCTGGGGCCAAGGG
bcr_clone_972	CATTTCCCAGAGCACGGTTTATCTGCAGATGCACAGCCTGCGAGCTGAGGACACGGCTCTTTATTACTGTACGAAACGTGCGGGCATCAGCCGAAATACCCCGACGTACTTTGACTCCTGGGGCCAGGGA
bcr_clone_973	CAAAAGTCAGGTGGTCCTTGTGATGACCAACATGGACCCAGTGGACACAGCCACATATTACTGTGCGCGGATCGATAATTCAGGGAGTTTTTTTCGTAGTTTCCACTGGTTCGACCCCTGGGGCCCGGGA
bcr_clone_974	CAGAGACAACGCCAAGAACTCCCTGTATCTGCAAATGAACAGTCTGAGAGCTGACGACACGGCCTTATATTACTGTGCAAAAGATTGGTCGGGCAGCAGCCTAACGTTTTTTGACCTCTGGGGCCAGGGA
bcr_clone_975	TCCCTGGGAAGCTCCTCCTGACAGCCCCGCCTCCAGTTCCAGGTGTGGTTATTGTCAGGGGGTGTCAGACTGTGGTGGATACAGCTATGGCCACGGCGGGATTGGTGCTTTTGATATCTGGGGCCAAGGG
bcr_clone_976	TGACACCCGCAGGGACAGGAGGATTTTGTGGGGGCTCGTGTCACTGTGAGGATCTTGTACTAATGGTGTATGCTGCTCGGAGGAGAGGATTACGATATTTTGACTGGTTAATGACTACTGGGGCCAGGGA
bcr_clone_977	TCTGCAAATGAACAGCCTGAGTGCCGAGGACACGGCCGTATACTACTGTGCCAAAGATCTTGACGGACACCCCCTAAATCGTGTAGTAGTGCCAGAAGCCATGGGGAACTTTGACTCCTGGGGCCAGGGA
bcr_clone_978	GACCATATCACTGGACACGTCCAAGAACCAGTTCTCCCTGAAGCTGACCTCTGTGACTGCCGCAGACACGGGCGTGTACTACTGTGCCAGAGAACCCGGTGGCAACGAGATTGACTACTGGGGCCAGGGA
bcr_clone_979	AAGAGATGATTCAAAAAACACGCTGTATTTGCAAATTAACAGTCTGAGGACCGAGGACACAGCCGTGTATTACTGTTCCACCTTCGATTATACTACTGGTTATGCGGACTTTGACTACTGGGGCCAGGGA
bcr_clone_980	GCCCTGGACATCCCGGGTTTCCCCAGGCCTGGCGGTAGGTTTGAAGTGAGGTCTGTGTCACTGTGGTATTACTATGATAGTAGTGGTTACCTTACCGCTCCCCATTTACTTTGACTACTGGGGCCAGGGA
bcr_clone_981	TTCAAAGAGCGCACTGTATCTGCAAATGAACAGCCTGAAAACCGAGGACACGGCCGTCTATTACTGTGTTAGCGATATAGGCTTTCCTATTGGCGATCTTTGGTACTCACGTTACTACTGGGGCCAGGGA
bcr_clone_982	GGGCCCCAGACGCCTGGACCAGGGCCTGCGTGGGAAAGGCCGCTGGGCACACTCAGGGGCTTTTTGTGAAGGCCCCTCCTACTGTGTGACTACGGTGACCACGGGATACTTCCAGCACTGGGGCCAGGGC
bcr_clone_983	GAACAGCCTGAGACTTGAGGACACGGCTGTGTATTTCTGTGCGAAAGCCGGAGGAGGACCCCGTTATTGTAGTAGTGGTAGTGGAAACAGCTGCTCCTTATTTTCGACAATCGACCCCTGGGGCCAGGGA
bcr_clone_984	TCCCCAGGCCTGGCGGTACGTTTGGGGTGAGGGCTGTGTCACTGTGGTATTACGATTTTTGGAGCGGTAGATTTTTGGAGTGGTAGATGTTTACCAGCACTACTATAGTATGGACGTCTGGGGCCAAGGG
bcr_clone_985	CTCCGGTCAGCCCTGGACATCCCAGGTTTCCCCAGGCCTGGCGGTAGGTTTAGAATGAGGTCTGTGTCACTGTGGTATTACGATATTTTGACTGGTTATTATAACCCCCTTTGACTACTGGGGCCAGGGA
bcr_clone_986	CACCCTCAATCTGCAAACGAATAGCCTGAGGGTCGAGGACACGGCCGTCTATAAGTGTTTAGTGTACTGGTTTTGTATGGCAACCGGGCTCGGGACTCACTACTACGTCATGGACGTCTGGGGCCAAGGG
bcr_clone_987	CATATCAGTGGACACGTCCAAGAACCAGTTTTCCCTGAAGCTGAGGTCTGTGACCGCTGCAGACACGGCCGTGTATTTCTGTGCGACAGCCAGGGACTACGGAGGGACAATTGACTACTGGGGCCAGGGA
bcr_clone_988	CTCCTCAGGTCAGTCCCGGACATCCCGGGTTTCCCCAGGCTGGGCGGTAGGTTTGGGGTGAGGTCTGTGTCACTGTGGTGTATGATTCGGGGAGATCTTATCGACATCCGATTCGATCCTGGGCCAGGGA
bcr_clone_989	GTTCACCATCTCCAGAGACAATTCCAAGAACACACTATATCTGCAGATGAACAGACTGAGAGCCGAGGACACGGCCATGTATTATTGTGCGAAAGATAAAACTGGAGGTGAAGACTCTTGGGGCCAGGGA
bcr_clone_990	CTCCAGAGACAATTCCAAGAACACGCTGTATCTGCAAATGAACAGCCTGAGAGCTGAGGACACGGCTATGTATTACTGTGCGAGGCCATACAGTAACCACGACTACTACTTTGACTACTGGGGCCAGGGA
bcr_clone_991	CTCCAGAGACAATTCGCAGAACACGTTGTATCTGCAAATGAACAGCCTGAGAGCCGAGGACACGGCCCTCTATTACTGTGCGAAATATATGGTAGTTCTCACACCTTATTTTGACAGCTGGGGCCCGGGA
bcr_clone_992	ATCCCGGGTTTCCCCAGGCCAGATGGTAGGTTTGAAGTGAGGTCTGTGTCACTGTGATATTCTGATTACGTTTGGGGGAGTTATCGTTATCTGCCTCGGAATTGGGCTGTTTGACTACTGGGGCCAGGGA
bcr_clone_993	CGACAAGTCCATCAACACCGCCTACCTGCAGTGGAGGAGCCTGAAGGCCTCGGACACCGCCATATATTACTGTGCGAGATCACATCCCCTGTGGTTCGCGGAATCATATTTGGACTACTGGGCCCAGGGA
bcr_clone_994	CCAGCCCCCACCCAGGAGGCCCCAGAGCACAGGGCGCCCCGTCGGATTCTGAACAGCCCCGAGTCACAGTGGGTATAACTGGAACTACTATCCCGCGGCGCACAACTGGTTCGACCCCTGGGGCCAGGGA
bcr_clone_995	GACGTCCAGGAACCAGTTCTCCCTGAAACTGCATTCTGTGACCGCCGCGGACACGGCTGTGTATTACTGTGCGCGGCTGGCCGCTCATGACTATTATTACTTCCACGGTTTGGACGTCTGGGGCCAAGGG
bcr_clone_996	CTGGACATCCCGGGTTTCCCCAGGCCTGGCGGTAGGTTTGGGGTGAGGTCTGTGTCACTGTGATATTACCATTTTTAGAGTGGTTATTATCCACTATTACCAGTATGATATGGACGTCTGGGGCCAAGGG
bcr_clone_997	TGGGAAGCTCCTCCTGACAGCCCCGCCTCCAGTTCCAGGTGTGGTTATCGTCAGGGGGTGTCAGACTGTGGTGAATATAGTGGCTACGATTTCCCCAGTGGGAGCTACGTCTGACTTCTGGGGCCAGGGA
bcr_clone_998	AGGTCAGCCCTGGACATCCCGGGTTTCCCCAGGCCTGGCGGTAGGTTTGAAGTGAGGTCTGTGTCACTGTGGTATTACTATGATAGTAGTGGTTATTTCCTATGTGTCCTTTGACTACTGGGGCCAGGGA
bcr_clone_999	CTCCTCCGGTCAGCCCTGGACATCCCAGGTTTCCCCAGGCCTGGCGGTAGGTTTAGAATGAGGTCTGTGTCACTGTGGTATTACGATCTTTTGACTGGTTAAAATCCTCTATGACTACTGGGGCCAGGGA
bcr_clone_1000	CCTCCCTGTTCCCTGGGAAGCTCCTCCTGACAGCCCCGCCTCCAGTTCCAGGTGTGGTTCTTGTCAGGGGGTGCCAGGCCGTGGTAGAGATGGCTACAAATCGTTTGCTTTTGATATCTGGGGCCAAGGG
bcr_clone_1001	GAACACGATGTATCTGCAAATGAACAGCCTGAGAGGTGGCGACACGGCTATGTATTACTGTGCGAAAGATTTTGGTTCGGGGAGTTTTCTGGACTACTACTACTACGGTATGGACGTCTGGGGCCAAGGG
bcr_clone_1002	CAGAGACAATTCCAAGAACACACTATATCTGCAAGTGAGCAGCCTGCAACCTGACGACACCTCTGTTTATTACTGTGCGAGAGATAGGGGCCTTACGGTGTCTTACTACTTGGACTTTTGGGGCCAGGGA
bcr_clone_1003	CATTTCCAAGGACACAATTTATCTGCAAATGAACAGCCTGAGAGTCGAGGACACGGCCGTTTATTATTGTGCGAAACGTCACTTCGCTATAGGGGTGCCTGGAACACACTTTGACTACTGGGGCCAGGGA
bcr_clone_1004	CAGTTCCAGGTGTGGTTATTGTCAGGCGATGTCAGACTGTGGTGGATATAGTGGCTACGATCCCCGAGGATCATGTCTATATTGTGGTGGTGATTGCTAGGGCCCGCGTCGCGACTACTGGGGCCAGGGA
bcr_clone_1005	CCGCGGTCACGGCTGTTCATTTCTGTGCGAGAGTCGAAGCGCCGGACGTGGATATAGTGGCTACGGTTTCCCCTCGAGGTATAGCGTCAGATGGTCTAGACCAGATGCAATTGACTACTGGGGCCAGGGA
bcr_clone_1006	CCTTACCAGGGACACATCCGCGAGCACAGCCTCCATGGAGCTGAGCAGACTAAAATCTGAAGACACGGCTGTCTATTACTGTGCGAGACTAGGCTATGGCTCTGGCGGCCTTGACTACTGGGGCCAGGGA
bcr_clone_1007	AGCCAAGTCCAAGAGGCGCGCTGAGCCCAGCAAGGGAAGGCCCCCAAACAAACCAGGAGGTTTCTGAAACTGTCTGTGTCGCAGTCGGGTATAGCAGCGGCTACCGTGGCCTGACTACTGGGGCCAGGGA
bcr_clone_1008	CAAGAACTCCCTGTATCTGCAAATGAACAGTCTGAGAGCCGAGGACACGGCCTTGTATCACTGTGCGAGAGACCGTGGCGGATATAGTGGCTACGATAGGGGGGATGCTTTTGATATCTGGGGCCAAGGG
bcr_clone_1009	CTCCCAAACAGACGAGGAGGTTTCTGAAGCTGTCTGTATCACAGTGGGGTATAGCAGTGGCCGCCGAGCATCATAAAAGTACGGAGAGATGGCTACAACCCGTGATGCTTTTGATATCTGGGGCCAAGGG
bcr_clone_1010	CGCCTGGACCAGGGCCTGTGTGGGAAAGGCCTCTGGCCACACTCAGGGGCTTTTTGTGAAGGGCCCTCCTGCTGTGTGACTACGGTGGTACAACTCCGCCTACTGGTACTTCGATCTCTGGGGCCGTGGC
bcr_clone_1011	CACAGCCTACATGGAACTGAGTAGCCTGAGATCTGAGGACACGGCCATTTATTACTGTGCGAGAGGCCAGGAATTACTCTGGATCGGGGCCACCAACCACTACTACGGCATGGACGTCTGGGGCCAGGGG
bcr_clone_1012	AAACCAGGTAGTCCTAACAATGACCAATATGGATCCTGTGGACACAGCCACATATTACTGTGCACGGATAAGGCGGAACAGCAGTTGGTATAAGGGTTACAAGTACGGTATCGACGTCTGGGGCCAAGGA
bcr_clone_1013	AAGGCCCCCAAACAGACCAGGAGGTTTCTGAAGGTGTCTGTGTCACAGTGGGGTATAGCAGCAGCCCGGGAGATCCTTCCATCCAGAAACCGTATTACCGTAAAACTGGTTCGACCCCTGGGGCCAGGGA
bcr_clone_1014	GACCACAGACACATCCACGACCACGGCCTACATGGAGGTGAGGACCCTAAGATCTGACGACACGGCCGTGTATTACTGTGCGAGAGATATGGTGGAGGCCTTCTACGGTCTGGACGTCTGGGGCCAAGGG
bcr_clone_1015	GCCTGGACCAGGGCCTGCGTGGGAAAGGCCGCTGGGCACACTCGGGGGCTTTTTGTGAAGGCCCCTCCTACTGTGTGACTACGGTGACTACGTGGTATTCTTACTCTGGTTCGACCCCTGGGGCCAGGGA
bcr_clone_1016	CTCCAGAGACAATTCCAAGGACACGCTGTCTCTGCAAATGAACAGCCTGAGAGCCGAGGACACGGCCGTATATTACTGTGCGAAAGGGTCGCCTCGAGTATCGGCTCGATTCGAGTCCTGGGGCCAGGGA
bcr_clone_1017	CACCATCTCCAGGGACAACGCCAAGAACTCACTGTATCTGCAAATGAGCAGCCTGAGAGCCGAGGACACGGCCGTGTATTACTGTGGGAGAGCCACGGTTCGGGGTATTATTCTAAACTGGGGCCGGGGA
bcr_clone_1018	TGAGAACCAGTTCTCCCTGAACCTGACTTCTGTGACTGCCGCGGACACGGCCGTGTATTACTGTGCCAAAGGCTGGTATGGTTCGGGGGCGGGAGCGCCGTACTACGGTATGGACGTCTGGGGCCAAGGG
bcr_clone_1019	CACCCTCTCCAGAGACATTTCCACGAACACGGTGTTTCTGCAAATGAGCAGCCTGAGAGACGAGGACACGGCTATATACTACTGTGGGAAAGATCAACGGTCCGGCAGTTTGGACGCCTGGGGCCAAGGG
bcr_clone_1020	CAGCAGAACCGCCTTCCTGCAGTGGAGCAGCCTGAAGGCCTCGGACACCGCCATGTATTATTGTGTGAGACTAGATAGGGGGGCGGTAGATGCCACACCTGGGTTCTACATGGACGTCTGGGGCCAAGGG
bcr_clone_1021	CAGGTCCAAGAACCAGGTGTCCCTGAAGTTGAGTTCTGTGACCGCCGCGGACACGGCCGTTTATTACTGTGCCAGAGATCGTTACAATATTCTGACTGGTTATGATGCTTTTGATGTCTGGGGCCAAGGG
bcr_clone_1022	GGACCAGGGCCTGTGTGGGAAAGGCCTCTGGCCACACTCAGGGGCTTTTTGTGAAGGGCCCTCCTGCTGTGTGACTACGGTGGTAACTCCGGGGTACTACTACTACGGTATGGACGTCTGGGGCCAAGGG
bcr_clone_1023	AGACACGTCCAAGAACCAGATCTCACTGAGACTGAGCTCTGTGACCGCCGCAGACACGGCCATTTATTACTGTGCGAGACCCCGTAACAGTTATGGTTACAAATACGCTTTTGATATCTGGGGCCCAGGG
bcr_clone_1024	CAGAGACAATTCCCAGAACATGATGTATCTAGAAATGAACAGCCTGAGAGTGGAGGACACGGCCAAATATTACTGTGCCAAAGATGGGGCCGGCGACTACCTTGGCTGGTTCGACTCCTGGGGCCAGGGA
bcr_clone_1025	AGCCTGAGAGGCGAGGACACGGCCATTTATGACTGTGCGAGAGATTTGTCGGCCCTTTCCATATCTGGAGTGGTTTTCCCTCAGGCCCTACGTCGACCATTCTTCGTGGAGTTAGGGCTGGGGCCAGGGA
bcr_clone_1026	CATCTCCAGGGACGACGCCAGGAACTCAGTCTATCTGCAACTGAACAGCCTGAGACCCGAGGACACGGCCGTGTATTACTGTGCGAGAGATGCGAGTATCACTGGAGAGTTTGACTACTGGGGCCAGGGA
bcr_clone_1027	CACCATCTCAAGAGATGATTCAAAAAACACGGTGTATCTGTCAATGAACAGCCTGAAAACCGAGGACACAGCCGTGTATTACTGTGCCACCTATGGTTCAGGGAGAAAAATTGACTACTGGGGCCAGGGA
bcr_clone_1028	GTATCTGCAAATGAACAGCCTGAAAACCGAGGACACGGCCGTATATTATTGTACTTTTCATTATTACTATGACAGTAGTAATTATTCCCCCGGGGATTACTACGACGGTGTGGACGTCTGGGGCCAAGGG
bcr_clone_1029	AGAGCCAGCAAGAGGAGACTCGGTGACACCAGTCTCCTGTAGGGACAGGAGGATTTTGTGGGGGTTCGTGTCACTGTGAGCATATTGTGGTGGTGACTGCCCGTACTACTTTGACTACTGGGGCCAGGGA
bcr_clone_1030	CCTGGACATCCCGGGTTTCCCCAGGCCTGGCGGTAGGTTTGAAGTGAGGTCTGTGTCACTGTGGTATTACTATGATAGTAGTGGTTATTACTACGCGGGGGTTGGGTGGTTCGACCCCTGGGGCCAGGGA
bcr_clone_1031	TCAGGTCAGCCCTGGACATCCCGGGTTTCCCCAGGCCTGGCGGTAGGTTTGGGGTGAGGTCTGTGTCACTGTGGTATTACGATTTTTGGAGTGGTTCTTATACAGGGGTGTGGACGTCTGGGGCCAAGGG
bcr_clone_1032	ATTCACCATCTCAAGAGATGACTCGAAAAACATCGCCTATCTGCAAATGAACAGCCTGAAAAGCGAGGACACAGCCGTATATTATTGTACTAGAGATCGGGTCTACGGTATGGACGTCTGGGGCCAAGGG
bcr_clone_1033	CGACACGTCCAACAACCGGATCTCCCTGAAGTTGCGCTCTGTGACCACCGCAGACACGGCCATTTACTACTGTGCGAGAGCGGGGTTACGATTTTTGTGGGGAGACTCTTTCGACCCCTGGGGCCAGGGA
bcr_clone_1034	TCAGCCCTGGACATCCCGGGTTTCCCCAGGCCTGGCGGTAGGTTTGAAGTGAGGTCTGTGTCACTGTGGTATTACTAGGATAGTAGTGGTTATTACTTCCGCTGAAAACTTCCAGCACTGGGGCCAGGGC
bcr_clone_1035	CATCTCCAGGGACAACACCAAAAACTCACTCTTTCTGCAACTGAACAGCCTGAGAGCCGAGGACACGGCCGTCTATTACTGTGCGAGAGGTCAGGACTGGGCATACTACTTTGACTCCTGGGGCCAGGGA
bcr_clone_1036	GAACCAGTTCTCCCTGAAGTTGAGTTCTGTGACCGCTGGGGACACGGCCGTGTATTACTGTGCGAGAGAGTCGCGCAGGGGAGGCCGCAGCAGCGGGGTCGGCTTCGGTATGGACGTCTGGGGCCAAGGG
bcr_clone_1037	GCCCTGCTGCCTCCTCAGGTCAGCCCTGGACATCCCGGGTTTCCCCAGGCCTGGCGGTAAGTTTGAAGTGAGGTCTGTGTCACTGTGGTATTCCTATGATAATATCTGATTTGACTACTGGGGCCAGGGA
bcr_clone_1038	CACATCCACGAGCACAGCCTATATGGAGCTGAGGAGCCTGAGATCTGACGACACGGCCGTGTATTACTGTGCGAGAGATCCCCGTATCGCAGCAGCTGGGTTTGATGCTTTTGATATCTGGGGCCAAGGG
bcr_clone_1039	CTCCAGAGACTGTTCCACGAACACAGTCTTTCTGCAAATGGACAGCCTGAGAGCCGATGACACGGCCTTATATTACTGTGCGAACTATCAACAGCAGGTCGCACTAGGAGAAGACTACTGGGGCCAGGGA
bcr_clone_1040	CTCCAGGGACGACGCCAAGAACTCACTGTATCTGCAAATGAACAGCCTGAGAGCCGAGGACACGGCCATATATTACTGTGCGAGATTATTGGGGGTCGGGATGTGGTCCTTCCAATACTGGGGCCGGGGC
bcr_clone_1041	CAGGTTCACCATCTCCAGAGATGACTCAAAGAACACGGCGTATCTCCAAATGAACAGCCTGAAAACCGAGGACACGGCCGTGTATTACTGTACTAGTCGCCAGACGAATCTAGAGTACTGGGGCCAGGGA
bcr_clone_1042	CTGGACCAGGGCCTGCGTGGGAAAGGCCTCTGGGCACACTCAGGGGCTTTTTGTGAAGGGTCCTCCTACTGTGTGACTAGTATTGAGGGAGTACCACTACTACTACGGTATGGACGTCTGGGGCCAAGGG
bcr_clone_1043	ACCATGTTCCTGCAATTGAACAGCCTGAGACTCGACGAGACGCCTGCGAACGAGTGTGCGAGAGAGAGAGTCGGGTTGTCTTGGGGCAGTGTGTCTCCACTTCGACGTGACGGACGTCTGGGGTCAAGGG
bcr_clone_1044	CAACTCCAAGAACACTCTGTTTCTGCAAATGAACAGCCTGAGAGCCGATGACACGGCCATTTACTACTGTACGAAATGGGAAGCAGCCGGTGACACGGGGGGTTACGACTTTGACTCCTGGGGCCAGGGA
bcr_clone_1045	AGGCAGATTCACCTTCTCAAGAGATGATTCCACGAACACACTGAATCAGCAAATGAACAATCTGCAAACCGAGGACACAGCCGTCTATTTCAGACCGGCCATACAGTGGTGGCGGTATTGGGGACAGGGA
bcr_clone_1046	TCTGCAAATGGACAGCCTGAGAGCCGAGGACACGGCTGTTTATTTCTGTGCGAGGTCGTATTACGATTTTTGGAGAGGTTATTCGAGCGGGGGCTACTACTTTAATCCTATGGACGTCTGGGGCCAAGGG
bcr_clone_1047	GCCAGCAAGAGGAGACTCGGTGACACCAGTCTCCTGTAGGGACAGGAGGATTTTGTGGGGGTTCGTGTCACTGTGAGCATATTGTGGTGGTGACTGCTATAGGCCCTTATTTGACTACTGGGGCCAGGGA
bcr_clone_1048	AGAGGATTCAAAAAACACGCTGTATTTGGAGATTAATAGCCTGAGAAGCGATGACTCAGGCGTGTATTACTGTGCCACAGATTCTCATTATGCCAGCAGTTCCCTGTATCTCGATCTCTGGGGCCGTGGC
bcr_clone_1049	GTCCACGAGCACAGCCTACATGGAGCTGCGCAGTCAGAGATCTGAGGACATAGATGTGTACTACTGTGCGAGTACTCCACCCTTGTATTGTAGTGGTGGTAGCTGCTACTTTGACTACTGGGGCCAGGGA
bcr_clone_1050	CCTCAGGTCAGCCCTGGACATCCCGGGTTTCCCCAGGCCAGATGGTAGGTTTGAAGTGAGGTCTGTGTCACTGTGGTATTATGATTGCATTTGGGGGAGTTATCGTTAGTCACACTACTGGGGCCAGGGA
bcr_clone_1051	ATTCACCATCTCCAGAGACAATTCCAAGAACACGCTGTATCTGCAAATGAACAGCTTGGGAGTCGAGGACACGGCTGTTTATTACTGTGCGAGAGATGGAGGCCTTAGGGAGGACTTCTGGGGCCAGGGA
bcr_clone_1052	AGACACGTCTAAGAACCAGTTCTCCCTGAAGCTGAGCTCTGTGACTGCCGCGGACACGGCCGTGTATTACTGTGCGACAGCGAGTGAGGACAACTACTACTACTACGGTATGGACGTCTGGGGCCAAGGG
bcr_clone_1053	GGGAAAGGCCTCTGGCCACACTCAGGGGCTTTTTGTGAAGGGCCCTCCTGCTGTGTGACTACGGTGGTAACTCCGGGCCTACACTTAGGATTACTACTACTACTACGGTATGGACGTCTGGGGCCAAGGG
bcr_clone_1054	CCGGGTTTCCCCAGGCCAGATGGAAGGATTGAAGTGAGGTCTGTGTCACTGTGGTATTATGATTCCGTTTGGGGGAGTTACCCGTTAAGGCCCCTCTTACTACTACGGAATGGACGACTGGGGCCAAGGG
bcr_clone_1055	TAGCCAGAGACAGCAAGAGGGGACTCAGTGACTCCCGCGGGGACAGGAGGATTTTGTGGGGGCTCGTGTCACTGTGAGGATATTGTAGTAGTACCAGCTGCTATTCCTGGTTGGCTACTGGGGCCAGGGA
bcr_clone_1056	AACAGACCAGGAGGCTTCTGAAGGTGTCTGTGTCACAGTGGGGTATAGCAGCAGCTGGCCCGAGAACCTTCTCGTGAGCGGCGCCTCACTATACTACTACTACTACGGTATGGACGTCTGGGGCCAAGGG
bcr_clone_1057	GCCTGGACCAGGGCCTGTGTGGGAAAGGCCTCTGGCCACACTCAGGGGCTTTTTGTGAAGGGCCCTCCTGCTGTGTGACTACGGTGGTCATAATTCATACTACTACGGTATGGACGTCTGGGGCCAAGGG
bcr_clone_1058	AGGCATGGCCTATCTGCAAATGGACAGCCTGGAAACCGAAGACACAGGCGTCTATTACTGTACTCCAAGCCTCCATGGTTCGGGGGGCTATTCCCACGGCCCACGGACATTTGACTCCTGGGGCCAGGGT
bcr_clone_1059	CTCCAAGAAAACGGTTTATCTGCAAATGAACAGATTGAGAGCCGACGACACGGCCCTCTATTATTGTGCGAAACCCCCACGGCCCCTAGTACCAGCTGCTATTATCGCTGTGGACGTCTGGGGCCAAGGG
bcr_clone_1060	TGGACATCCCAGGTTTCCCCAGGCCTGGCGGTAGGTTTAGAATGAGGTCTGTGTCACTGTGGTATTACGATATTTTGACTGGTTGGGAGGTATCCCCCCACCCCCCAAATTTGACTACTGGGGCCAGGGA
bcr_clone_1061	CAACGCCAAGAAGTCACTGTATCTCCAAATGAACAGCCTGAGAGCCGAGGACACGGCTGTCTATTACTGTGCGAGATCCGGATATGGTTCAGGGAGGGGGAGAACCCTACCTGACTACTGGGGCCAGGGA
bcr_clone_1062	AGCACCACCTATCTGCAAATGAAGAGCCTGAAAACCGAGGACACGGCCGTGTATAACTGTTACAGAGACCCCCCTGACGTTGTGGTGGTGATTGTTATCCCGCCCCAATTTTCACTAGTGGGGCCAGGGA
bcr_clone_1063	CGACAAGTCCATCACCACCGCCTACCTGCAATGGAGCAGCCTGAAGGCTTCGGACACCGCCATGTATTACTGTGTGCGATCGACTTATAGCAGCAGTTGGCGCGACTGGCTCGACCCCTGGGGCCAGGGA
bcr_clone_1064	AGACACTTCCAAGAACACTTTGTATCTGCGAGTGAACAGCCTGAGAGCCGAAGACACGGCCGTATATTTCTGTGCGACACACGTTGGTAGTGGCGCGGGGAAGGACTACTTTACTTCTTGGGGCCAGGGA
bcr_clone_1065	CAGCACCGCCTATTTGCAGTGGAGTAGCTTGAAGGCCTCGGACACCGCCATGTATTATTGTGTGAGACATGGACAGAGACGTGGATACAATTATGGTTACGAAGATTGGTTCGACCCCTGGGGCCAGGGA
bcr_clone_1066	AGACAACGCCAAGAACTCACTGTATCTGCAAATAAACAGCCTGAGAGTCGACGACACGGCTGTGTATTATTGTGGGAGAGATTGGCATAGTACCTCGTCCGGAGACTTCAAAGACTATTGGGGCCAGGGA
bcr_clone_1067	CATCTCCAGAGACAATTCCAAGAACACACTCTATATGGAGATGGGCAGCCTGCGGGCCGACGACACGGGCGTCTATTTCTGTGCGAGCGGGGGCCTGTATAGCAGTGCGATTGACAGCTGGGGCCAGGGA
bcr_clone_1068	CATAAGCACGGCCTACATGGAGCTGAGCAGCCTCACATCTGAAGACACGGCCATATATTACTGTGCCAGAGGCAGGCACTGGCCGGGTATAGCAGCAGCTGGAACTACCGGTGACTACTGGGGCCAGGGA
bcr_clone_1069	GGACACCTCCAAAAACCAGGTGGTCCTTACAATGACCAACATGGACCCTGTAGACACAGCCACATATTACTGTGCAAAACTGGTGGTAGCTGCTCCGGTTTTGGGTGCTCTGGACGTCTGGGGCCAAGGG
bcr_clone_1070	CTGGACCCTCCCTCTTCCCTGGGAAGCTCCTCCTGACAGCCCCGCCTCCAGTTCCAGGTGTGGTTATTGTCAGGGGGTGTCAGACTGTGGTGGATACAGCGACTCTGTATATGACTACTGGGGCCAGGGA
bcr_clone_1071	ATTCACCATCTCCAGAGACAACGCCAAGAACACGCTGTATCTGCAAATGAACAGTCTGAGAGCCGAGGACACGGCTGTGTATTACTGTGCAAGAGTTAGGGAAGCGGGCGCGGACTATTGGGGCCAGGGA
bcr_clone_1072	TATTGTCAGGCGATGTCAGACTGTGGTGGATATAGTGGCTACGTCCCATTTCCCACCCTCACGCATATTGTGGTGGTGATTGCTATTCTAAGGGGACGCGGCGAACTGGTTCGACCCCTGGGGCCAGGGA
bcr_clone_1073	CACGTCCAAGAACCAGTTCTCCCTGAAGCTGAAGTCAGTGACCGCTGCGGACACGGCCATTTATTTCTGTGCGAGATATCACTACGGTGACTACATTAGGGCATATTACTTTGACTTCTGGGGCCAGGGA
bcr_clone_1074	CCAGAGCCAGCAAGATGGGGCTCAGTGACACCCGCAGGGACAGGAGGATTTTGTGGGGGCTCGTGTCACTGTGAGGATATTGTACTGGTGGTGTATGCATCGTGATGCTTTTGATATCTGGGGCCAAGGG
bcr_clone_1075	GAACTGCCTGTATCTGCAAATGAACAGTCTGAGACCTGAGGACACGGCCTTATATTATTGTGCAAAAGATGGGGTTGAGGTCAGCCAAAACAAGTTCCATTACTACGGGATGGACGTCTGGGGCCAAGGG
bcr_clone_1076	CAGACGCCTGGACCAGGGCCTGTGTGGGAAAGGCCTCTGGCCACACTCAGGGGCTTTTTGTGAAGGGCCCTCCTGCTGTGTGACTACGGCGGTAACTTTTATTAGAGGCTAAGGCTCCTGGGGCCAGGGA
bcr_clone_1077	GGACCAGGGCCTGTGTGGGAAAGGCCTCTGGCCACACTCAGGGGCTTTTTGTGAAGGGCCCTCCTGCTGTGTGACTACGGTGGTAACTCCGACTAACTACTACTACGGTATGGACGTCTGGGGCCAAGGG
bcr_clone_1078	CTCCTCCTGACAGCCCTGCCTCCAGTTCCAGGTGTGGTTATTGTCAGGGGGTGCCAGGCCGTGGTAAAGATGGCTACAATTAATTCCCCACGTACTGGGAGGTAACTACTTTGACTACTGGGGCCAGGGA
bcr_clone_1079	CACCATGACCGAGGACACATCTACAGACACAGCCTACATGGAGCTGAGCAGCCTGAGATCTGAGGACACGGCCGTGTATTACTGTGCAACAGATTTTTTGGTGGGGTTGAGGCCCTACTGGGGCCAGGGA
bcr_clone_1080	AGAGCCCTGCTGCCTCCTCCGGTCAGCCCTGGACATCCCAGGTTTCCCCTGGCCTGGCGGTAGGTTTAGAATGAGGTCTGTGTCACTGTGGTATTAGAGACGGTTGTCGTCGGGCGTCTGGGGCCAAGGG
bcr_clone_1081	CACCAGTAGGGACAGGAGGATTTTGTGGGGGCTCGTGTCACTGTGAGCATATTGTGGTGGTGATTGCTATTTCAACCCCACAAAGAAAATCCGGCTGGGGAAGGCAGGGTTGGACGTCTGGGGCCAAGGG
bcr_clone_1082	CTCAAGGGATGATTCCAAAAGCATCGCCTATCTGCAAATGAACAGCCTGACAACCGAAGACACAGCCGTTTATTACTGTACCCGGTGGACAAGCAGTGGCCGGTACCGCCGAGACTGCTGGGGCCAGGGA
bcr_clone_1083	CCTGGACCAGGGCCTGCGTGGGAAAGGCCGCTGGGCACACTCAGGGGCTTTTTGTGAAGGCCCCTCCTAATGTGTGACTACGCCCGAATTCGGCTACTACTTCTAGTACATGGACGTCTGGGGCCAAGGG
bcr_clone_1084	CATTACCGCGGACAAATCCACGAACACAGCCTACATGGAGCTGAGCGGCCTGGGATCTGAGGACACGGCCATATATTACTGTGCGAGACGTGCCCCTGATGGCTACAATTTGGTACCGTGGGGCCAGGGC
bcr_clone_1085	CTCAATGTATCTGCAAATGGACACCCTGATAACCGAGGACACGGCTGTATATTACTGTGCGAGGGATACCGCTCAGGAGTACCAGATGGTATGGGGCTTTCATGACTACTTTGACTTCTGGGGCCAGGGA
bcr_clone_1086	GCTTTTTCTGCAAATGAACAGCCTGACCGCCGAGGACACGGGTGTTTACTATTGTGCGCGGTTGGGTATAACCGTGGCCGAGGGTGGACATCACTACTACCACTTTGGCATGGACGTCTGGGGCCAAGGG
bcr_clone_1087	TCAGTGTTTCTAGTGATGACCACCCTGACCGCCGAGGACGCGCCTGCGTTTCACTGTGCGAGAGAAGTCCCGAATTATTACCTTTTTTGGAGTGGCCGAAATCCACTGGTTCGACCCCTGGGGCCAGGGA
bcr_clone_1088	GTCGAAGAAACAGATCTCCCTGAAGCTGAGCTCTGTGACCGCTGCGGACACGGCCGTGTATTACTGTGCGAGAGCGCGGCTATGGGATGTTTACGAGTACTATTACGGTATGGACATCTGGGGCCATGGG
bcr_clone_1089	CCTGGACCAGGGCCTGTGTGGGAAAGGCCTCTGGCCACACTCAGGGGCTTTTTGTGAAGGGCCCTCCTGCTGTGTGACTACGGTGGTACCAACTCCCCTGGGGTAGTACTTTGACTACTGGGGCCAGGGA
bcr_clone_1090	CTCCAGGGACAACGCCCAGAATTCACTGTCTCTGCAAATGAACAGCCTGAGGGCCGACGACACGGCCGTTTATTACTGTGCGGGCCAGTATGGTGGTAACCCCTACTTCTTTGCCCACTGGGGCCAGGGA
bcr_clone_1091	CTCAAGAGATGATTCAAAAAATACGTTCTTTCTGCAAATGAACAGCCTGAAAACCGAGGACACAGCCGTGTATTATTGTACCACAGATTTCATATATCGCAACACCTGGTACATTTATTGGGGCCAGGGA
bcr_clone_1092	CAGCCCTGGACATCCCAGGTTTCCCCAGGCCTGGAGGTAGGTTTAGAATGAGGTCTGTGTCACCGTGGTATTACGAGATTTTGACTGGTTATTTTCTGCAAGTACGAGTATGGACGTCTGGGGCCAAGGG
bcr_clone_1093	CGACGCCAAGAACTCCCTGTATCTGCAAATGAACAATCTGAGAGCCGAGGACACGGCCTTGTATTACTGTGCGAGGGCGCGGTATCGTGGGAGCAACGGAGCCTACGGTATGGACGTCTGGGGCCAAGGG
bcr_clone_1094	AAACCAAGGGGTGTTGAGCCCAGCAAGGGAAGGCCCCCAAACAGACCAGGAGGTTTCTGAAGGTGTCTGTGTCACAGTGGGGTATAGCAGCAGCTGGGCCTACTGGTACTTCGATCTCTGGGGCCGTGGC
bcr_clone_1095	CGAGGACACAGCTACAGACACAGCCTACATGGAACTGAGCAGCCTGAGAACTGACGACACGGCCGTGTATTATTGTGCAGCAGGCTTAGGGTTGGAGTGGTTATTCCTCCTTGACTACTGGGGCCAGGGA
bcr_clone_1096	TCTATCTCCTCAGGTCAGCCCTGGACATCCCGGCTTTCCCCAGGCCTGGCGGGAGGTTTGGGGTGAGGTCTGTGTCACTGTGGGATCGCGGTTTTTGGCGTAATTATTAGTCTCCCTGTGGGGCCAGGGA
bcr_clone_1097	GCCAGAGACAGCAAGAGGGGACTCAGTGACTCCCGCGGGGACAGGAGGATTTTGTGGGGGCTCGTGTCACTGTGAGGATATTGTAGTAGTACCAGCTGCTATGAAGTCATCTGACTACTGGGGCCAGGGA
bcr_clone_1098	CGACAAGTCCATCACCACCGCCTACCTGCAGTGGAGCAGCCTGAAGGCCTCGGACACCGCCATCTATTACTGTGCGAGATCGACTTATAGCAGCAGTTGGCGCGACTGGCTCGACCCCTGGGGCCAGGGA
bcr_clone_1099	CACCATCTCCAGAGACGACGCCAAGAAGTCATTGTATCTGCAAATGAACAGCCTGAGAGCCGAGGACACGGCTCTCTATTACTGTGCGAAAGTGACAGCTTTGGCTCGCATGGACGTCTGGGGCCAAGGG
bcr_clone_1100	GGACCCTCCCTGTTCCCTGGGAAGCTCCTCCTGACAGCCCCGCCTCCAGTTCCAGGTGTGGTTATCGTCAGGGGGTGTCAGACTGTGGTGAATATAGTGGCTACGATCTAATGACTACTGGGGCCAGGGA
bcr_clone_1101	GGGCCGATTCACCGTCTCCAGAGACAACGCCAGGAACTCCCTTTATCTGCAAATGAACAGCCTGAGAGCCGAGGACACGGCTGTGTATTTTTGTACGAGAGGGACTTCGGGGGCCTACTGGGGCCAGGGA
bcr_clone_1102	AGACAATTCCAAGAACACGCTGTATCTGCAAATGAACAGCCTGAGAGCCGAGGACACGGCCGTATATTACTGTGCGAAAGATACTAGCAGTGGCTGGGGCCTTGATGCTTTTGATATCTGGGGCCAAGGG
bcr_clone_1103	ACGCCTGGACCAGGGCCTGTGTGGGAAAGGCCTCTGGCCACACTCAGGGGCTTTTTGTGAAGGGCCCTCCTGCTGTGTGACTACGGTGGTAACTCCGGGGGTTGGCTGGTTCGACCCCTGGGGCCAGGGA
bcr_clone_1104	TTCCAAGAAAACGGTGTATCTGCAAATGAACAGGTTGAGAGGCGAGGACACGGCCCTATATTACTGTGCGAAAGCCCCACGGCCCCTAGTACCAGCTGCTATTATCGGTATGGACGTCTGGGGCCAAGGG
bcr_clone_1105	GTTCTCCCTGAGGCTGACCTCTCTGACCGCCGCGGACACGGCCGTCTATTACTGTGCGAGAGATTGGGTTGATGACTACAGTGACGTGGGCTGGGAATTTCGGCACGGTCTGGACGTCTGGGGCCCAGGG
bcr_clone_1106	CTGGACATCCCGGGTTTCCCCAGGCCTGGCGGTAGGTTTGAAGTGAGGTCTGTGTCACTGTGGTATTACTATGATAGTAGTGGTCAAAAACAGCCAAACGACCGGTCACTCCGACTACTGGGGCCAGGGA
bcr_clone_1107	ACTATATCTGCAAATGGACAGCCTGAGAGCCGAGGACACGGCTGTGTATTACTGTGGGAGAGCCCATGATCTACTAGTACCAGGTGCTATGTATATGTACTACTACGGTGTAGACGTCTGGGGCCAAGGG
bcr_clone_1108	GGGGCCCCAGACGCCTGGACCAGGGCCTGTGTGGGAAAGGCCTCTGGCCACACTCAGGGGCTTTTTGTGAAGGGCCCTCCTGCTGTGTGACTACGGTGGTAACTCCGGGCGGAACGGGTGGGGCCAGGGA
bcr_clone_1109	GCACTCCCCGCCCAGCAGCCCAGCCCCCGCCCCCACCCAGGAGGCCCCAGAGCTCAGGGCGCCTGGTCGGATTCTGAACAGCCCCGAGTCACAGTGGGTATAGGAGGGTATGGACGTCTGGGGCCAAGGG
bcr_clone_1110	CATCTCCAGAGACAATTCCAAGAACACGCTGTATCTGCAAATGAACAGCCTGAGAACTGAGGACACGGCTGTGTATTACTGTGCAAAAGATTCGAAGATAGGGTACGGTATGGACGTCTGGGGCCAAGGG
bcr_clone_1111	AATCTCAAGAGATGATTCGAAAAACACCATATACCTGCAAATGGAGAGCCTGCAAACCGAGGACACAGCCGTGTATTACTGTGCACATGACAGTACTTTTTACTTCGTTTATGAATATTGGGGCCAGGGA
bcr_clone_1112	CACTGTGGTATTACGATTTTTGGAGTGGTTATAATATTTTTTGGTAGAACATTACTTCCCGAGAGCGAAGTGGGGGAGTGTGCGGGTTAAGAGGGAACAATAAAACGATATGGACGTCTGGGGCCAAGGG
bcr_clone_1113	CACCATCTCCAGAGACAATTCCAAGAACACGGTGTATCTCGAAATGAACAGCCTGAGAGCCGAGGACACGGCTCTGTATTACTGTGCGAGAGTCTTTCCGAACTACGGTATGGACGTCTGGGGCCAAGGG
bcr_clone_1114	CCGTCAAGGCCAGAAAAGACCAAGTTGTGCTGAGCCCAGCAAGGGAAGGTCCCCAAACAAACCAGGAAGTTTCTGAAGGTGTCTGTGTCACAGTGGAATAGACAAAAGCATTGACTACTGGGGCCAGGGA
bcr_clone_1115	CTCCAGAGACAACGCCAAGAACTCACTATATCTGCAGATGAACAGTCTGAGAGCCGAGGACACGGCTGTTTATTACTGTGCGAGAGCCTTCAGTAACTGGGCGGGGTGGTTCGGCCCCTGGGGCCAGGGA
bcr_clone_1116	CACATCTACAGACACAGCCTACATAGAGCTGAGCAGCCTGAGATCTGAGGACACGGCCGTGTATTACTGTGCAACAGATCTCGGTCTTTCTTACGGTCCAACGCCCCCATTTGACTACTGGGGCCAGGGA
bcr_clone_1117	AGACACATCCACGAGCACAGCCTACATGGAGCTGAGGAGCCTGAGATCTGACGACACGGCCGTGTTTTACTGTGCGAGAGATCGAGGTAGCAGCCCCTTGTGGGGCGGTATGGACGTCTGGGGCCAAGGG
bcr_clone_1118	AGACAATTCCAAGAACACGCTGTATCTGCAAATGAGCAGACTGAGAGCTGAGGACACGGCTGTCTATTACTGTGCGAAAGCTCCTAGAGATGGCTACTATTGGTCCGGTGTGGACGTCTGGGGCCAAGGG
bcr_clone_1119	GCTGTATCTGCAAATGGACAGCCTGAGAGCCGAGGACACGGCCGTATATTACTGTGCGAAAGAGCAGTATTACTATGATAGAAGTGGTTATTCCTTACTTCGGTATTACTTTGATTACTGGGGCCAGGGA
bcr_clone_1120	CAATTCCAAGAACACGCTGTATCTTCAAATGAACACCCTGAGAGCTGAGGACACGGCCGTGTATTACTGTGCGAGAGGGGTATCAGACTTAGTAGTTGGGGGGACGTGGTTCGACCCCTGGGGCCAGGGA
bcr_clone_1121	AAGAGATGATTCAAAAAACACGCTGTATCTGCAAATGAACAGCCTGAAAACCGAGGACACAGCCGTCTATTACTGCTCCACCTTCGATTATACCACCGGTTGGTCGGACTTTGACTACTGGGGCCAGGGA
bcr_clone_1122	CTCCAGAGATGATTCAAAGAACACGGCATATCTGCAAATGAGCAGCCTAAAAAGCGAGGACACGGCCCTGTATTATTGTACTAAAGCGACTACGGTGGTAAACGACATCTTTGACTCCTGGGGCCAGGGA
bcr_clone_1123	GACGCCTGGACCAGGGCCTGTGTGGGAAAGGCCTCTGGCCACACTCAGGGGCTTTTTGTGAAGGGCCCTCCTGCTGTGTGACTACGGTGGTAACGCGAATTTTGACTACTTTGACTACTGGGGCCAGGGA
bcr_clone_1124	CCTGCTGCCTCCGCCGGTCAGCCCTGGACATCCCAGGTTTCCCCAGGCCTGCCGGTAGGTTTAGAATGAGGTCTGTTTCACTGTCGTATTACGATATTTTGACTGGTTACAAATCGTGTGAGGCCAGGGA
bcr_clone_1125	AGGTTTCCCCAGGCCTGCCGGTAGGTTTAGAATGAGGTCTGTGTCACTGTGGTATTACGATATTTTGACTGGTTATTAACCATTCACCCCCCTAACCACCCCCAACTGGTTCGACCCCTGGGGCCAGGGA
bcr_clone_1126	CAACTCCAAGAAAACGCTGCATCTGCAAATGAACGGCCTGCGACCTGAGGACACGGCTATATATTACTGTGCGAAAGCGGAAATTACAATGTTTTTTAGCGGTGATCGTCTTGGCCACTGGGGCCAGGGA
bcr_clone_1127	CAGAGACAACGCCAAGAACTCCCTGTATCTGCAAATGAACAGTCTGAGAGCTGAGGACACGGCCTTGTATTACTGTGCAAAAGATAGATATAGCAGCCCCGACTCCGGTATGGACGTCTGGGGCCAAGGG
bcr_clone_1128	AGACCACTCCAAGAACACGGTCTATCTTCAAATGAACAGCCTGAGAGGCGAGGACACGGCCGTGTATTACTGTGGGAGAGAGGTGGATACTGGGAGCTATTCTGGCGGTATGGACGTCTGGGGCCAAGGG
bcr_clone_1129	CCGAATCACCATCTCCAGAGACAACGCCAAGAACTCACTGTATCTGCAAATGAACAGCCTGAGAGCCGAGGACACGGCTGTTTATTACTGTGCGAGAGGTGCTGACTACGGCGACTACTGGGGCCAGGGA
bcr_clone_1130	GGTGGACACGTCCAAGAATCAAATCTCCCTGAGACTGACCTCTGTCACCGCCGCGGACACGGGCGTTTATTACTGTGCGAGGGGTACGCTGACTCCGAGACCGAGCTACTTCGACCCCTGGGGCCAGGGA
bcr_clone_1131	GGACATAATCGCGAGTACAGTCTACATGGAACTGAGCAGCCTGAGATATGAAGACACGGCTATTTACTACTGTGCGCGAGATAAAGACAATCTGGATTTTGCACGATTTGCAGTCTACTGGGGCCAGGGA
bcr_clone_1132	CCAGGTGGTCCTTACCATGACCAACATGGACCCTGTGGACACAGCCACATATTACTGTGCACGGACCGAGGGAAATTACGATTTTTGGACTGGTTATTCCTCGTCCTACTTTGATTACTGGGGCCAGGGA
bcr_clone_1133	CTGCTGCCTCCTCAGGTCAGCCCTGGACATCCCGGGTTTCCCCAGGCCTGGCGGTAGGTTTGAAGTGAGGTCTGTGTCACTGTGGTATTACTATGATAGTAGTGGTTATTAGTTTTACTGGGGCCAGGGA
bcr_clone_1134	CACCATCTCAAGAGATGATTCAAAAAACACGGTGTATCTGGCAATGAACAGCTTGAAAACCGAGGACACAGCCGTGTATTACTGTGCCACCTATGGTTCAGGGAGAAAAATTGACTACTGGGGCCAGGGA
bcr_clone_1135	GTCCAAGAACCAGTTCTCCCTGACCCTGAGATCTGTGACCGCCGCAGACACGGCCTTGTATTATTGTGGGAGGACTGGATTCCAGGGGTTCTTTGGACGTAAACTAAGAGTTGACTCCTGGGGCCTGGGA
bcr_clone_1136	CCAGAACTCACTCTCTCTGCAAATGAACAGCCTGAGAGGCGAGGACACGGCTGTCTATTACTGTGCGAGAGGGGGAGGGGGGCGCCTTTATCACTACTATTCCTACGGTTTGGACGTCTGGGGCCAGGGA
bcr_clone_1137	TCTTGACACGTCCAAGAACCACTTCTTCCTGAAGGTGACGTCTGCGACCGCCGCAGACACGGCCGTTTACTATTGTGCGAGAATGGATCGCAGCAGTTGGTTGTATTATTTTGATTATTGGGGCCGGGGA
bcr_clone_1138	CCCCAGACGCCTGGACCAGGGCCTGTGTGGGAAAGGCCTCTGGCCACACTCAGGGGCTTTTTGTGAAGGGCCCTCCTGCTGTGTGACTACGGTGGTAAAAGGGGGTTGGTTCGACCCCTGGGGCCAGGGA
bcr_clone_1139	CAATTCCAAGAACACGCTGTATCTACAAATGAGCAGCCTGAGAGCCGAGGACACGGCCGTATATTACTGTGCGAAAGATCGAATCAAGATGACTACAATTACTAGAGCATTTCACTACTGGGGCCAGGGA
bcr_clone_1140	CAAGAACACGCTGTATCTGCAAATGAACAGCCTGAGAGCCGAGGACACGGCCGTATATTACTGTGCGAAAGTCCCGTTTTACTATGGTTCAGGGAGTTAAGCGAACTGGTTCGACCCCTGGGGCCAGGGA
bcr_clone_1141	CCGATTCACCATCTCCAGGGACAACGCCAAGAACTCACTATATTTGCAAATGAACAGCCTGAGAGCCGAGGACACGGCCATGTATTACTGTGCGAGAGGTAAACGACGGTTTGACTACTGGGGCCAGGGA
bcr_clone_1142	GCCTCCTCCGGTCAGCCCTGGACATCCCAGGTTTCCCCAGGCCTGGCGGTAGGTTTAGAATGAGGTCTATGTCACTGTGGTATTACGATATTTTGACTGGACACACGACTTTGACTACTGGGGCCAGGGA
bcr_clone_1143	AAACACGGTGTATCTGCAAATGAACAGCCTGAGAGACGAGGACACGGCCGTTTATTACTGTGGTCGCGAAGTATGGTCGGAAAGACATCAGAGGTGGAACTACGACGGCATAGATGTCTGGGGCCAAGGG
bcr_clone_1144	TGGACATCCCAGGTTTCCCCAGGCCTGCCGGTAGGTTTAGAATGAGGTCTGTGTCACTGTGGTATTACGATATTTTGACTGGTGAAACTCCAATCCCAACCAAAACTGGTTCGACCCCTGGGGCCAGGGA
bcr_clone_1145	CCATATCAGTAGACACGTCCAAGAACCAGTTGTCCCTGAGGCTGAAGTCTATGACCGCCGCGGGCGCGGACACGGCTGTGTATTTGTGTTCGAGAGGGAAGTGGGGGCTACTCCCAACTGGGGCCAGGGA
bcr_clone_1146	GGTTTCCCCAGGCCTGCCGGTAGGTTTAGAATGAGGTCTGTGTCACTGTGGTATTACGATATTTTGACTGGTTTGTCCGGATCGATTCCAAAAACATAGATACAACTGGTTCGACCCCTGGGGCCAGGGA
bcr_clone_1147	AGATGATTCTAAATACATGTTGTTTCTGCAAATGAACAGCCTGAAAACCGAGGACACAGCCGTTTATTACTGTACAACAGTCCCAGGTACAAGTGGACAGACTGGGTGGTTCGACCGCTGGGGCCAGGGA
bcr_clone_1148	GGACCGATTCATCATCTCGAGAGACAACGCCAAGAACTCACTGTATCTGGAAATGAACAGCCTGAGCGCCGAGGACATTGGTGTTTATTACTGTGCGAGAGAATTCGCAGTTGCGGACTTGGGCCAGGGA
bcr_clone_1149	ACTAGACACGTCCAAGAACCTGTTCTCCCTGAACCTGAACTCTGTGACCGCCGCAGACACGGCCGTGTATTACTGTGCAAGACAACCTGATGCGCTTCAATTGGGGCATCTTGACTACTGGGGCCAGGGA
bcr_clone_1150	CACCTCCAGAGACAACGCCAAGAACTCACTGTATCTGCAAATGAACAGCCTGAGAGCCGAGGACACGGCTGTATATTGCTGTGCGAGGGTGAGGGACCCCTCCTACCCCTTTGACTCCTGGGGCCAGGGA
bcr_clone_1151	CACAAATCAGGTGGTCCTTACAATGACCAACATGGACCCTGCGGACACAGCCACATACTTCTGTGCACGGTCTCCCTACTACGATGCTTTGACTGGTCCCCCGGACTGGGTCGACCCCTGGGGCCAGGGA
bcr_clone_1152	CAGAGACAATTCCAAGAACACGCTGTATCTGCAAATGAACAGCCTGAGAGCCGAGGACACGGCCGTATATTACTGTGCGAAAGCCCCCCTTATAGTGGGAACATCGGGGGGGGACTACTGGGGCCAGGGA
bcr_clone_1153	CATAAGCACGGCCTACATGGAACTGACCAGCCTCACATCTGAAGACACGGCCGTATATTTCTGTGCCAGAGGCAGGCACTGGCCGGGTATACGAGCAGCTGGTACTACAGGTGACTACTGGGGCCAGGGA
bcr_clone_1154	AAGAGATGACTCAAAAACCACGATGTATCTGCAAATGAACAGCCTGAAAACCGAGGACACAGCCGTGTATTACTGTTCCACCTTGGGGAATTACGGTGGTGACAACCCCTTTGACTACTGGGGCCAGGGA
bcr_clone_1155	GGTCCTTACAATGACCAACATGGACCCTGTGGACACAGCCACATATTACTGTGCACACAGACTCATCCCCAAAATACCAACAACTGTCCCATGGGTAGGCTACTTCGGTATGGACGTCTGGGGCCGAGGG
bcr_clone_1156	CAGGGACACATCCGCGAGCACAGCCTACATGGAGCTGAGCAGCCTGAGATCTGAAGACACGGCTGTGTATTACTGTGCGAGACTTAGCGTAGCTGCTGAGTACAACTGGTTCGACCCCTGGGGCCAGGGA
bcr_clone_1157	GCAGACAAGACCAAGGGGCGCTGACCCCAGCAAGGGAAGGCTCCCAAACAGACGAGGAGGTTTCTGAAGCTGTCTGTATCACAGTGGGGTATAGCAGTGGCTGGTCGGGGGGGGCTACTGGGGCCAGGGA
bcr_clone_1158	CAGGGACAGGAGGATTTTGTGGGGGCTCGTGTCACTGTGAGGATATTGTACTGGTGGTGTATGCTATATGCGGATGGGGATTACTATGATAGTAGTGGTTATTACTAACTGTGACTACTGGGGCCAGGGA
bcr_clone_1159	GGGCCCCAGACGCCTGGACCAGGGCCTGTGTGGGAAAGGCCTCTGGCCACACTCAGGGGCTTTTTGTGAAGGGCCCTCCTGCTGTGTGACTACGGTGGTGTTTTACTGGTTCGACCCCTGGGGCCAGGGA
bcr_clone_1160	CTTCAGAGATGATGCAAAGAATATGGCGTATCTGCAAATGAACAGCCTGAAAACCGAGGACACGGCCGTGTATTATTGTCTGAGACATGAGGGCTGGTTCTCCCCTGGGGTTGACTACTGGGGCCAGGGA
bcr_clone_1161	CAGGGACACATCCGCGAGCACTGCCTACATGGACTTGAACAGCCTGAGATCTGAAGACACGGCTGTGTATTACTGTGCGAGGAGTATAGGTGTGATAGTAGACGTTATTATGGCCTACTGGGGCCAGGGA
bcr_clone_1162	CCGATTCACCATCTCCAGAGACAACGCCAATAACACACTATATCTGCAGATGGACAGCCTGAGACCCGACGACACGGCTGTCTATTATTGTGCGGGAGACACTTACTGGTTCGACCCCTGGGGCCAGGGA
bcr_clone_1163	CTCTAAAAATCAGGTTCTCCTTACAATGACCAACATGAACCCTGCGGACACAGCCACTTATTACTGTGCGCGGATCTGGGCTCCGGGAATCATTCTGTACCACTATGGTTTGGACGTCTGGGGCCAAGGG
bcr_clone_1164	CAGAGCCAGCAAGATGGGGCTCAGTGACACCCGCAGGGACAGGAGGATTTTGTGGGGGCTCGTGTCACTGTGAGGATATTGTACTAATGGTGTATGCTAGTACTACGGTATGGACGTCTGGGGCCAAGGG
bcr_clone_1165	CCTGACAGCCCCGCCTCCAGTTCCAGGTGTGGTTATTGTCAGGGGGTGTCAGACTGTGGTGGATACAGCTATGGTTACTGAGCGCTATGGCTCGGGTGGGCATGATGCTTTTGATATCTGGGGCCAAGGG
bcr_clone_1166	CTCAGTGACACCCGCAGGGACAGGAGGATTTTGTGGGGGCTCGTGTCACTGTGAGAATTTTGTACTAATGGTGTATGCCAATCCTCCCGACGCCTACTACTACTACGGTATGGACGTCTGGGGCCAAGGG
bcr_clone_1167	GCCCTGGACATCCCGGGTTTCCCCAGGCCTGGCGGTAGGTTTGAAGTGAGGTCTGTGTCACTGTGATCTTACTATGGTAGTAGTGGTTATCACTCACGGCCCCCCTGCTTTTGATATCTGGGGCCAAGGG
bcr_clone_1168	AGCCGACAGGTCCATCAGGACCGTCTACCTGCAGTGGAGCAGTCTGAAGGCCTCGGACACCGCCATATATTACTGTGTGGGACCGACCAGATATAGCAGCAACTGGTATGCTGCCTTTTGGGGCCAGGGA
bcr_clone_1169	CTCACTGTATCTGCAAATGAACAGCCTGAGAGCCGAGGACACGGCCGTGTATTATTGTGCGAGAGATATTGACTATGATAGTAGTGGCCCCCGCGACTACTACTACGGTATGGACGTCTGGGGCCAAGGG
bcr_clone_1170	ACTGTAATTTTACGATTTTTGGAGTGTATCTTATACTTTTTGGTAGAAAATTCCTTCCCGAGAGCGAAATGGGGGAGTGTGCGGGTTAGGAGGGAACTACTAAAACGGAATGGACGTCTGGGGCCAAGGG
bcr_clone_1171	CATTTCAGTGGACACGTCCAAGAATCAGATCCACTTGGACCTGAGGTCTGTGACCGCCGCGGACACGGCTGTATATTATTGTGCGAGACATCGGGATGGAACTGGCTGGTTTGACCCCTGGGGCCAGGGA
bcr_clone_1172	CAGGGCACAGTCGGTCCAGGGCACAGCCACCATGGCCACACACATCAACGAGCACAGGCCAGATGATGATACTCGTATTTCTCATTCCGCGGGGGACTACTAATGCGAGATGGGCGTCTGGGGCCAAGGG
bcr_clone_1173	CAACGCCAGGAACTCCGTCTATCTGCAGATGAACAGTCTGACAACTGAAGACACGGCCGTGTATTTCTGTGCAAGAGATAGTAGGTTGCCGCAGCTGGACCGGGGGTGGTTCGACCCCTGGGGCCAGGGA
bcr_clone_1174	CACCATGTCCAGAGACACTTCCAAGAACACGGTGTATCTGGAAATGAATGGCCTGAGAGCCGAGGACACGGCTGTGTATTACTGTGCGAAAGATCAACGGTCCGGCAGTATGGACGTCTGGGGCCAAGGG
bcr_clone_1175	CCTGGACATCCCAGGTTTCCCCAGGCCTGCCGGTAGGGTCAGAATGAGGTCTGTGTCACTGTGGTATAACGATATTTTGACTGGTTATTAACTCTCGCCTTTCTACTACTTTGACTACTGGGGCCAGGGA
bcr_clone_1176	AGGTCAGCCCCGGACATCCCGGGTTTCCCCAGGCTGGGCGGTAGGTTTGGGGTGAGGTCTGTGTCACTGTGGTATTACTATGGTTCGGGGAGTTATGAAGTACAACTGGTGCGACCCCTGGGGCCAGGGA
bcr_clone_1177	CATCATTGCCAGTGACAGGTCGGTTAGATGAAGCTGACCAGCCTGACATGGTCGTCTCTTCCTGTGTGAGAGATCGCCAAGTCCTCGGTGTCTGCCAGTCTTAATCGGGTTCGACCCCTGGGGCCAGGGG
bcr_clone_1178	CATCTCCAGAGACAACGCCCAGAATTACCTGTTTCTGCAAATGAACAGTCTTACACCTGAGGACGCGGCCTTATATTACTGCACAAAAGGTGGCCCCTACGGTGACTACCCGGACTCCTGGGGCCAGGGA
bcr_clone_1179	TCAATTCTCCCTGAGGTTGGCTTCTGTGACGGCCGCGGACACGGCCGTATATTATTGTGGGAGAAGTAGTTACGATCTTTTGACTGGTTACCCCGGGGCCCGCGACGGAATGGACGTCTGGGGCCAAGGG
bcr_clone_1180	GAGAGACACTTCCAAGAACACGCTGTATCTGCAAATGAACAGCCTGAGAGCCGAGGACACGGCCGTATATACCTGTGCGAAGCAGAGTGGGAGCTACTTAGAAGACCACTTTGACTACTGGGGCCAGGGA
bcr_clone_1181	CCTGGACCAGGGCCTGTGTGGGAAAGGCCTCTGGCCACACTCAGGGGCTTTTTGTGAAGGGCCCTCCTGCTGTGTGACTACGGTGGTAAGTCCGATCGGGCCCTACTACTTTGACTACTGGGGCCAGGGA
bcr_clone_1182	CGCCAAGAACTCCCTGTTTCTGCAAATGACCAGTCTGACGTCTGAGGACACGGCCTTATATTACTGTGCAAAAGGTTTCGGCAGCAGTTGGAACCACTACTTCTACGGAATGGATGTCTGGGGCCAGGGG
bcr_clone_1183	AGACACGTCTACAGACACAGCCTACATGGAGCTGAGCAGCCTGACATCTGAAGACACGGCCGTCTATTATTGTACAACAGAGGACCATATGTCCTACCACTACTATATTGTGGACGTCTGGGGCCAAGGG
bcr_clone_1184	AACCAGTTCTCCCTTCAATTGCCCTCTGTGACTCCCGAAGACACGGCTGTCTATTACTGTGCAAGGCCGGGGTGAATAGCAGTTCGTCCGGGAAGATAGAACCGAACCTTTTGATATCTGGGGCCAAGGG
bcr_clone_1185	GTCCGTCAGCACTGCCTACCTGCAGTGGAGCAGCCTGAAGGCCTCGGACACCGCCATGTATTACTGTGCGCGACACAAGGCGCATACCAATCGGATCTGGTCGTACTACTTTGACTCCTGGGGCCAAGGA
bcr_clone_1186	CCCAGGTTTCCCCAGGCCTGCCGGTAGGTTTAGAATGAGGTCTGTGTCACTGTGGTATTACGATATTTTTCCACCTTTTTCGGCCCCGAATGGGGGGGGATTGGGCTGGTTCGACCCCTGGGGCCAGGGA
bcr_clone_1187	CTCCAGAGATGATTCAAAGAACACGGCGTTTCTGCAAATGAACAGCCTGAGAACCGAGGACACGGCCGTGTATTATTGTACTAGAGCGACTACGGTGGTAAACGACATCTTTGACTACTGGGGCCAGGGA
bcr_clone_1188	AGACAACGCCAAGAACACGGTGTATCTGCAAATGAGCGGTCTGAGGTCCGAGGACACGGCACAATATTACTGTGTAAGAGACGGCTTCTATTGTAGTGGTGGAAGCTGCTACGACTACTGGGGCCAGGGA
bcr_clone_1189	TACCGCGGACGACTCCACGAGCACAGCCTACATGGAGGTGAGCAGCCTGAAAGTTGAAGACTCGGCCATTTACTACTGTGCGACAGGGCTCCACATAGGGAACTACGGAATGGACGTCTGGGGCCAAGGG
bcr_clone_1190	GGCTCAGTGACACCCGCAGGGACAGGAGGATTTTGTGGGGGCTCGTGTCACTGTGAGGATATTGTACTGGTGGTGTATGCCCCCTGGGGACAATTACTACTACTACGGTATGGACGTCTGGGGCCAAGGG
bcr_clone_1191	CTCCAAGAACACGCTGTATCTGCAAATGAACAGCCTGAGAGCCGAGGACACTGGCGTCTATTACTGTGCGAAAGAAATTTGGGCGTATCACTATGGTTCGGGGAGTATCCTCGACTACTGGGGCCAGGGA
bcr_clone_1192	GGCCCCAGACGCCTGGACCAGGGCCTGTGTGGGAAAGGCCTCTGGCCACACTCAGGGGCTTTTTGTGAAGGGCCCTCCTGCTGTGTGACTACGGTGGTAACTCCGTCGGTTTGACTACTGGGGCCAGGGA
bcr_clone_1193	GAGAGATGATTCTCGAAGCATCGCCTATCTGCAAATGGACAGCCTGAAAACCGAGGACACAGCCGTGTATTACTGCACTAGAGACTGTAGTGGTAGCAACTGCTACGACTTTGACTACTGGGGCCAGGGA
bcr_clone_1194	GTTCACCATTTCTAGAGACAACGCCGAGAACTCAGTTCATCTGCAAATGAACAGCCTGAGAGCCGAAGACTCGGCTGTCTACTATTGTGCGACCCTACGTAGCAGGGTTCTTGATTTGTGGGGCCAGGGA
bcr_clone_1195	AAGATTCTCTTTTAAGATAATAAAACTGAGAGCCCAAGACAAGTCTGTGTATTACGACCTTCCTAGGATATTGTAGTAGTACCAGCTGCTCTTATACTACTACTACGGTATGGACGTCTGGGGCCAAGGG
bcr_clone_1196	AACAGACCAAAGCCAGCAAAAGGGACCTCGGTGACACCAGTAGGGACAGGAGGATTTTGTGGGGGCTCGTGTCACTGTGAGCATATTGTGGTGTTCGCTTAGGGATGCTTTTGATATCTGGGGCCAAGGG
bcr_clone_1197	CCCAGGTTTCCCCAGGCCTGCCGGTAGCTTTAGAATGAGGTCTGTGTCACTGTGGTGTTACGAAATTTTGACTGGCTATTATATGTCCCTCTACTAGGACTACTACGTTATGGACGTCTGGGGCCAAGGG
bcr_clone_1198	AGAGCCAGCAAGATGGGGCTCAGTGACACCCGCAGGGACAGGAGGATTTTGTGGGGGCTCGTGTCACTGTGAGGATATTGTACTGGTGGTGTATACCACGGGCCCGGTTTCTGAATAATGGGGCCAGGGA
bcr_clone_1199	GCCTGCGTGGGAAAGGCCGCTGGGCACACTCAGGGGCTTTTTGTGAAGGCCCATCGTACTGTGTGACAACGGTGACTAGCAGTCCCGAAACCAGTTTTCCTACTTTGGCATGGACGTCTGGGGCCAGGGG
bcr_clone_1200	CATGTCAGCAGACACGTCCAAGAACCAACTCTCCCTGAGGCTGAGCTCCGTGACCGCCGCAGACACGGCCGTCTATTACTGTGCGAGAGATGTGGGGTTCAGAGATGGTTTTGATATCTGGGGCCAAGGG
bcr_clone_1201	ATGGAGCTGAGTAGTCTGAGATCTGAAGACATGGTCGTATATTCATGTGTGAGGGACGTCTCAGTGTGATAGTAGTGGTTTTAGGTAGACTTACTACTACCACTACGATATGGACGTCTGGGGCCAAGGG
bcr_clone_1202	TTCCAAGAAAACACTTTATCTTCAAATGGACAGCCTGAGAGCCGAGGACACGGCCGAATATTACTGTGCGGCAGATTTTCGGAATAGTGACTACGGCAAGAATATCATCTTTTTCTATTGGGGCCAGGGA
bcr_clone_1203	AACGCCAAGAACCCCCTGGATCTGCAAATGAACAGTCTGAGAGCTGAGGACACGGCCTTGTGTTAATGTGGAAAAGATATATAGCAGGAAGAAAGCACGGGGGAGGGGAGTTGACTACTGGAGCCAGGGA
bcr_clone_1204	CCAGAGAAAATGCCAAGAGCTCCTTGCATCTTCAAATGAACAGCCTGAGAGCCGGGGACACGGCTCTGTATTACTGTGCAAGGGACATCCTACGGTGACTACAGCCAAAATTGACTCCTGGGGCCAGGGA
bcr_clone_1205	CAGAGACAATTCCAAGAGCACGCTGTATCTGCAGATGAACAGCCTGAGAGCCGAGGACACGGCCGTATATTACTGTGCGAAATATGGTCACCCCTCCATCGACGACTGGCTCGACCCCTGGGGCCAGGGA
bcr_clone_1206	TACGTGGGACACATCCGCGACCACAGCCTACTTGGAGCTGAGTGGCCTGAGATCTGAGGACACGGCTGTATATTACTGTGCGACAGTAAAACCAAGTCGTCCGGTTTTGTTGTCCTACTGGGGCCAGGGA
bcr_clone_1207	CGCCAAGAACTCATTGTATCTGCAAATAAATAGCCTGAGAGCCGAAGACACGGCTGTTTATTACTGTGCGACTGGCCGACATCCCCTCTACAACCACTACTACTACGGTTTGGACGTCTGGGGCCAGGGG
bcr_clone_1208	ACCTCGGTGACACCAGTAGGGACAGGAGGATTTTGTGGGGGCTCGTGTCACTGTGAGGATATTGTAGTGGTGGTAGGTGCTACTAAAACAGTACTACTACTACTACGGTATGGACGTCTGGGGCCAAGGG
bcr_clone_1209	GCAAATGAACAGTCTGAGAACTGAGGACACCGCCTTGTATTACTGTGCAAAAGATATACGGCCTCCTTATTACGATTTTTGGAGTGGTTATTATACCTACTACTACGGTATGGACGTCTGGGGCCAAGGG
bcr_clone_1210	CTCCAGAGACAATTCCGAGAACACGCTGTATCTACAAATGAACAGCCTGAGAGCCGAGGACACGGCCGTATATTACTGCCCCTGTGGCTACGATCCGGACTCCGCTGGTTTTGATATCTGGGGCCACGGG
bcr_clone_1211	CGTCCAAGAATCGGTTCTGCCTGAAGTTGTACTCTGTGACCGCCGCGGACACGGCCGTGTGTTTCTGTGCGAGATCCATCCGGGGCGTGGTGGTAACTGCTACTCCCCACCTGACTACTGGGGCCAGGGA
bcr_clone_1212	CAGGGACAACGCCAAGAACTCACTGTATCTGCAAATGAACAGCCTGAGAACCGAGGACACGGCCGTTTATTACTGTGCGAGATTCCCCGATTTTTGGAGTGGCTATTATGTGGACTCCTGGGGCCAGGGA
bcr_clone_1213	CCCTGGACATCCCGGGTTTCCCCAGGCCTGGCGGTAGGTTTGAAGTGAGGTCTGTGTCACTGTGGTATTACTATGATAGTAGTGGTTATTACCAAAAAGAAAGTGATACTTTGACTACTGGGGCCAGGGA
bcr_clone_1214	AGCCCCTCCCCAGGAGGCCCCAGAGCTCAGGGCGCCTGGGTGGATTCTGAACAGCCCCAAGTCACGGTGGGTATAGTGGGAGCTACGGTCCCCTGCTGGCACGTACTACTTTGACTACTGGGGCCAGGGA
bcr_clone_1215	CAGCCCTGGACATCCCAGGTTTCCCCAGGCCTGGCGGTAGGTTTAGAATGAGGTCTGTGTCACTGTGGTATTACGATATTTTGACTGGTTATTTTCTGCAAGTACGAGTATGGACGTCTGGGGCCAAGGG
bcr_clone_1216	CTCAAGAGACAACGCCAAGAACTCACTGTATCTGCAAATGAACAGCCTGAGAGCCGAGGACACGGCTATATATTACTGTGCGAGAGATTACGTCTGGGGGTCGTCCGAGAGGGACTACTGGGGCCAGGGA
bcr_clone_1217	AGACAATTCCAACAACACGCTGTATCTGCAAATGAACAGCCTGAGAGCCGAGGACACGGCTGTGTATTACTGTGCGAAAGATCCCCTCGGTGGTTCAGGGAGGTACGGTTTGGACGTCTGGGGCCAAGGG
bcr_clone_1218	CAGAGACAATTCCAAGAGCGCGCTGTATCTTCAAATGGGCAGCCTGAGAGTTGAGGACATGGCTGTCTATTACTGTGCGAGAGACCCGCGTGGGGTCTGGTTCGGGGAGTTGGACCCCTGGGGCCAGGGA
bcr_clone_1219	AGCTCCTCCTGACAGCCCCGCCTCCAGTTCCAGGTGTGGTTATCGTCAGGGGGTGTCAGACTGTGGTGAATATAGTGGCTACGATTAGGCTATCGTATACTACTACGGTATGGACGTCTGGGGCCAAGGG
bcr_clone_1220	GGTCAGCCCTGGACATCCCGGGTTTCCCCAGGCCTGGCGGTAAGTTTGAACTGAGGTCTATGTCACTGTGGTATTAGTTTGATAGTAGTGGTCAACCAATCTCGGATACTTCCAGCACTGGGGCCAGGAC
bcr_clone_1221	ACATCCCAGAATCACTAGTCTCTGCAGATGACCTCCGTGACCCCCGACGACACACCTGTGTACATCTGTGCACGACTTTTTGTGGTGGTGACGACTTTAGGAGCGCTTCTTCGATCTCTGGGGCCGTGGC
bcr_clone_1222	GCTCAGTGACACCCGCAGGGACAGGAGGATTTTGTGGGGGCTCGTGTCACTGTGAGGATATTGTACTAATGGTGTATGCTATCTTCCCGTGGTCTACAAGTACAACTGGTTCGACCCCTGGGGCCAGGGA
bcr_clone_1223	TGGACATCCCAGGTTTCCCCAGGCCTGGCGGTAGGTTTAGAATGAGGTCTGTGTCACTGTGGTATTACGATATTTTGACTGCTTATTATAACGTTATAGGGTCTACGGTATGGACGTCTGGGGCCAAGGG
bcr_clone_1224	GGGGGCCCCTGGCACAGCTGTCTGGACCCTCCCTGTTCCCTGGGAAGCTCCTCCTGACAGCCCTGCCTCCAGTTCCAGGTGTGGTTATTGTCAGGGGGTGCCAGGCCGTGGGAAGAACTGGGGCCAGGGA
bcr_clone_1225	CGTCTCCAGAGACAACGCCAAGAACACACTCTATCTGCAAATGAACACTCTGAGAGCCGAAGACACGGCTGTCTATTTCTGCACAAGAGCGAGGGAGGGGATGACATTTGGAGATATATGGGGCCAGGGA
bcr_clone_1226	ACCAGGGCCTGCGTGGGAAAGGCCGCTGGGCACACTCAGGGGCTTTTTGTGAAGGCCCCTCGTACTGTGTGACTACGGTGACTACGAGGGAGCGTACTACTACTACGGTATGGACGTCTGGGGCCAAGGG
bcr_clone_1227	CAGGAGACCCCACGCAGCAGCCCAGCCCCTACCCAGGAGGCCCCAGAGCTCAGGGCGCCTGGGTGGATTCTGAACAGCCCCGAGTCACGGTGGGTATAGTGGGAGCTACTCGGGCTACTGGGGCCAGGGA
bcr_clone_1228	CGAATTCTCCCTGAAGTTGACTTCTGTGACTGCCGCGGACACGGCCGTCTATTATTGTGGGAGAAGTAGTTACGATCTTTTGACTGGTTACCCCGGGGCCCGCGACGGAATGGACGTCTGGGGCCAAGGG
bcr_clone_1229	CGTGGACACGTCGAAGAATCAGTTCTCCCTGAAACTGACCTCTGGCACCGCCGCTGATACGGCTGTGTACTACTGTGCGAGACAGACAAAGTGGATAACTCGGACCGGTCTGGACGTCTGGGGCCGTGGG
bcr_clone_1230	GAATTTATTGCATCTACAAATGAACAGCCTGAGAGCCGACGACACGGCCCTCTATTACTGTGCGAGAGGAAATGGCTTAAGTCGTAGCCGTGGCCGGAGATTTCTGGGTTTCGACCCCTGGGGCCAGGGA
bcr_clone_1231	ATTCATCATCTCCAGAGACAACGCCAAGAACTCACTGTATCTGCAGATGAACAGCCTGAGAGTCGAGGACACGGCTGTATATTACTGTGCGGTAGATGCATACAGTAGAGGTGACTCCTGGGGCCAGGGA
bcr_clone_1232	CATCCCAGGTTTCCCCAGGCCTGGCGGTAGGTTTAGAATGAGGTCTGTGTCAGTGTGGTATTACGGTATTTTGACTGGTTATTCACAAGATCACTACTACTACTACGGGATGGACGTCTGGGGCCAAGGG
bcr_clone_1233	CTCCAGAGACAAGTCCACGAACACGCTGTACCTTCAATTGGACAACCTGAGAGCCGAAGACACGGCTGTATATTACTGTGCAAGAATTTCCTTTGACTGGCCATACTACTTTGACTACTGGGGCCAGGGA
bcr_clone_1234	AGACAACGCCAAGAACTCACTGTTTCTGCAAATGAACAGTCTGAGAGCCGAGGACACGGCTCTGTACTACTGTGCGAGAGATCTTAAAACTTATTATGATTTCAACGGTATGGACGTCTGGGGCCAAGGG
bcr_clone_1235	GATTACCGCGGACACATCCACGAACACAGCCTACTTGGAGGTGAGCAGTGTGAGATCTGAGGACACGGCCGTCTATTACTGTGCGAGATCCTACAGTGGTAACTGGGAACTTGACTCCTGGGGCCAGGGA
bcr_clone_1236	CATATCAGTAGACAAGTCCAAGAATCAATTCTCCTTGAAGTTGAGTTCTGTGACCGCCGCGGACACGGCCGTATATTACTGTGCGACAAACCAGTGGGAGCTGCTACCACCTGTCTTCTGGGGCCAGGGA
bcr_clone_1237	AGACAACGCCAAGAACTCCCTATATCTGGAAATGAACAGTCTGAGACCTGAGGACACGGGCCTGTATTATTGTGCAAAAGATATGGGGGCCAGGGGCTGGCGGGCTACTCTTCATGTGTGGGGCCAAGGG
bcr_clone_1238	CAGTACCGCCTACGTGCAGTGGAGCAGCCTGAAGACCTCGGACACCGGCATGTACTACTGTGCGAGACTGGGATTCGAGTATAGCAGTACCCGACCTAGGGGTGATACTTATGATCTCTGGGGCCAAGGG
bcr_clone_1239	CTCAGTGATTCTGCAGATGGACAGCCTGAGAGACGAAGACACGGCTGTGTACTACTGTGCGAGAGCCCACGATTACGATGTCATTTGGGGGACTTATCGTCCGTCGGTGGGGGACGTCTGGGGCCAAGGG
bcr_clone_1240	AGAGGGGACTCAGTGAGTCCCGCGGGGACAGGAGGATTTTGTGGGGGCTCGTGTCACTGTGAGGATATTGTAGTAGTACCAGCTGCTATCGCCCTACTACTACTACGGTATGGACGTCTGGGGCCAAGGG
bcr_clone_1241	TTCCAAAAGCATCGCCTATCTACAAATGCACAGCCTGGAGACCGAGGACACAGGCGTCTATTATTGTGCAAGTACTATGACAGTGGCTGGTATGTCGGGCACGGGGGGTTTGGACGTCTGGGGCCAAGGG
bcr_clone_1242	GGCCGATTCACCGTCTCCAGAGACAACGCCAGGAGGTGTGTCTCCAAATGAACAGTCTGAAAATTGAGGACACGGCCTTATATTAGTGTACGCAATTTGACTACTACCTTCTCAATAGTGGGGCCAGGGA
bcr_clone_1243	GGACACGTCCCAGAACCAATTCTCCCTGAGGCTGACCTCTGTGACTGCCGCAGACACGGCCGTGTATTATTGTGCCAGAAAACGTGGATACACCTTTGGCGAGGAAGCTCTTGACTATTGGGGCCAGGGA
bcr_clone_1244	ACTGCATCTACAAATGAACAGCCTGAGAGCCGAGGACACGGCCATTTACTACTGTGCGAAATATACATTAAATAAGGTTGTAAGTAGGGGATACAAGTACTACTACGGTATGCACGTCTGGGGCCAAGGG
bcr_clone_1245	CCCTGCTGCCTCCTCAGGTCAGCCCTGGACATCCCGGGTTTCCCCAGGCCTGGCGGTAGGTTTGAAGTGAGGTCTGTGTCACTGTGGTATTACTATGATAGTAGTGGTTATTACGCGGGGGGGCCAGGGA
bcr_clone_1246	CTCCAGAGACAACGCCAAGAACTCACTGTATCTGCAAATGAACAGCCTGAGAGTCGAGGACAGGGCTGTATATGACTGTGCGAGACCCCTGAGTGGCTACGACGGATTTTTTGACTTCTGGGGCCAGGGA
bcr_clone_1247	CAAGAACACGCTGTACCTGCAAATGAACAGCCTGAGAGCCGAGGACACGGCCGTATATTACTGTGCGAAAGGCTTAAGAAGTGGAACTACCCCCTACTACTACTACGGTATGGACGTCTGGGGCCAAGGG
bcr_clone_1248	CCAGACGCCTGGACCAGGGCCTGTGTGGGAAAGGCCTCTGGCCACACTCAGGGGCTTTTTGTGAAGGGCCCTCCTGCTGTGTGACTACGGTGGTAAACCTTTGATTCGCGTCGGCTACTGGGGCCAGGGA
bcr_clone_1249	CTCCAGAGACAATTCCAAGAACACGCTGTATCTGCAAATGAACAGCCTGAGAGCCGAGGACACGGCCGTATATTACTGTGCGAAAGGGGGGAGCTACTACGGGTCCGCGTTTGACTACTGGGGCCAGGGA
bcr_clone_1250	AGACAACGTCAAGAACTCACTGTATCTGCAAATGAACAGCCTGAGAGCCGAGGACACGGCTGTGTATTACTGTGCGAGAGATCGGGGCTACGGTGACTACGAGACTGCTTTTGATATCTGGGGCCAAGGG
bcr_clone_1251	CATATCAATGGACTCGTCCGAGAACCAATTCTCCCTGAGGCTGAGTTCTGTGATCGCCGCAGACACGGCCGTCTATTACTGTGCGAGACATATTCTGGAACTCTGGCCCTTTGATTACTGGGGCCAGGGA
bcr_clone_1252	CATCGGAACCGCCTACTTACAGTGGAACAGCCTGAAGGCCTCGGACACCGCCGTGTACTTCTGTGCGAGACATGTAGGTGACAGCACTAAATACTACTACTACTACAGTATCGATTTCTGGGGCCAAGGG
bcr_clone_1253	CACGTCCAAGACCCAGTTCTCCCTGAGACTGACCTCTGTGACCGCTGCGGACACGGCCATTTATTATTGTGCTCTATATCCCACCAGCTGGACAGGGGGGTACAACTGGTTCGACCCCTGGGGCCAGGGA
bcr_clone_1254	TTCCAAGAATACGCTGTATCTGCATATGAACAGCCTGAGAGCCGAGGACACGGCCGTATATTTCTGTGCGACCCGAACCGACTTATATTGTGGTGGTGATTGCTACGATATTGACTACTGGGGCCAGGGA
bcr_clone_1255	CAGAGACAATTCCAAGAACACGCTGTATCTGCAAATGAACAGCCTGAGAGTCGAGGACACGGCCGTCTATTACTGTGCGGAGGGTAGGGGGCAAACAGTAACTAGCGGTATGGACGTCTGGGGCCAAGGG
bcr_clone_1256	CATCTCCAGAGACAACGCCAAGGACTCACTGTATCTGCAAATGGACAGCCTGCGAGCCGAGGACACGGCTGTTTACTACTGTGCGAGATCAATGCATTTTTGGTCCGGAATGGACGTCTGGGGCCGAGGA
bcr_clone_1257	CGCCAGGACCTCCCTGTATCTGCAAATGAACAGTCTGAGAAGTGAGGACACGGCCTTCTATTATTGTGCCAGGGGTAGACATATAATACCAGCTGATACAGGGAAAAGCTTCCAGCGCTGGGGCCAGGGC
bcr_clone_1258	TCCCTGGGAAGCTCCTCCTGACAGCCCCGCCTCCAGTTCCAGGTGTGGTTATCGTCAGGGGGTGTCAGACTGTGGTGAATATAGTGGCTACGACCGGAACCTACTGGTCCTTCGATCTCTGGGGCCGTGG
bcr_clone_1259	GTCCGTAGACACGTCCAAGAACCAGTTCTCCCTGAAGCTGAGCTCTGTGACCGCCGCAGACACGGCTGTGTATTACTGTGCGAGACATGAGGAGCAGTGGCTGGTACTATTTGACTACTGGGGCCAGGGA
bcr_clone_1260	CACCATGACCACAGACACAGCCACGAGCACAGCCTACATGGACCTGAGGAGCCTGAGGTCTGACGACACGGCCGTGTATTATTGTGCGAGAGGCGGAGCAGCTCACGGTCTGGACGTCTGGGGCCAAGGG
bcr_clone_1261	GGCTGTATGTGCAAATGAACAGCCTGAGAGCCGAGGACACGGCTGTGTATTACTGTGCGAGAGTGAGAGTGTAGCAGCTCGTCCGGAGACTTGCAACTACTACTACGATATGGACGTCTGGGGCCAAGGG
bcr_clone_1262	GTCCTCGAACCAGTTTTCCCTGGAACTGACGTCTGTGACCGCCGCGGACACGGCCGTATATTATTGTGCGAGAGGTTTATGTCGCGAAATTATCTGCTACCACGACGGTTTGGACGTCTGGGGCCAAGGG
bcr_clone_1263	AGACAACACCAAGAAGTCACTGTTTCTGCAGATGGACAGCCTGACAGCCGCGGACACGGGCGTTTATTACTGTGTGAAAGATCGGGGATACTACGCGTCTGACGATTACTTTGACTACTGGGGCCAGGGA
bcr_clone_1264	CACCAAGAACTCACTGTATCTGCAAATGAACAGCCTGAGAGCCGACGACACGGCTATGTATTACTGTTCGAAAGACGCGTCCGGAACGACGGGCATTACAGTGCCTGGTGGAGACTACTGGGGGCAGGGA
bcr_clone_1265	CAGGGACAACGCCCAGAACTCACTGTTTCTGCAAATGGACAGACTGAGAGGCGAGGACACGGCTTTATATTATTGTGCGAGAGATATAGTCTGGGATATGGTAGTACAGACTGACTACTGGGGCCAGGGA
bcr_clone_1266	AGACAATTCCAAGAACACACTGTATCTGCAAATGAGCAACCTGAGAGTCGAGGACACGGCCGTTTATTACTGTGCGAAAGACTATTACTACGATAGTAAGGGGAATTACTTTGACTACTGGGGCCAGGGA
bcr_clone_1267	CATCTCCAGAGACAATTCCAAGAACACGCTGTATCTGCAAATGAACAGCCTGAGAGCCGAGGACACGGCCGTATATTACTGTGCGAAAGATCTGAGCTACCAAGATGCTTTTGATATCTGGGGCCAAGGG
bcr_clone_1268	CAGAGACAATTCCAGGAACATTCTATATCTTCAAATGAACGGCCTGACAGCCGACGACACGGCCGTATATTACTGTGCGAAGGATCATAATAGTGGGATGAGCTGCTACGAGGACTCCTGGGGCCACGGA
bcr_clone_1269	CGCCAAGAGCGCTCTATCTCTGCAAATGAATGGCCTGAGAGCCGACGACACGGCTGTATATTACTGTGCGACTGGCCTACATCCCCTCTACAACCACTACTTTTACGGTTTGGACGTCTGGGGCCAAGGG
bcr_clone_1270	CAACACCAAGAAAACCGTCTATTTGCAAATGAACAGTCTGAGAGTTGAGGACACGGCCCTCTATTACTGTGCAAAGGATAAACGGAGTGATTACTACTATTACTACGGAATGGACGTCTGGGGCCAAGGG
bcr_clone_1271	GGGCAGAGTCGCAATGACCAGCGACACGTCCACGAACACAGTCTACTTGGAACTGAGCAGCCTGACATCTCAAGACACGGCCGTATATTTCTGTGCGAGACGGTTTTATTTTGACTACTGGGGCCAGGGA
bcr_clone_1272	TGCCGACAAGTCCATCACTACCGCCTATTTGCAGTGGGACAGCCTGAAGCCCTCAGACACCGCCATATATTACTGTGCGAGGCTGGGGGGCTACGGTGGTAACTCCTACTTTGACTCCTGGGGCCAGGGG
bcr_clone_1273	CACTGCCTACCTGCAGTGGAGTAGCCTGAAGACCTCGGACACCGCCACATATTACTGTGCGCGATCGCTGGGATATTGTAGTGGTCCCAATTGCTATGTCCATGAATATTTCCAGGAGTGGGGCCAGGGC
bcr_clone_1274	CTGTGGCCCCAAGTAACCAGGTCATCTCTGCCTTCAGCCCAGCCCCTGTGGAGGTGAATCTGAAGCTCCGCCGGCCATCCTTCCGTGATGATATTGATCTCAATGCTACCTTTGATGTGGATACTCCCCC
bcr_clone_1275	CAACGCCGAAAACTCACTATATCTGGAAATGACCAACCTGAGAACCGAGGACACGGCCGTCTATTACTGTGCGAGAGGAAACAGCAGCTGGTACTACTACCACTACGGTATGGACGTCTGGGGCCAAGGG
bcr_clone_1276	CCTCTATCTGCAAATGGACAGTCTGAGAGCTGAGGACACGGCCTTGTATTATTGTGCAAAAGATGGAAGCTACGGTGAATACGCAAAGGATTACTATTACTACTACGGAATGGACGTCTGGGGCCAAGGG
bcr_clone_1277	AGACAATTCCAAGAACACGCTTTATCTGCAATTGAGCAGCCTGAGAGCCGAAGACACGGCCGTATATTACTGTGCGAAAGATGCCTACTACGGTGACGACGGGGCCTTCTTTGACTATTGGGGCCAGGGA
bcr_clone_1278	GTCCAAGAATCAGTTCTCCCTGAAAGTGAACTCTGTGACCGCCTCAGACACGACTATTTATTACTGTGCGAGACATCAGACTACGGCGGTAACTCCCCACAACTGGTACTTCGATCTCTGGGGCCCTGGC
bcr_clone_1279	AGGAGACTCGGTGACACCAGTCTCCTGTAGGGACAGGAGGATTTTGTGGGGGTTCGTGTCACTGTGAGCATATTGTGGTGGTGACTGCTATTCTTAGGGGCGCTGGTACTTCGATCTCTGGGGCCATGGC
bcr_clone_1280	CTCCAGAGACAACACCAAGAACTCACTGTATCTGCAAATGAGCAGCCTGAGAGCCGAGGACACGGCTGTTTATTACTGTGCGAGAGATCGCGGTGGTAACCTCTTCCCCTTTGACTACTGGGGCCAGGGA
bcr_clone_1281	AAACAACGCCAAGAACTCACTGTTTCTGCAAATGAACAGCCTGAGAGCCGACGACACGGCTGTTTATTACTGTGCGAGAGAGTGTAGTGGTGGTGCCTGCTATTACGGAGATGACTACTGGGGCCAGGGA
bcr_clone_1282	CAGGGAGTGCAGGTCTGGGTCATCATGAACGCAGACACAGAGGAGCCTGAGATCTGACGACACGGCCCTTTATCAATGTGCGTCGAGCCGTGGGTGGAAAAGACTGTAACCTGAGTAGTGAGGCCAGGGA
bcr_clone_1283	CGCCAGGAACTCCCTGTATCTGCAAATGATTGGTCTGAGGACTGAGGACACGGCCTTGTATTACTGTGCAAAAAGTGAGGAAAAACTGGTGGGCTACTATCACTACGGTTTGGACGCCTGGGGCCAAGGG
bcr_clone_1284	CAATTCCAGGAACACACATTTTCTTCAAATGAACAACCTGAGAGTCGACGACACGGCCGTTTATTACTGTACGCAAGAGCCCTCTCCATATTATTATGATAAAGCTGGTTTCCGTCACTGGGGCCAGGGA
bcr_clone_1285	CACCATCTCCAGAGACAACGCCAAGAGCTCACTGTATCTGCAAATGAACAGTCTAAGAGCCGAGGACACGGCTGTCTATTACTGTGCGAGAGTACCCCTGAGGGGGGGATCTGACTTCTGGGGCCAGGGA
bcr_clone_1286	GGGGCCCCAGACGCCTGGACCAGGGCCTGTGTGGGAAAGGCCTCTGGCCACACTCAGGGGCTTTTTGTGAAGGGCCCTCCTGCTGTGTGACTACGGATTGTTAGAGGCTTTTGATATCTGGGGCCAAGGG
bcr_clone_1287	CCAAGAACCAGTTCTCCCTGCACCTGATCTCTGTGGCTCCCGAGGACACGGCTGTGTATTGCTGTGCAAGACCTAGTGGCTAGTCTTCAAATACTGCTACTACTACCATTTGGACGTCTGGGGCCAAGGG
bcr_clone_1288	CATCTCAAGAGATGATTCAAAAAACACCCTATACCTGCAAATGGAGAGCCTGCAAAGCGAGGACACAGCCATGTACTATTGCGTACATGATAGTACTTATTTTTTCTGTTATGAAAACTGGGGCCAGGGA
bcr_clone_1289	TTATCTGCAAATGAACAGTCTGAGAGCCGAAGACACGGCCTTGTATTACTGTGCAAAAGATGCTTTTCAGGTTCTACCAGGTCTCCCGAGGCTGTACCAGTACAACGGTATGGACGTCTGGGGCCAAGGG
bcr_clone_1290	AAGAGGCGCGCTGAGCCCAGCAAGGGAAGGCCCCCAAAGAAACCAGGAGGTTTCTGAGGCTGTCTGTGTCACAGTCGGGTATAGCAGCGGCCTCTACTACTACTACGGTATGGACGTCTGGGGCCAAGGG
bcr_clone_1291	ATCTAAAGACACAGCCTACATGGAGCTGAGTAGCCTGAGATCTGAGGACACGGCCGTATATTATTGTGCAACCGAATTTCGTTGTAATGATGGGAATTGCTACTCTGTCTTTGACTACTGGGGCCAGGGA
bcr_clone_1292	GGACGGGTCCATCACCACAGCCTTCTTGGACCTGACCAGCCTAAAGTTTGACGACACGGCCGTTTATTACTGTGCGCGACTTCGATACGACTTTTTGACAGGTTATCACTTTGACCTCTGGGGCCAGGGA
bcr_clone_1293	CCCCAGACGCCTGGACCAGGGCCTGTGTGGGAAAGGCCTCTGGCCACACTCAGGGGCTTTTTGTGAAGGGCCCTCCTGCTGTGTGACTACGGTGGGGGTCTGCGTAACTCCGGTCTACTGGGGCCAGGGA
bcr_clone_1294	CAAGGACACCTCCAAAAGCCAGGTGGTCCTTACCATGACCAACGTGGACCCTGTGGACGCAGCCACATATTATTGTGCACGCGTTTTCGTGGTTCAATTCTACTACTTCATGGACGTCTGGGGCCAGGGG
bcr_clone_1295	CACCGTGACCATGGACACGTCCACGACCACGGTTTACCTGGAACTGTCCAGCCTGATGTCTGAGGACACGGCCATTTATTACTGTGTTAGAAATCCCTTCGCATATGACAGTTCCATCTGGGGCCAGGGA
bcr_clone_1296	CACGAGCGCAGCCTACATGGAGTTGAGTAGCCTGAGATCTGAGGACACGGCCGTGTATTACTGTGCGAGAGAGTTAGACGGTGACTACGCTGACTACTACTACTACGGTATGGACGTCTGGGGCCAAGGG
bcr_clone_1297	CTCCAGAGACAATTCCAAGGACACTCTATATCTGCAAATGAACAGCCTGAGAGCTGAAGACATGGCTGTATATTACTGTGCGAGAGAGGGCGTGGCTCGAAACTTCGCTTTTGAAATGTGGGGCCAAGGG
bcr_clone_1298	ATCGGTCGACACGACCAGGAAGCGGTTCTCCCTGGAGTTGACTTCTGTCATCGCCGCGGACACGGCTATGTATTACTGTGCGAGAGGCCCCATATCAGCATCAGGCGGTATCGAGTACTGGGGCCAGGGA
bcr_clone_1299	CCCCGGACATCCCGGGTTTCCCCAGGCTGGGCGGTAGGTTTGGGGTGAGGTCTGTGTCACTGTGGTATTACTATGGTTCGGGGAGTTATTATAAATACCAAACAACTGGTTCGACCCCTGGGGCCAGGGA
bcr_clone_1300	ACCAAGTTGCGCTGAGCCCAGCAAGGGAAGGTCCCCAAACAAACCAGGAAGTTTCTGAAGGTGTCTGTGTCACAGTGGAGTATAGCAGCTCGGGCGCTACTACTACGGTATGGACGTCTGGGGCCAAGGG
bcr_clone_1301	CATAAGCACGGCCTACATGGAACTGAGCAGCCTCAGATCTGAAGACACGGCCGTATATTATTGTGCCAGAGGCAGGCACTGGCCGGGTATAGCAGCAGCTGGTACTACCGGTGACTACTGGGGCCAGGGA
bcr_clone_1302	CAGACAAAACCAAGGGGTGTTGAGCCCAGCAAGGGAAGGCCCCCAAACAGACCAGGAGGTTTGTGAAGGTGTCTGTGTCACAGTGGGGTATAGCAGCAGCTGTGCAAGGATTGACAACTGGGGCCAGGGA
bcr_clone_1303	CGCCAAGAACTCACTGTATCTCCAAATGGACAGCCTGAGAGTCGAGGACACGGCTGTGTATTATTGTGCGAGAATGCGAGAGACTTTGGGTGTCGCCGGCACATTCTACTTTGACTACTGGGGCCAGGGA
bcr_clone_1304	AGGGCCTGCGTGGGAAAGGCCGCTGGGCACACTCAGGGGCTTTTTGTGAAGGCCCCTCCTACTGTGTGACTACGGTGACTACCGGATATGTTACTACTACTACTACGGTATGGACGTCTGGGGCCAAGGG
bcr_clone_1305	CAATTCCAAGAGCACGCTGTATCTCCAAATGGACAGCCTGGCAGCGGAGGACTCGGCTGTGTATTATTGTGCCCTACCAGGCTATGGTAGTCTGATCCACCACTACGGGATCGACGTCTGGGGCCAAGGG
bcr_clone_1306	AGACAACTCCAAGAACACGGTCTATCTTCAAATGAACAGCCTGAGAGGCGAGGACACGGCCGTGTATTATTGTGCGAGAGAGGTGGATACTGGGAGCTATTCTGGCGGCATGGACGTCTGGGGCCAAGGG
bcr_clone_1307	CAAGAACTCACTGTATCTGCAGATGAACAGCCTGAGAGGCGAGGATACGGCAGTCTATTACTGTGCGAGAGGAGGAGGGGGGCGACTTTACCACTACTACTCCTACGGTTTGGACGTCTGGGGCCGAGGG
bcr_clone_1308	TTCCAGAGACAATTTCAGGAACACGGTGTATCTTCAAATGCGCAGTCTGAGACCTGAAGACACGGCCGTATATTACTGTGTGAGAGATCTTGGAAAGTGGCTTCATTTTTTTACAGACTGGGGCCAGGGA
bcr_clone_1309	CCAGACGCCTGGACCAGGGCCTGTGTGGGAAAGGCCTCTGGCCACACTCAGGGGCTTTTTGTGAAGGGCCCTCCTGCTGTGTGACTACGGTGGTAACTCCGGGGCGAACTTTGACTACTGGGGCCAGGGA
bcr_clone_1310	CTCAAGAGATGATTCAAAGAACACGCTGTATCTGCAAATGAACAGCCTGAACACCGAGGACACAGCCGTGTATTACTGTACCACAGATTTCATATATCGCAACACCTGGTACATTTATTGGGGCCAGGGA
bcr_clone_1311	CAAGAACTCCCTGTATCTGCAAATGAACAGTCTGAGAGCTGAGGACACGGCCTTGTATTACTGTGCAAAAGGATCAACTATGGTTCAGGGAGTTATAATGGTCTACTATTTTGACTACTGGGGCCAGGGA
bcr_clone_1312	AGACAATTCCAAGAACACCCTGTATCTGCAAATGAACAGCCTGAGAGCCGAGGACACGGCCATATATTACTGTGCGAAGGTGGCGGGGGCCGTTTCGCGGTATTACGCAGTGGACGTCTGGGGCCAAGGG
bcr_clone_1313	TTCCAAGAACACGCTGTATCTTCAAATGAACAGCCTGAGAGCCGAGGACACGGCCGTGTATTATTATGCGAGACATCGAATATAGCAGCAACTGGTACGCGGGGAAGGGATGGACGTCTGGGGCCAAGGG
bcr_clone_1314	CTCCAGAGACAATTCCAAGAACACGCTGCATCTCCAAATGAACAGCCTGAGACCTGAAGACACGGCTGTGTATTACTGTGCGAAACCACTTGGTAGCTCGTCCGGGGTATTTGACTACTGGGGCCAGGGA
bcr_clone_1315	AGACAACGCCAAGAACTCACTGTATCTGCAAATGAACAGCCTGAGAGTCGAGGACACGGCTGTCTATTACTGTGCGAGGGATAAAGAGTCAGCAGCTCGGGTCGGGGGCATGGACGTCTGGGGCCAAGGG
bcr_clone_1316	ACTCAGTGACTCCCGCGGGGACAGGAGGATTTTGTGGGGGCTCGTGTCACTGTGAGGATATTGTAGTAGTACCAGCTGCTATGGTCGAGAGGACTACTACTACTACGGTATGGACGTCTGGGGCCAAGGG
bcr_clone_1317	AGACAACGCCAAGAACTCACTGTATCTGCAACTGAACAGCCTGAGGGCCGAGGACACGGCTGTGTTTTACTGTGCGAGGGATAAAATGCCAGTAGCCAGGGTCGGGGGTATGGACGTCTGGGGCCCAGGG
bcr_clone_1318	CACGCTGTTTCTGCAAATGAACAGCCTGAGAGCTGAGGACACGGCTGTGTATTAGTGAGTGACATGGTCGTCATCTGTATTTCTCCTGGGCAGACAGTTGTCACGTGACATTGACTCCTGGGGCCAGGGA
bcr_clone_1319	TTCCAAGAACACCCTCTATCTACAAATGAAAAGTCTGAGAGGCGACGACACGGCTGTCTATTATTGTGCGAGACAGCTCACTCAAACAGCCGACTACTACTACTTCGGTATGGACGTCTGGGGCCAAGGG
bcr_clone_1320	GAACCAATTTTCCCTGGAGCTGACCTCTGTGACTGCCGCGGACACGGCCGTGTATTACTGTGCGAGCGCCCCTTGGGGATATTGTGGTAGTGTCAGGTGCTATGGCTGGTTCGACCGCTGGGGCCAGGGA
bcr_clone_1321	AGTGACTCCCGCGGGGACAGGAGGATTTTGTGGGGGCTCGTGTCACTGTGAGGATATTGTAGTAGTACCAGCTGCTTTGAGCCCCAGGGGATGGTCCAAGTCTAGGTACTTTGACTACTGGGGCCAGGGA
bcr_clone_1322	AGCAAGAGGGGACTCAGTGACTCCCGCGGGGACAGGAGGATTTTGTGGGGGCTCGTGTCACTGTGAGGATATTGTAGTAGTACCAGCTGCTATGATATACTACTACGGTATGGACGTCTGGGGCCAAGGG
bcr_clone_1323	ATTCACCATCTCAAGAGATGATTCAGAGAATACACTGTATCTGCAAATGAACAGCCTGAAAATCGAGGACACGGCCGTCTATTATTGTGCTGTCTATATATCAGGTGTGCCGTTTTTCCGGGGCCGGGGA
bcr_clone_1324	CCTGTTCCCTGGGAAGCTCCTCCTGACAGCCCCGCCTCCAGTTCCAGGTGTGGTTATCGTCAGGGGGTGTCAGACTGTGGTGAATATAGTGGCTACGTTGAAAGGGCGTTTTGACTACTGGGGCCAGGGA
bcr_clone_1325	CAGAGACAATTCCAACAACATAGTGTATCTGCAAATGAACAGCCTGAGACCTGAGGACACGGCTGTATATTACTGTGCGAAAGAGGAGGGCTGGTACCAAGTATACTACTTTGACTACTGGGGCCAGGGG
bcr_clone_1326	AGTCACCATGTCCGTGGACACGTCTCAGAACCAGTTCTCCCTGAGACTGACCTCTGTGACCGCCGCAGACACGGCTGTTTATTACTGCGCCACCTATAGTAGCAACTCGCACGACTATTGGGGCCAGGGT
bcr_clone_1327	CACCATTTCCGTAGACACGTCCAAGAACCAGTTCTCCCTGAAGCTGAGCTCTGTGACCGCCGCAGACACGGCTCTGTATTACTGTGCGAGACTCGACAGTAACTACTTTCTTGACTCCTGGGGCCAGGGA
bcr_clone_1328	CCAGGTGGTCCTTACGATGACCAACATGGACCCTGTGGACACAGCCACATATTACTGTGCACGGATTGAACTGATGAAAATCTATTCCGGTGGCTGGTACGTGAGTGCTTTTGATATATGGGGCCAAGGG
bcr_clone_1329	CCTGGACATCCCGGGTTTCCCCAGGCCTGGCGGTAGGTTTGAAGTGAGGTCTGTGTCACTGTGGTATTACTATGATAGTAGTGGTTATTACCCGCTCTGGGGCAACTGGTTCGACCCCTGGGGCCAGGGA
bcr_clone_1330	GTTTCTGCAAATGAACAGTCTGAGAGCCGAGGACACGGCTGTTTATTACTGTGCAAGGGCTAAACATTACTATGATAGTAGTGCCTCTTCTTACTCCAACAACGATGCTTTTGATATCTGGGGCCAAGGG
bcr_clone_1331	TCCAGAGACAATTCCAAGAACACGCTGTATCTTCAAATGAACAGCCTGAGAGCCGAGGACACGGCCGTGTATTACTGTTGAGGCTAAGATAGGAGACGTCGACAAGTGCTTGGAGCACTGGGGCCAGGGC
bcr_clone_1332	CCCAGACGCCTGGACCAGGGCCTGTGTGGGAAAGGCCTCTGGCCACATTCAGGGGCTTTTTGTGAAGGGCCCTCCTGCTGTGTGACTACGGTGGTAAGGGAGTTTGGCTTCTTTGCTCTGGGGCCAGGGA
bcr_clone_1333	TCCCAGGTTTCCCCAGGCCTGGCGGTAGGTTTAGAATGAGGTCTGTGTCACTGTGGTATTACGATATTTTGACTGGTTATTTCCCCACGATTACTACTACTACTACGGTATGGACGTCTGGGGCCAAGGG
bcr_clone_1334	CAAGAACACGCTGTTTCTTCAGATGAACAGTCTGAGAGCCGAGGACACGGCTGTATATTACTGTGCGAGAGCCTCTTCGAAGTACGCTGCCGTGGGTCCCGTCTACGGTATGGACGTCTGGGGCCAAGGG
bcr_clone_1335	AGACAACGCCAAGAACTCCCTGTATCTGCAAATGAACAGTCTGAGAGCTGAGGACACGGCCTTGTATTACTGTGCAAAAGATCAGTCCCTACGTTTGGGGGAGTTATTGATGGACGTCTGGGGCCAAGGG
bcr_clone_1336	GATGATTCAAAAACCACGTGTGTCTGCAAATGAACAGCCTGAAAACCGAGGACACAGCCGCACATTATTATACCACTGGGAGGTGGATGTAGTGGTACACCCCTATCGTATGGACGTCAGGGGCCAAGGG
bcr_clone_1337	CAACGCCAAGAACTCACTGTCTCTGCAAATGGACAGCCTGAGAGCCGAGGACACGGCTGTATATTATTGTGCGAGAGATGTTCTCGCGGACTACGGTGAGGGGGGGCTCTTTGACTACTGGGGCCAGGGA
bcr_clone_1338	CAAGAACACGCTGTATCTTCAAATGAACAGCCTGAGAGCCGAGGACACGGCCGTGTATTACTGTGCGAGAGGGGTCTACTACTATGATAGTAGTGGTTATTATGGCTGGTTCGACCCCTGGGGCCAGGGA
bcr_clone_1339	TTCCAGAGACAACGCCGGGAACTCGCTGTATCTACAAATGAATCGCCTGAGACCCGAGGACACGGCTGTTTATTATTGTGCGAGAGGTACTGGCTGGTATCTCAATTACTTTGACTCGTGGGGCCAGGGA
bcr_clone_1340	CACGAGCACGCTCTACATGGAGCTGAGCAGCCTGAGATCTGAGGACACGGCCGTGTATTACTGTGCGAGAGGAGGTACGACCAGCAGTCTGACCGGGTACTACAACGGTATGGACGTCTGGGGCCAAGGG
bcr_clone_1341	CATAAGCACGGCCTACATGGAGCTGAGCAGCCTCAGATCTGAGGACACGGCCGTATATTACTGTGCCAGAGGCAGGCACTGGCCGGGTATAGCAGCAGCTGGTACTACCGGTGACTACTGGGGCCAGGGA
bcr_clone_1342	TCCAGCGGTGACGCCAAGAAGTCACTGTGTCTGCAAGTGCACAGCCTGAGAGGCGAGGACACGGCTGTGGATGACTGTGTCTTAAAGGAATATTAGTTAAGAGTATGTTATTGACGTCTGGGGCCAAGGG
bcr_clone_1343	GCAGGAGGAGACTCGGTGACACCAGTCTCCTGTAGGGACAGGAGGATTTTGTGGGGGTTCGTGTCGCTCTGAGCATATTGTGGTGGTGACTGCCATATTAGATAAGACATTTGACTGCTGGGGCCAGGGA
bcr_clone_1344	AGGCGACAAGTCCATCAGTACCGCCTACCTCCAGTGGAGCAGCCTGAAGGCCTCGGACTCCGCCATGTATTACTGTGCGAGACTTCGGGGTTACGCCAGTGGCTGGTACATTGACTACTGGGGCCAGGGA
bcr_clone_1345	CAGCATCACCAAGGACACCTCCAAAAACCAGGTGGTCCTTACAATGACCAACATGGACCCTGTGGACACAGCCACATATTACTGTGCACTCGACTACGGTGACTACGTACTTTTCTACTGGGGCCAGGGA
bcr_clone_1346	ATTCACCATCTCCAGAGACAATTCCAAGAGCACACTTTTTCTTCAAATGAGGAGTCTGACATCTGAGGACACGGGTGTCTATTGGTGTGTGAGAGGAAAGGACAATGGGATTGACTACTGGGGCCAGGGA
bcr_clone_1347	CAACGCCAAGAACTCACTGTATCTGCAAATGAACAGCCTGAGAGCCGAGGACACGGCTGTTTATTACTGTGCGAGAGGAGGTGATAGTAGTGGTTATTGGTATGATGCTTTTGATATCTGGGGCCAAGGG
bcr_clone_1348	CACGATTATCGCGGACGAATCCACGACCACAGCCTACATGGAGCTGAGCAGCCTGACATCTGAAGACACGGCCGTGTATTACTGTGCGAGAGGCCCTGTGTCAGGGGGTCTTTATCACTGGGGCCAGGGA
bcr_clone_1349	CAGCAAGAGGAGACTCGGTGACACCAGTCTCCTGTAGGGACAGGAGGATTTTGTGGGGGTTCGTGTCACTGTGAGCATATTGTGGTGGTGACTGCTATTCTCGTTGATTGTCCAGCACTGGGGCCAGGGC
bcr_clone_1350	CCCCAAGAACTCACTGTATCTGCAAATAAATAGCCTGAGAGCCGAAGACACGGCTGTTTATTACTGTGCGACTGGCCTACATCCCCTCTACAACCACTACTACTACGGTTTGGACGTCTGGGGCCGAGGG
bcr_clone_1351	AGCAAGGGAAGGCCCCCAAACAAACCAGGAGGTTTCTGAAGCTGTCTGTGTCGCAGTCGGGTATAGCAGCGGCTATTTGGATGGGGTCTAATTCTGGTATTTGTACTACTTTGACTCCTGGGGCCAGGGA
bcr_clone_1352	CACCTCCAAAAACCAGGTGGTCCTTGAAATGACCAACCTGGCCCCTGTGGACACAGGCATATATTATTGTGCATACCAGACACCTACGTCCCACTACTTCTACTTTGGTCTGGACGTCTGGGGCCAAGGG
bcr_clone_1353	TCCCAGGTTTCCCCAGGCCTGGCGGTAGGTTTAGAATGAGGTCTGTGTCACTGTGGTATTACGATATTTTGACTGGTTACCCCTTGGGCCAATATACTTCTACTACGGTATGGACGTCTGGGGCCAAGGG
bcr_clone_1354	AAAGAACACCTTATATCTGCAAATGAACGGCCTGAAAAGCGAGGACACAGCCGTGTATTTTTGTTCCACGACCAAGCCACACTCCGGTGACTACGCCCATTACTACGGTATGGGCGTCTGGGGCCAAGGG
bcr_clone_1355	CTCCAGAGACAACGCCAGAGACTCACTGCATCTGCAAATGAACAGCCTGAGCGCCGGAGACACGGCTGTCTATTACTGTGCGAGAGGAGGAGTGTCTGGTCCCGGGGTTATAACTTCCTGGGGCCAGGGA
bcr_clone_1356	AAGAGGGGCGCTGAGCCCAGCAAGGGAAGGCCCCCAAACAAACCAGGAAGTTTCTGAAGCTGTCTGTGTCACAGTCGGGTATATTAGTGGCCGATAACAACACAACTGGATCGACCCCTGGGGCCAGGGA
bcr_clone_1357	CTCAAGAGAGGATTCCGAAAGTATCGCCTCTTTGCAAATGAACAGCGTGAGAACCGAGGACACAGCCGTGTATTACTGCACTAGATGCAGGGGGAGCTACTATCCCTCTATTGACCTTTGGGGCCAGGGA
bcr_clone_1358	CACTTCCAAGAGCACGGTGTTTCTGCAAATGGAAGCCCTGAGAGTTGAGGACACGGCTCTTTATTACTGTGCGAAACGTGCGGGCAGCAGCCGAAACACCCCGACCTACTTTGACCACTGGGGCCAGGGA
bcr_clone_1359	AAGAGATGATTCAAAAAGTACACTGTATCTGCAAATGAACAGCCTGAAAACCGAGGACACAGCCGTGTATTACTGTACAACAATGGTAAATTACTATGATGAGACCTCTTTTGACTACTGGGGCCAGGGA
bcr_clone_1360	GGACACGCTGTATCTGCAAATGAACAGCCTGAGAGCTGAGGACACGGCTGTGTATTTCTGTGCGACAGAGGGGCCCTCCCCCTGTGGTTCGGGGAGTCATACTTATGCTTTTGATGTCTGGGGCCAAGGG
bcr_clone_1361	CACCATTTCAAGAGATGATTCAGAGAACACACTGTATCTGCAGATGAACAGCCTGAACACCGAGGACGCAGGCGTATATTTCTGTTCCACTGGCTGTCGTAGGGGTAGTAGGTGCTTCTGGGGCCAGGGA
bcr_clone_1362	AAAAAATACGATATATCTCCAAATGAACAGTTTGAAAACCGAGGACACAGCCGTGTATTACTGTGCCACAGTCGGGGACTTGGACACTGACTACTACCTAGATGATGCTTTTGATTTCTGGGGCCAAGGG
bcr_clone_1363	TAAGAACACGGTGCTTCTGGAAATGAACAGCCTGAGAGCCGGGGACACGGCTGTCTATTATTGTGCGAGACGTGATGGCTATCAGAATTTTGGTGTCTACTACTACGCTATGGACGTCTGGGGCCAAGGG
bcr_clone_1364	GAACTCCCTGTATCTGCAAATGAACAGTCTGAGAGCTGAGGACACGGCCTTGTATTATTGTGCAAAAGATGGGGTTGAGGTCAGCCAAAACAACTTCCATTACTACGGGATGGACGTCTGGGGCCAAGGG
bcr_clone_1365	TCCCGGGTTTCTCCAGGTCTGGCGGTAGGTTTGGGGTGAGGCCTGTGACACTGTGATATTACGATTTTTGGAGTGGTTAAGTCCCCTTTGGCCGCGCTAGTAATACGGAATGGACGTCTGGGGCCAGGGG
bcr_clone_1366	CCAGGCCTGGCGGTAGGTTTAGAATGAGGTCTGTGTCACTGTGGTATTACGATATTTTGACTGGTTATTATAAATCTGTGGGTGCGACTTATCACCGGGGCGGGGCTGGTTCGACCCCTGGGGCCAGGGA
bcr_clone_1367	GCTGCATCTGCAAATGAACAGCCTGAGAGCCGAGGACACGGCCGTATATTACTGTGCGAAAGTGGGTTATTATGGTTCAGGGAGTGATTATAAGGCAACCGAAGGTTACTTTGAATACTGGGGCCAGGGA
bcr_clone_1368	CAGGAACACCTCCATAAGCACAGCCTACATGGAGTTGAGCGGCCTGACATCTGAGGACACGGCCGTGTATTACTGTGCGAGAGGTGGTACTATGGTTCAGGGAACTATTCTAAAACACTGCGGCCAGGGA
bcr_clone_1369	CCATCTACAATCCCTCCCCAGTTCTCCCTGAGGCTGGGCTCTGTGACCGCCGCAGACACGGCCGTCTTTGGTGCGCGACAATTACAATGACAATTGGCCGCCGTCCTGGTTCGACCCCTGGGGCCAGGGA
bcr_clone_1370	GGACAACGCCAAGAACTCACTGTATCTGCAAATGAACAGCCTGAGAGCCGAGGACACGGCCGTCTATTACTGCGCGAGTAGGGATTTGTTATTATCCGGGATCTACGGTATGGACGTCTGGGGCCAAGGG
bcr_clone_1371	TGGTCCTTTCAGTGACCAATATGGACCCTGCGGACACAGTCTCTTATTACCATGCACGGAAACTTGTGGGGCCGATATTTGGACTGATGATTGTGCGGTGGGGGACTGGTTCGACCCCCGGGGCCAGGGA
bcr_clone_1372	CACAGCCTACATGGAGCTGAGCGGCCTGACATCTGACGACACGGCCGTATATTACTGTGCGAGAATATCGGAGTCCCTGGACCCCGGTGACCTCCGGGGATTTGGATATTTCGACCCCTGGGGCCAGGGA
bcr_clone_1373	GTCCAACAGTCAGTTCTCCCTGAGGCTAAACTCTGTGACCGCCGCGGACACGGCCGTTTATTACTGTGCGAGACAGTCGCCGGAATTACGATTAGAGGGGGTGCCAGTGTTTGATTACTGGGGCCAGGGA
bcr_clone_1374	CGCCGAGAACTCCCTGTATGTGCAAATGAACCGTCTGAGAGAGGAGGGCACGGCCCTGTATAAATGTGCAGAAGGGGTGGGTCCCCGGATTTCCGGTGACTAACCCCGGTCAGACTACTGGGGCCAGGGA
bcr_clone_1375	CCGATTCTCCATTTCCAGAGACAATTCCAAGAACACGGTGTATCTGCAAATGAACAGCCTGCGAGGCGAGGACACGGCTGTTTACTACTGTGCGAAATTTACTACTGGTTCGAACTACTGGGGTCAGGGA
bcr_clone_1376	CGACAGGTCCAAGAACCAGTTCTCCCTGCACCTGAACTCTGTGACCGCCGCGGACACGGCCATTTATTTCTGTGCCAGGAGGAATACAGCAATTAGACAGGTTGACTACTTTGACTCTTGGGGCCAGGGA
bcr_clone_1377	GACCGCAAACACATCCACGACCACCGCCTACATGGAGCTGAGGAGCCTGACATCTGACGACACGGCCGTGTATTATTGTGCGAGAGACACAGGAATGGCTCCACTAAACTTTCAGAGCTGGGGCCAGGGA
bcr_clone_1378	CAGAGTCACCATGACCACAGACACATCCACGAACACTGCCTACATGGAGCTGAGGAGCCTGAGATCTGACGACACGGCCGTGTATTACTGTGCGAGAGGGTCTAAGCCCCCTGACTACTGGGGCCAGGGA
bcr_clone_1379	CAAGAACACGCTGTATCTGCAAATGAACAGCCTGAGAGCTGAGGACACGGCTGTGTATTACTGTGCGAGAGATCCCTATGATAGTAGTGGTTATTACTTGGCGTGGTACTTCGATTTCTGGGGCCGTGGC
bcr_clone_1380	GGTCCTTACAATGACCAACATGGACCCTGTGGACACAGGCACATATTACTGTGCACACAGATTCATCCCCAAGATAGCATCCGCTGCCCCATGGGTTGGATACTTCGGTTTGGACGTCTGGGGCCAGGGG
bcr_clone_1381	GTCGTCGTCCACCGCCTACATGGAACTGACCAACTTGAGATCTGACGACACGGCCGTCTATTACTGTGCGAGAACGTCTCAGGTTCTGACTCATTCCGGTTTCAACTGGTTCGACCCCTGGGGCCTGGGA
bcr_clone_1382	CATCTCCAGAGACAGTTCCAAGAACACCTTGTATCTGCAAATGAACAGCCTGAGAGCCGAAGACACGGCCATATATTACTGTGCGAAAGATAAAGGTCGTTCGTATAGCAGTGACGTCTGGGGCCAAGGG
bcr_clone_1383	AGACAATTCCAAGAACACCCTGTATCTGCAGATGAACAACCTGAGAGTTGAAGATACGGCTATATATTACTGTACGAAGGAGGGGGGAGTCGACTATGGCTCTGGATTATGGTCTACCTCTGGCCAGGGA
bcr_clone_1384	GGACGAATCCACGAGTACAGCCTACATGGAATTGAGTGGTCTGAGATCGGAGGACACGGCCGTGTATTACTGTGCGAGAGATCCTCGGAGTGTAGCTGCTCGTCTTCTCCTTGACTCCTGGGGCCAGGGA
bcr_clone_1385	AATCGCAAGAACACGCTGTATCTGCAAATGAGCAGTCTGAGAGGTGAGGACACGGCTGTCTTTTATCACTTAAAAAAGACCGGGCTTCTCAGAATATTTCTTCTACGATCTGGACGTCTGGGGCCAAGGG
bcr_clone_1386	CGACACGTCCAAGAATCAGTTTTCCCTGAACTTGAGCTCTGTGACCGCCGCAGACACGGCCGTGTATTACTGTGCGAGACGGAGTTATGATAGTAATGGTTATTATTACTTTGACTACTGGGGCCAGGGA
bcr_clone_1387	CTTGTATCTTCAAATGAACAGCCTGAGAGCCGGGGACACGGCTGTGTATTACTGTGTAAGACAACCTAAAGCACCTGATTCGTCGGATTTGGGGTATAAGTACTACGGAATGGACGTCTGGGGCCGAGGG
bcr_clone_1388	GCACCACGTCCTTGAAGAGAAGGCTCGCCAGCTCCAAGGACACCTCCAAAAGCCGGGTGGTCATGACCATGACCAACATGAAGCCAGTCCACAAATTTCTGTGCACGGATTCGTCTTCGGGGGCCCGGGC
bcr_clone_1389	TTTCCGGGGCAGAGTCTCCATGACCAGGGACACTTCCATAAGTACAGCCTATTTGGAATTGAGCAGCCTGAGATCTGACGACACGGCCATCTATTACTGTTCGAGGGTTAGTCGCAATTGGGGCCAGGGA
bcr_clone_1390	ACATCCCAGGTTTCCCCAGGCCTGGCGGTAAATTTAGAATGAGGTCTGTGTCACTGTGGTATTACGATATTTTGACTGCTTATTATAATCGGTGCCCTGCACTCTAAGCTTTGACTACTGGGGCCAGGGA
bcr_clone_1391	CAAGAACACGATGTATCTACAAGTGAAGAGCCTGAGAGCCGAGGACACGGCCATGTATTATTGTGCGAAAGGACGACGAAGTCTAGATTACGGTGAATACATAGACGGCTTCGACCCCTGGGGCCAGGGA
bcr_clone_1392	GAACAGCCTGAGAGCCGAGGACACGGCTGTCTATTACTGTGCGAGAGATAGGGGTTATAATATGTTGACTGGCCCACCCGCGACAGAATCAGAAGACTACTTCTACGGAATGGACGTCTGGGGCCAAGGG
bcr_clone_1393	CACATCTACAGACACAGCCTACATGGAGCTGAGCAGCCTGAGATCTGAGGACACGGCCATTTATTACTGTGCAACAGAAGGCAGACTCCGATTTGTGGGCTACTACGATGTGGAAGTCTGGGGCCAAGGG
bcr_clone_1394	CGCCAAGAGCTCTCTGTATCTGCAAATGAACACCCTGAGAGCCGAGGACACGGCTGTTTATTACTGTGCGAGGACCCAATTATATTACTCTGGTACAGGATACAATTGGTTCGCCCCCTGGGGCCAGGGA
bcr_clone_1395	CTCCGGTCAGCCCTGGACATCCCAGGTTCCCCCAGGCCTGGCGGAAGGTTTAGAATGAGGTCTGTGTCACTGTGGTATTCCGATACTTTGACTGGTTATTATGGATATATATTAGAACTGGGGCCAGGGA
bcr_clone_1396	GTATTTGAAAATGAACAGTCTGAGAGTCGAAGACACGGCCGTCTATTACTGTGCAAAAGTCGGATATAGCAGTGACCAATACCCAATCGATTACTATTATCACCACGGTGTGGACGTCTGGGGCCAAGGG
bcr_clone_1397	ACTGTAATATTCCGATTTTTGGAGTGGTTGTTATACTTTTTGGTAGAAAATAACTTCCCGAGAGCGAAATGAGTGAGTGTGCGGGTTACGAGGGAGCTGCTACTACGCTATGGACGTCTGGGGCCAAGGG
bcr_clone_1398	CAGAGACAACGCCAAGAACTCACTGTATCTCCAGATGAACAACCTGAGCGCCGAGGACACGGCTTTTTACTACTGTGCGGGCCCCGGACCTACTTATACTTTGGGGGTTGTCGACCAATGGGGCCAAGGA
bcr_clone_1399	CCAGGCCAGAGCCAGCAAGAGGAGACTCGGTGACACCAGTCTCCTGTAGGGATAGGAGGATTTTGTGGGGGTTCGTGTCACTGTGAGCATATTGTGGTGGTGACTGCTTTGGGACTACTGGGGCCAGGGA
bcr_clone_1400	CACGTCCAGGAACCAGTTCTCCCTGAACCTGGGCTCTGTGACCGCCGCGGACACGGCCGTCTATTTTTGTGCGAGTTCACGTGGATCCAGTGGTTACCCGCCTAAAGGGATTGAACACTGGGGCCAGGGA
bcr_clone_1401	CAGAGACAACGCCAAGGACTCACTGTTTCTGCAAATGAACAGCCTGAGAGTCGAGGACACGGCTGTGTATTACTGTGTGAGAGAGGGTCCGATAACTGGAACGACGGGCGGTGACTACTGGGGCCAGGGA
bcr_clone_1402	CAATTCCAAGAGCACGCTATATCTGCAAATGAACAGCCTGAGAGGTGAGGACACGGCTGTCTATTACTGTGCGAGAGATTTCATCGGAGGGCATCTCGGATACTTTTGGTTTGACTCCTGGGGCCAGGGA
bcr_clone_1403	TCTGCAAATGGACAGCCTGAGAGCCGAGGACACGGCTGTTTATTTCTGTGCGAGGTCGTATTACGATTTTTGGAGAGGTTATTCGAGCGGGGGCTACTACTTTAATCCAATGGACGTCTGGGGCCAAGGG
bcr_clone_1404	GAGCACAGCCTACATGGAGCTGAGGAGCCTGAGATCTGACGACACGGCCGTGTATTACTGTGCGAGAGATGACTTGGTATTACGATTTTTGGAGTGGTTACCCAACTACTTTGACTACTGGGGCCAGGGA
bcr_clone_1405	CAAGAACCAGGTCTCCCTGAAACTGAGCTCTGTGACCGCCGCGGACACGGCTATTTATTACTGTGCGAGAGGGGGTTACTATGCTTCGGGAATGTATTATATCAAGTGGTTCGACCCCTGGGGCCAGGGA
bcr_clone_1406	AGGCAGATTCACCATCTCAAGAGATGATTCAAAAAACACGCTGCACCTGCAAATGGACAGCCTGACAGCCGAGGACACAGCCGTCTACTACTGTGCCGCAGGGAGTCCTTTGCAGTACTGGGGCCAGGGA
bcr_clone_1407	TACAGACACGGCCTACATGGAGCTGAGCAGCCTGACATCTGATGACACGGCCGTCTACTACTGTGCAGCGATACCCAATGCGTTGAAGGGATCTACCCTGGGCCTTCGCTTTGACCGCTGGGGCCAGGGG
bcr_clone_1408	CATGACCGAGGACACTTCAACAGACACAGCCTACATGGAGGTGAGCAGTCTGAGACCCGAGGACACGGCCGTATATTACTGTGCAACAGAAACTCTTTCGCCGTGGCTATTGGACCTCTGGGGCCAGGGG
bcr_clone_1409	AGACAACGCCAAGAACTCACTGTATCTGCAAATGAACAGCCTGAGAGCCGAGGACACGGCTGTTTATTACTGTGCGAAAGATAAAATGCCAGTAGCTAGGGCCGGGGGTATGGACGTCTGGGGCCAAGGG
bcr_clone_1410	CCAATTCTCCCTGAGGTTGACTTCTGTGACTGCCGCGGACACGGCCGTGTATTATTGTGGGAGAAGTAGTTACGATCTTTTGACTGGATACCCCGGGGCCCGCGACGGAATGGACGTCTGGGGCCAAGGG
bcr_clone_1411	CCTTACCATGACCAACATGGACCCTGCGGACACAGCCACATATTACTGTGCACGGGAGATTGTAGTGGTGGCAGCTGCTACTCCGTTTCTTAGCTACTACTACTACGGTATGGACGTCTGGGGCCAAGGG
bcr_clone_1412	AATGAACAGCCTGAGAGCCGAGGACACGGCCATATATTTCTGTGCGAAAGCCCAATTCCGTTTACTATGGTTCGGGGAGTTAGAGTTGAGGGACTACTACTACTACGGTATGGACGTCTGGGGCCAAGGG
bcr_clone_1413	GGGCCCCAGACGCCTGGACCAGGGCCTGCGTGGGAAAGGCCGCTGGGCACACTCAGGGGCTTTTTGTGAAGGCCCCTCCTACTGTGTGACTACGGTGACTACGGTAGAAAATGACTATTGGGGCCAGGGA
bcr_clone_1414	CTCCAGAGACAACTCCAAGAATATGTTGTTTTTGCAAATGAACAGTCTGAGAGTCGAGGACACGGCTATATATTACTGTGCGAGAGGTCTAGAGTATTCCGAGAACGGCATGGACGTCTGGGGCCAAGGG
bcr_clone_1415	AGACAATTCCAAGAACACGCTATATCTGCAAATGAACAGCCTGAGAGCTGAGGACACGGCTGTGTATTATTGTGCGAGAGTACGTATAGCAGTGGTCGCACCTTTTTACTTTGACTACTGGGGCCAGGGA
bcr_clone_1416	CCAGCCAGAGCCAGCAAGATGGGGCTCAGTGACACCCGCAGGGACAGGAGGATTTTGTGGGGGCTCGTGTCACTGTGAGGATATTGTACTAATGGTGTATGCTATATCGAGACGGGGCTGGGGCCAGGGA
bcr_clone_1417	ATGACCAGGGACACTTCTATAAGCACAGCCTACATGGAGCTGAGCAGCCTGAGATCCGAAGACACGGCCGTGTATTACTGTGCGGGCCGCGCGGGGAAATGGTCACGACTTTGACTACTGGGGCCAGGGA
bcr_clone_1418	GCTGTATCTGCAAATGAACAGCCTGAGAGCCGAGGACACGGCCGTATATTACTGTGCGCAAGATTATTACTATGATAGTAGTGGTTATTATTCCCGGTTTGAAGACTACTTTGACTACTGGGGCCAGGGA
bcr_clone_1419	CATGACCACAGACACTTCCACGAACACAGCCTACATGGAACTGAGGAACCTGAGATCTGACGACACGGCCGTTTATTACTGTGCGAGAGAAGAACAGGTAACGGAATACCTTGACTACTGGGGCCAGGGA
bcr_clone_1420	AGACAATTCCCAGAAGATGTTATATCTACAAATGGAAAGCCTGAGAGTCGAGGACACGGCCTTATATTACTGTGCGAAAGATGAACCCGGGGGAGTGGTGGCTGCTACCCTCGACTCTTGGGGCCAGGGA
bcr_clone_1421	CCTGAGAGTCGATGGCACGGCTGTGCATTAGTGTGCGAGAGGTTTCCCGTGGTACCAGCTGCTGGTCTTTGGATGTGACCTGTGGCTACTCTTTGGATGTGACCTGTGAGTCGACCACTGGGGCCAGGAA
bcr_clone_1422	CACATCCAAGAACCAGTTCTCCCTGCAGCTGAACTCTGTGACTCCCGAGGACACGGCTGTGTATTTCTGTGCAAGAGATCAGTATTGGGGTTCTGGCTACTATTACGGTCTGGACGTCTGGGGCCAAGGG
bcr_clone_1423	CGAGAACACCCTGTCTCTACAACTAAACGGCCTGAGAGCCGAGGACACGGCCCTATATTACTGTGCGAGGGAGGGATCCTGTAGTGGCAAAAGATGCTCCTCGGGGTGGGTCGACCCCTGGGGCCGGGGA
bcr_clone_1424	CAATTCCAAGAGCACGCTGTATTTGCAAATGGACAGCCTGAGAGCCGAGGACACGGCTCTTTATTACTGTGCGAGAGATAAGTACTATGATAATAGCGGTTATTACCTTCCTGACTATTGGGGCCAGGGA
bcr_clone_1425	GGGACAGGAGGATTTTGTGGGGGCTCGTGTCACTGTGAGGATATTGTACTAATGGTGTATGCTATACGGGCCACCCCTAGACTACCGGATATACGGTGACTACGCTATATTTGACTACTGGGGCCAGGGA
bcr_clone_1426	CATTTCCAAGGACACGCTGTTTCTGCAAATGGACAGCCTGAGACCCGAAGACACGGCTGTCTATTCCTGTGCGAGAGGGGAGTACTATGATAGTAGTGCTTATCACTACCTTGACCATTGGGGCCTGGGA
bcr_clone_1427	GAACTCACTGTTTCTGCAAATGGACAGCCTGAGAGCCGAGGACACGGCTGTTTATTACTGTGCGAGAGGTCCCGAAGGGTTTGGAGTGGTGACGGGGAGGTATGACGGTATGGACGTCTGGGGCCAAGGG
bcr_clone_1428	TTCCAAAGACAATTCCAAGAACACGGTGTTTCTTCAAATGAACAGCCTGCGAGCCGAGGACACGGCTGTATATTACTGTGCAAAAGATGCGTCGGGCAGCTCGCCCTACTTCGACTACTGGGGCCATGGA
bcr_clone_1429	GGACACCTCCATAAACACAGCCTACATGGAGGTCTACAGTCTGCGGCCTGAGGACAAGGCCGTCTATTACTGTGCGACCGGGACTTACGGGTATGATAACCATTACGCTATGGACGTCTGGGGCCAAGGG
bcr_clone_1430	CAGGAGAACTAGCCAGAGACAGCAAGAGGGGACTCAGTGACTCCCGCGGGGACAGGAGGATTTTGTGGGGGCTCGTGTCACTGTGAGGATATTGTAGTAGTACCAGCTGCCCCCCCAGGGGGGCCAGGGA
bcr_clone_1431	CCGATTCACCATTTCCAGAGACAACGCCAAGAGTTCACTGTCTCTGCAAATGAAGAACGTGACAGTCGAGGACACGGCTGTGTATTATTGTACGAGGGGGCGTTGGGTACTTGACTCTTGGGGTCAGGGA
bcr_clone_1432	ACTTGACACGTCCAAGAACCACTTCGTCCTGAAGCTGAGGTCTGCGACCGCCGCAGACACGGCCGTTTACTATTGTGCGAGAATGGATCGCAGCAGTTGGTTATATTATTTTGATTATTGGGGCCGGGGA
bcr_clone_1433	CCTCAGGTCAGCCCTGGACATCCCGGATATCCCCAGGCCTGGCGGTAGGTTTGGGATGAGGTCTGTGTCTCTGTTGTGTGACCTTTTTTGGAGTTTTTATAATAACTGGGGCGACCCCTGGGGCCAGGAA
bcr_clone_1434	CAAAAGCCAGGTGGTCCTTGTGATGACCAACATGGACCCTGTGGACACAGCCACATATTACTGTGCGCGGATCGATGGTTCAGGGAGTTTTTTTCGTAGTTTCCACTGGTTCGACCCCTGGGGCCAGGGA
bcr_clone_1435	CAAATGAAGAGCCTGAAAGCCGACGACACGGGCGTGTATGAATGTTCCAGCCTCTTCGTTGTCTGGTTCAGGGACCTCTTGAACATAAGACCCACACTAGTTCTACGATATGGACGTCTGGGGCCACGGG
bcr_clone_1436	CTATCCCCAGAGCACGCTGTATCTGCAAATGAACAGTCTGAGAGCCGAGGACACGGGTGTGTATTACTGTGCGAGACGGAACTGGAACGACGGGATTTCTTTGGGCATGCTTGACTACTGGGGCCAGGGA
bcr_clone_1437	AGTCACCATCGCAGCCGACGAGTCCATAAGCACTGCCTACCTGCAGTGGAGCAGCCTGCAGGCCTCGGACACCGCCACTTATTACTGTGCGAGACTTGACAGTAGTGGCTACAGATTCTGGGGCCAGGGC
bcr_clone_1438	CATTTCACTAGACATGTCCAAGAACCAGTTCTCCCTGAACCTGACCTCTGTGACTGCCGCAGACACGGCCGTGTATTACTGTGCCAGAGACTATTATGGTTCGGGGCCAAGTCTGAACTGGGGCCCGGGA
bcr_clone_1439	CTGCCTCCTCCGGTCAGCCCTGGACATCCCAGGTTTCCCCAGGCCTGGCGGTGGGTTTAGAATGAGGTCTGTGTCACTGTGTTATTACGAGATTTTGACTGGATATTATAATTTTGTGGGGGGCCAGGGA
bcr_clone_1440	GTTCTCCCTGAGGCTGAACTCTGTGACCGCCGCGGACACCGCCGTCTATTATTGTGCGAGAGATTTAGGCATAGTGGCAGTTGGGCCCACTTTCGGCCATTACTATGGTATGGACGTCTGGGGCCAAGGG
bcr_clone_1441	CAGCCCTGGACATCCCAGGTTTCCCCAGGCCTGCCGGTAGGTTTAGAATGAGGTCTGTGTCACTGTGGTATTACGATATTTTGACTGGTTATTATAGTGTGGTATCGGTATGGACGTCTGGGGCCAAGGG
bcr_clone_1442	ATCCACGAGCACAGCCTACATGGAGCTGAGGAGCCTGAGATCTGACGACACGGCCGTGTATTACTGTGCGAGAGGGGCGGCAGCTGGGCCTCACTACTACTACTACGGTTTGGACGTCTGGGGCCAAGGG
bcr_clone_1443	ATCAAGAGGGGACTCAGTGACTCCCGCGGGGACAGGAGGATTTTGTGGGGGCTCGTGTCACTGTGAGGATATTGTAGTAGTACCAGCTGCCAATCCAACCCGAAACTGGTTCGACCCCTGGGGCCAGGGA
bcr_clone_1444	CAGGGCACAGTCGGTCCAGGGCACAGCCACCATGGCCACACACATCAACGAGCACAGGCCAGATGATGATACTCGTGTTTCTCATTCCGCGGGGGACTACTAATGCGAGATGGGCGTCTGGGGCCAAGGG
bcr_clone_1445	AAGAGATGATTCAAAAAACACGGTGTATCTGCAAATGAATAGCCTGACACTCGAGGACACAGCCGTATATTATTGTACAACAGACGGCTTCTCTGTGTCGCAGAGGATCTTTGACTACTGGGGCCAGGGA
bcr_clone_1446	AGACAATTCCAGGAACACCCTCTATCTGCAAATGAATAGCCTGAGAGTCGGGGACACGGCCATATATTTCTGTGCGAAAATGGATGGGTGGGAGGCTGACAAGTATTCGTTTGACTCCTGGGGCCAGGGA
bcr_clone_1447	TTCCAACAACACGCTGTCTCTGCAAATGGACGGCCTGAGAGTCGAGGACACGGCCGTGTATTACTGTGCGAAAGGGGTCTTCGCTCTGGCTACGGCATACGGGGAACGATTTGACTCCTGGGGCCAGGGA
bcr_clone_1448	CAGGGACAGGTCCACGAACACAGTCTACATGGAGCTGAGCAGCCTGAGATCTGAAGACACGGCCGTGTATTACTGTGCGAGATCAGTGGGGATACAGCCATACTACGGTCTGGACGTCTGGGGCCAAGGG
bcr_clone_1449	CGTCAAGAACTCCCTGTATCTGCAAATGAACAGTCTGAGAGCGGAGGACACGGCCCTGTATTATTGTGCAAAAGAGATTAACTATAATACTGGCTGGGGGACCACCGGTTTAGACGTCTGGGGCCAAGGG
bcr_clone_1450	CAGCAAGATGGGCCTCAGTGACACCCGCAGGGACAGGAGGATTTTGTGGGGGCTCGTGTCACTGTGAGGATATTGTACTGGTGGTGTATGACACTTGCCCCTCTACGGTATGGACGTCTGGGGCCAAGGG
bcr_clone_1451	CAACTCCAAGAACATCCTCCATCTGCAAGTGAAAGGCCTGAGAGTCGAGGATACGGCCAAATATTACTGTGCGAAAGGCCATGATAGTGGGTATTACGCCCCCCCCGTCATTGATCAGTGGGGCCAGGGA
bcr_clone_1452	AGACAACGCCAAGAATTCCCTGTATCTCCAAATGAGCAGTCTGAGACCTGAGGACACGGCCTTCTATTACTGTGCGTCTGAAGTGATTACTACTGTTGCTTTGGCTGCTTATGATATTTGGGGCCAAGGG
bcr_clone_1453	TCCCTGGGAAGCTCCTCCTGACAGCCCCGCCTCCAGTTCCAGGTGTGGTTATCGTCAGGGGGCGTCAGACTGTGGTGAATATAGTGGCTACGACCGGAACCTACTGGTACTTCGATCTCTGGGGCCGTGG
bcr_clone_1454	CGCCAAGAACTCACTGTATCTACAAATGGACAGCCTGAGAGTCGAGGACACGGCTCTGTATTACTGTGCGAGAAAACTTTACTACTATGATAATGGTTATTACGGCTGGTTCGACCCCTGGGGCCAGGGA
bcr_clone_1455	GAACACGCTCTATCTGCACATGAACAGCCTGAGAGCCGACGACACGGCTATGTATTACTGTGCGAGAGACCTCTCCCCTACGGTGACGACGTCCTACTACTACTATGGACTGGACGTCTGGGGCCAAGGG
bcr_clone_1456	CCAAAACCAGGTGGTCCTTACAATGACCGACATGGAACCTGTGGACACAGCCACATATTACTGTGTTCGCTCTCTTTCCATTGTGGTTTTGACTGCCGAGGAAGACAGATTCGACTCCTGGGGCCAGGGA
bcr_clone_1457	CAAGTCTAAGAACCAGTTCTCTCTGAACCTGAATTCTGTGACCGCCGCGGACACGGCCGTGTATTTCTGTGCGAGGACTGGGGCTAGTAGTGGTTATCAGCGTGATATATTTGATATCTGGGGCCAAGGG
bcr_clone_1458	CATGTCACTTGACACGTCCAAGAGCCAGTTCTCCCTGCAGTTGTTCTCTGTGACTGCCGCAGACACGGCCGTTTATTACTGTGCCAGAGATAGTAGTGGTTTGGGCATTAATGACTACTGGGGCCAGGGA
bcr_clone_1459	AGCCTTCATGGAGATGACCAGCCTGAGATCCGAGGACACGGCCGTGTATTATTGTGCGGCAGATCGGTCGGTTAAAATGTGGTTCGGGCAGTATTATTTCTATGACGGAATGGACGTCTGGGGCCAAGGG
bcr_clone_1460	GAGCTGAGCAGCCTGAGATCTGAACACATGGTCGTGTCTTTCTGTGTGAGAAAGATTTTTTACTAGTGCCAGCTGCTCGGAGGGGACTTATTACTGCTACAACTACGCTATGGACGTCTGGGGCCAAGGG
bcr_clone_1461	GCAAGATGGGGCTCAGTGACACCCGCAGGGACAGGAGGATTTTGTGGGGGCTCGTGTCACTGTGAGGATATTGTACTGGTGGTGTATGCCCCCCCCCACCCGAAACTGGTTCGACCCCTGGGGCCAGGGA
bcr_clone_1462	CTATCTACAAATGAGCAGCCTGAGAGCCGATGACACGGCCCTGTATTACTGTGCGAGAGATGCAGGATTTTGTGGTGGTGATAGCTGCCCTCCCAGTCTGCTTTATGGTATGGACGTCTGGGGCCAAGGG
bcr_clone_1463	CTCCAGAGACAACGCCAAGAACTCACTGTATCTGCAAATGAACAGCCTGAGAGCCGAGGACACGGCTGTGTATTACTGTGCGAGAGGGTTATACCGGTATAACTGGAACTTGGGCTACTGGGGCCAGGGA
bcr_clone_1464	CCTTACAATGACCAATCTGAAAGCCAAGGACAAGGTCATGTATTCCCATATTGTAGTAGTACCAGCTGCTAAGCACGATATTTTGACTGGTTATGGGCGCTACTACGGTATGGACGTCTGGGGCCAAGGG
bcr_clone_1465	AGCCGGTTCTCCCTGCAGGTGAGTTCTGTGGCTCCCGAGGACACGGCTGTACCGTACTTTACAAGACCGGGATACAAGGCAAATCGTCCGAAAAGTTCGAACTGATACTTCTGATATGTGGGGCCAAGGG
bcr_clone_1466	CATCTCCAGAGACAATTCCAGGAACACGTTGTATCTGCAAATGAACGGCCTGAGAGTTGAGGACACGGCTGTGTATTACTGTGTGTCTCGAAGTGGGACCTACATGGGCTTTGACTACTGGGGCCAGGGA
bcr_clone_1467	GGTCCTTACAATGACCAACATGGACCCTGAGGACACAGCCACGTACTACTGTGCACGGTTAGTTGTGGTGGTGATTGCTGCCCCCCACGCGGGGGGGGCAGACTACGGGATGGACGTCTGGGGCCAAGGG
bcr_clone_1468	CATGGAGCTGAGCAGCCTGAGATCTGAAGACACGGCCGTCTATTACTGTGCGAGAGGACGGGAGCTATTACTATGGTTCAGGGAGTCCACAAGTAACTACCACTACGGTATGGACGTCTGGGGCCAAGGG
bcr_clone_1469	GAGCACAGCGTATATGGAGCTGACCAGTCTGACATCTGAAGACACGGCCGTTTATTACTGTGCGAGAGAACCGCGTGTTACCTTTTTTGGATTCATTGTTATTTCGTATTTCGACTTATGGGGCCAGGGA
bcr_clone_1470	AGACACTTCCAAGAACACCTTGTATCTGCAATTGAACAGCCTGAGAGCCGAAGACACGGCCGTATATTTCTGTGCGACACACGTAGGCAGTGGCGCGGGGAAGGACTACTTTCCTTATTGGGGCCAGGGA
bcr_clone_1471	GAACATAGCCTACATGGAGCTGAGCAGTCTGAGATCTGAGGACACGGCCGTGTATTACTGTGCGAGAGGCGGGGAGATGGTGAATGGCTACGAAAACTACTACTACGGTATGGACCTCTGGGGCCAAGGG
bcr_clone_1472	CGCGGACGAATCTACGAACACAGCCTACATGGAATTGAGCAGCCTGACATCTAATGACACGGCCGTTTTTTACTGCGCGAGAGAGGCGTTTACCAGTTCGTCTCGACTGTTTGATCACTGGGGGCAGGGA
bcr_clone_1473	GTCCATCAGTGTCGCCTACTTGCAATGGAGCAGCCTGAAGGCCTCGGACACCGCCATATATTACTGTGCGAGACACAATTTTGGTTCGGGTAGTTTTGAGCGCGGCGGTCTGGACGTCTGGGGCCAGGGG
bcr_clone_1474	TGATTCCAAAAGCATCGCCTATCTGCAAGTGAATAGCCTGAAAACCGAGGACACAGCCGTGTATTACTGTACTAGAGCATACTGTGGTGGTGATTGCTACCTCCTAAACTTTGACTACTGGGGCCAGGGA
bcr_clone_1475	AGTGTCTCTTCAAATGCACAACCTGAGAGCCGAGGACACGGGTGTGTATTACTGTGCGAGAGATCGAGACGATTTTTGGAGTAGTTATCCATACTACTTTTATTTTGGTTTCGACGTCTGGGGCCAAGGG
bcr_clone_1476	CAAGAACTCCCTGTTTTTGGAAATGAGGAGTCTGAAAACTGAGGACACGGCCTTTTATTTCTGTGCAAAGGATATTCTTGTGGCAGTCGATGAAGCGAGGTGGGGAGCCTTTGACACCTGGGGCCACGGG
bcr_clone_1477	CAAGGGAAGGTCCCCAAACAAACCAGGAAGTTTCTGAAGGTGTCTGTGTCACAGTGGAGTATAGCAGCTCGGCCTATCTATTTTCGGAGCGTACTACTACTACTACGGTATGGACGTCTGGGGCCAAGGG
bcr_clone_1478	ACAGCCCCGCCTCCAGTTCCAGGTGTGGTTATTGTCAGGCGATGTCAGACTGTGGTGGATATAGTGGCTATGATTACCAAGGTGCGGCATATTGTGGTGGTGTCCCCTTCGGGATATCTGGGGCCAAGGG
bcr_clone_1479	GGGCTCAGTGACACCCGCAGGGACAGGAGGATTTTGTGGGGGCTCGTGTCACTGTGAGGATATTGTACTACTGGTGTATGCTATCCGGATACAGCTATGGTTAGTTTGGGTCGACCCCTGGGGCCAGGGA
bcr_clone_1480	GAACACGCTGTATCTGCAAATGAACAGCCTGAGAGCTGAGGACACGGCTGTGTATTACTGTGCGAAAGATGACGGCCGGGGTATCCCGGGGTCCTACTACTACTACGGTATGGACGTCTGGGGCCAAGGG
bcr_clone_1481	AGACAATTCCAAAAGCACCCTGTTTCTTCAAATGGACAGTCTCCGAGATGAGGACACGGCTGTTTATTTCTGTGTGAAAGGTCGTGAGAGCTACCTACTCAGGCCTCTGTTTGAGTCCTGGGGCCAGGGA
bcr_clone_1482	CAAGAACACGCTGTTTGTGCAAATGAACAGCCTGAGAGTCGAGGACACGGCTATATATTACTGTGCGAGGTATTTAAGTTACCTTAGTCCAGGGACTCATCATTATGCACTTGACTACTGGGGCCAGGGA
bcr_clone_1483	CACGAGCACAGCCTACATGGAGCTGAGCAGCCTGAGATCTGAGGACACGGCCGTTTATTACTGTGCGCGAGGTCTCTGGGGAAGTGGGAGCCACGGGGGCTTGGATTACTCTGACTCCTGGGGCCAGGGA
bcr_clone_1484	AACGCCAAGAACCCCCTGGATCTGCAAATGAACAGTCTGAGAGCTGAGGACACGGCCTTGTGTTAATGTGGAAAAGATATATAGCAGGAAGAAAGCACGGGGGAGGGGAGTTGACTACTGGGGCCAGGGA
bcr_clone_1485	ACTGTATCTGCAAATGAACAGCCTGCGAGCCGAGGACACGGCTCTATATTACTGTGCGAGAGATAAAAAAGAGGCATTACCTGGTACGGGCCAATTCTACTACTACGGTATGGACGTCTGGGGCCAAGGG
bcr_clone_1486	CATCTCCAGAGACAATGCCAAGAACTCCCTGTATCTGCAAATGAAGAGTCTGAGAGTTGAGGACACGGCCTTGTATTACTGTGTAAGGGGAATGGGGGGATACACCTATGCTTTCTACTGGGGCCAGGGA
bcr_clone_1487	GAGCACAGTGTTTATGGAACTCAACAGCCTGAGATCTGAAGACACGGCTGTGTATTACTGTGCGAGAGATCGGCCGATTTTTGGAGTGGTTATCCCGACGACTAACTGGTTCGACCCCTGGGGCCAGGGA
bcr_clone_1488	AGACGATTCAAAAAACACCCTGTACTTGGAAATGAACAGCCTGAAAACCGAGGACACAGCCGTATATTATTGTACCACCCAAAAGCAGGACCTGGGCCGGCCTCAACTATTTGACTACTGGGGCCAGGGA
bcr_clone_1489	AATCTCCCTTAAAATTATCTACTGGAAAGCTGAGGAGTAGGCAGTGTATTACTGTGAGAGTCGGAATAATATTGTAGTAGTACCAGCTGCTATGCGTGCTGAGGGGGTTTTTGATATCTGGGGCCAAGGG
bcr_clone_1490	CAGCAAGAGGGGACTCAGTGACTCCCGCGGGGACAGGAGGATTTTGTGGGGGCTCGTGTCACTGTGAGGATATTGTAGTAGTACCAGCTGCTACCGTTCTCAAGGAGGGGCTGACTACTGGGGCCAGGGA
bcr_clone_1491	CCCCTCCGTAAACACAGCCTACATGGAGTTGAGCAGCCTGACATCTGAAGACACGGCCGTGTATTACTGTGCGGCCGCGGGGTGCAGCAGTATCAGTTGCTATACCTGGTTCGACCCCTGGGGCCAGGGA
bcr_clone_1492	CAACGCCAAGAACTCAGTGTATTTGCAAATGAACACCCTGAGACCCGAGGACACGGCTGTATATTATTGTACGAGACTATATTGTTCCGGTGGTAGCTGTGACTCTGCCTTTGAGTATTGGGGCCAGGGA
bcr_clone_1493	AGACAACGCCAAGAACTCAGTATATCTGCAAATGAACAGCCTGAGAGCCGAGGACACGGCTGTCTATTACTGTGCGAGAGACCGGGCGACAAGAGCTCGCTTGGGCGGAATGGACGTCTGGGGCCAAGGG
bcr_clone_1494	CATCTCCAGAGACAATTCCAAGAACACGCTGTTTCTGCAAATGAACAGCCTGACAGCCGAGGACACGGCTGTCTATTTCTGTGCGAGAGACGGAGGGGGAGCAGACCAGCTCGCGTACTGGGGCCAGGGA
bcr_clone_1495	ACTGTATCTGCAAATGAACAGCCTGAGAGCCGAGGACACGGCCGTGTATTACTGTGCGAGAGGGCGGGTCTCGGCGAGATATTGTAGTGGTGATAACTGCTACTCATTAAGTACTCTGTGGGGCCAGGGA
bcr_clone_1496	CACCATTTCAAGAGATGATTCAGAGAACACACTGTATCTGCAGATGAACAGCCTGAAAACCGAGGACGCAGGCGTATATTACTGTTCCACTGGATGTCGTAGGGGTAGTAGGTGCTTCTGGGGCCAGGGA
bcr_clone_1497	CCAGTTCTCCCTGAGGCTGATCTCTATGACTGCGTCAGACACGGCCGTGTATTACTGTGCCCGTTCGAATTCCAAATATTACAGGGGCCTCTACTGGGTCTCGGGATGGTTTGGCCCCTGGGGCCAGGGA
bcr_clone_1498	TCAATCTCCTCAGGTCAGCCCTGGACATCCCGGCTTTCCCCAGGCCTGGCGGGAAGTTTGGGGTGACGTCTGTGTCACCATTGGATCGCGGTTTTTGGCGTCAATATTAGTCTCCCTGTGGGGCCAGGGA
bcr_clone_1499	CACGAGCACAGCCTACATGGAGTTGAGGAGCCTGAGATCTGACGACACGGCCATATATTACTGTGCGAGAGATCGGAGACACAGTAGTGGTTATGAACAAGATGGTGCTTTTGACATCTGGGGCCAGGGG
bcr_clone_1500	ATCCACGAGCACAGCCTACATGGACTTGAGGAGCCTGACATCCGACGACACGGCCGTGTATTACTGTGCGAGAGACTTTTTCTATAGTGGTGGTAGGTGGTTAGACTGCTTCGACCCCTGGGGCCAGGGA
bcr_clone_1501	CAATGCCAAAAACTCCTTGTTTCTGCAAATGAATGACCTGAGAGCCGAAGACACGGCCGTGTATTACTGTGCGAGATGCAAAGTTGTGACGGGGTGGACGGTGAACGGTCTGGACGTCTGGGGCCAAGGG
bcr_clone_1502	CAATTCCAAGAACACGCTGTATCTGCAAATGAACAGCCTGAGAGCTGAAGACACGGCTGTGTATAAGTGTGCGAGAGAGTTTTACAATATTTTGACTGGCACCGGCCCGCCGGACTACTGGGGCCAGGGA
bcr_clone_1503	CAAGAATACGCTGCATTTGCAAATGAACAGCGTGAGAGCCGAGGACACGGCCGTGTATTTCTGTGCGAGGGCCTGGTATCCCCACCTCGGTCATAGAAGTGGTTTCGGTATGGACGCCTGGGGCCACGGG
bcr_clone_1504	GAACTCACTGTTTCTTCAAATGAGCAGCCTGAGAACCGAGGACACGGCCGTCTACTATTGTGCGCGAGATGCCATTGGGAGGCCCACGGCCCCGACTCTGCAATACGGGATGGACGTCTGGGGCCCAGGG
bcr_clone_1505	GGTGTATCTGCAAATGGACCGTCTGAGAGCCGAGGACACGGCTGTATATTTCTGTGCGAGGGGACCGGATTGCGGCGGTAATAGCTGCTTGGGAAAGCCCTACTACGGTATGGACGTCTGGGCCCAAGGG
bcr_clone_1506	CACGTCCAAGAACCAGTTCTCCCTGAGGCTGGACTCTGTGACCGCCGCAGACACGGCTGTCTACTTCTGTGCGAGACATTATTACTATGGTTCGGGGAGTTACGTGCCCTTTGACTACTGGGGCCAGGGA
bcr_clone_1507	CCGCAACACTCTGTATTTGCAGATGAACAGCCTGAGAGTCGAGGACACGGCCATATATTTCTGTGCGAAGACTATAGGCTACGGTGCCTACCTGGCCGGCGATCTCCCTGAAAGAGACTGGGGCCAGGGA
bcr_clone_1508	AGACGATTCCAGGAACACGTTGTATCTGCAGATGAGCAACCTGAGAGACGACGACACGGCCGTATATTACTGTGCGAAAGATCCCGCTTGGATTACGATCCCTTGGGGAATGGACGTCTGGGGCCAAGGG
bcr_clone_1509	CGCCAAGAACTTCCTCCATCTGCAAATGAACAGTCTGAGAGCTGAGGACACGGCCTTGTATTACTGTGTAAAAGATGAAAAGTGGCTGGCCCACTACTACTACTACGGTATGGACGTCTGGGGCCAAGGG
bcr_clone_1510	CTCAACCAGCACGCTTTATCTGCAAATGAGCGGCCTGAAAACCGAGGACACAGCCGTTTATTATTGTATCACACGCCATTTTTGGAGTGGTTTTCCTAACTACGACCGCATGGACGTCTGGGGCCAAGGG
bcr_clone_1511	CACGAACATAGCCTACATGGAGTTGAGGAGCCTGAGATCTGACGACACGGCCGTATATTACTGTGCGAGAGTAGGGGTGTGGAACTACATTATGTACTACTTCTACGGTCTGGACGTCTGGGGCCAAGGG
bcr_clone_1512	CTCCAGAGACAATAGGAAAAACTCCCTGTTTCTGCAAATGAACAGTCTGAGACCTGAGGACACCGCCAGATACTACTGTGCAAAAGATAAAGACTTCCAATTCTATACTATGGACGTCTGGGGCCAGGGG
bcr_clone_1513	GGTCAGCCCTGGACATCCCAGGTTTCCCCAGGCCTGGCGGTAGGTTTAGAATGAGGTCTGTGTCACTGTGGTATTGCGATATTTTGACTGGTCCAAACGAGAGTAAAGTTTTGATATCTGGGGCCAAGGG
bcr_clone_1514	CTCCCTGAAGCTGAGCTCTGTGACTGCCACAGACACGGCCGTTTATTATTGTGCCAGAGATCGAGATATTGTAGAAGTACCAGCGCCATCTTACTTCAACTACTACGGTGTCGACGTCTGGGGCCAGGGG
bcr_clone_1515	CTCCAGAGACAATTCCAAGAACACGCTGTATCTGCAAATGAACAGCCTGAGAGCCGAGGACACGGCCGTATATTACTGTGCGAAAGGTGAACTGGAACTACACGCGCCCTTTGACTACTGGGGCCAGGGA
bcr_clone_1516	CACAGAGATATCCACGAGCACAGCCTACATGGAGCTGAGGAGCCTGAGATCTGACGACACGGCCGTGTATTACTGTGCGAGCCAGTATAGCGATAATAAGGGCTACGGTATGGACGTCTGGGGCCAAGGG
bcr_clone_1517	GCCCCGCCTCCAGTTCCAGGTGTGGTTATCGTCAGGGGGTGTCAGACTGTGGTGAATATAGTGGCTACGATTGACGCCTTTCCCGATGTGCGGTATCTCATTACTGAAATGGGGCTACTGGGGCCAGGGA
bcr_clone_1518	GGACGAATCCACGAGCACAGCCTACATGGAATTGAGTAGTCTGAGATCGGAGGACACGGCCGTGTATTACTGTGCGAGAGATCCTCGGAGTGTAGCAGCTCGTCTTCTCCTTGACTACTGGGGCCAGGGA
bcr_clone_1519	CAATTCCAAGAACACGCTGCATCTGCAAATGGACAGCCTGAGACCTGAGGACACGGCTGTGTATTACTGTGCAAGATTTATGATTACATTTGGGGGAATTGTCGCCCCGATTGACTACTGGGGCCAGGGA
bcr_clone_1520	CAGGAACACCTCCATAAGCACAGCCTACATGGAGTTGAGCGACCTGACATCTGAGGACACGGCCGTGTATTATTGTGCGAGAGGTGGTACTATGGTTCAGGGAACTATTCTAAAATATTGCGGCCAGGGA
bcr_clone_1521	GAGCTCAGTGTATCTGCAAATGAGCAGCCTGAGAGCCGAGGACACGGCTGTCTACTACTGTGCGAGAGTACAAGCAGCTCGTCCTGGAGGCTACTTTTTCTTCTACGGTATGGACGTCTGGGGCCAAGGG
bcr_clone_1522	CATCTCCAGAGACAATTCCAACAACACGCTGTATCTGCAAATGAACAGCCTGAGAGCCGAGGACACGGCTGTGTATTACTGTGCGAGGTATTCCTATGGCGTCGCCACAATTGACTCCTGGGGCCAGGGA
bcr_clone_1523	AGACACATCCTCGAGCACAGCCTTCATGGAAGTGAGGAGCCTGAGATCTGACGACACGGCCCTGTATTACTGTGCGAGATCGGCCGCACGGTCATTAAAGTGGGGATCCTCGGACTACTGGGGCCAGGGA
bcr_clone_1524	CACACTCTTTCTGCAAATGAACAGCCTTAAAAGGGAGGACACAGCCGTGTATTACTGTGCCACAGCTTCTAAATACGGTTCAGGGAGTTTTTACAGGTTCAATTACGGTATGGACGTCTGGGGCCAAGGG
bcr_clone_1525	GAACACGCTGTATCTGCAAATGAAGAGGATGAGAGCCGACGACACGGCCGTATATTACTGTGCGAAAACCCCATATAGTGGGAGCTATTTTCGGCCGGAAAGTGGCTACTTTGACTACTGGGGCCAGGGA
bcr_clone_1526	TCTACAAATGAATAGCCTGAGAGCCGAGGACACGGCTGTGTATTATTGTGCGAGAGAGAATTTCATTACATTTGGGGGAGTTGTCGTTCCACCCAACGATTACTACGGTACGGACGTCTGGGGCCAAGGG
bcr_clone_1527	AAGCCAGGTGGTCCTTATCATGACCGACATGGACCCTGTAGACACAGCCACATATTACTGTGCACGGATAGAAAGGGCCCGATATAGAAGCGCTTTTCACTACTACCCTATGGACGTCTGGGGCCAAGGG
bcr_clone_1528	CACGTCCACGGGCACAGTCTACGTGAACCTGAGGAGCCTGAGATCTGAGGACACGGCCATGTATTACTGTGCGAGGAATGACTACAATGGTAATGGGCGCCTTTACTACTTTGACTACTGGGGCCAGGGA
bcr_clone_1529	GCAGTCAGAGATCTGAGGACATAGATGTGTACTACTGTGCGAGACTGGGGGTATAGCAGTGGCTGCCGTACGGGGATAAGGCCATAAGAAGCTGGCCCACTCTCTCACGTGGGACATCTGGGGCCAGGGA
bcr_clone_1530	AGACAATTCCAAGAACACACTATATCTGCAAATGAATAGCCTGAGAGTTGAGGACACGGCTGTGTATTACTGTGCGAAAGGGCGGCGGTGGGATATTTTGACTGGTTATTATGACTACTGGGGCCAGGGA
bcr_clone_1531	CAGAGACAACGCCAAGAACTCCCTCTATTTGCAAATGGACAGTCTGAGACCTGAGGACACGGCCTTATATTATTGTGCAAAAGATTTAGTGAGCACCAGCTGGGCCGTTTTTGGCAACTGGGGCCAGGGA
bcr_clone_1532	ACCAACATGGACCCTGTGGACACAGCCACATATTACTGTGCACACAGACTAGGGGGATTACGATTTTTGGAGTGGTTATTATATAAGGGGTGGGTGAGTATCAAACTGGTTCGACCCCTGGGGCCAGGGA
bcr_clone_1533	AATAGACACGTCTAAGAACCAGTTGTCCCTGAAGCTGAGCTCTGTGACTGCCGCGGACACGGCCGTGTATTACTGTGCGAGAGATTGGGGGAGTTATCGTTATCCCAGTCTGGACGTCTGGGGCCAAGGG
bcr_clone_1534	GGACAAATCCACGAGCACAGCCTACATGGAGCTGAGCAGCCTGAGATCTGAGGACACGGCCGTCTATTACTGTGCGAGGAGTGGGAGCCTGGGCGGGTACTACTACGGTTTGGACGTCTGGGGCCAAGGG
bcr_clone_1535	ATCCACGAGCACAGCCTACATGGAGCTGAGGAGCCTGAGATCTGACGACACGGCCGTGTACTACTGTGCACGAATCCATGTGATTCAGGGAATTATTGACTACTACGGTATGGACGTCTGGGGCCAAGGG
bcr_clone_1536	GGGCTCAGTGGCACCCGCAGGGACAGGAGGATTTTGTGGGGGCTCGTGTCACTGTGAGGATATTGTACTGGTGGTGTATGCCCCCTAGTGGGAGCTAATCTAGTACTACTTTGACTACTGGGGCCAGGGA
bcr_clone_1537	TGACTCAAAAAACACGCTGTATCTGCACATGAACAGCCTGATCATCGAGGACACAGCCGTGTATTGGTGTAGCACAGTGGATCGGAAGAAAGGGTATAACAGTGGCTGGTTTGACTACTGGGGCCAGGGA
bcr_clone_1538	TCTGGACCCTCCCTGTTCCCTGGGAAGCTCCTCCTGACAGCCCTGCCTCCAGTTCCAGGTGTGGTTATTGTCAGGGGGTGCCAGGCCGTGGTAGAGATGGCTACAAAAAAAACCCTTTGGGGGCCAGGGA
bcr_clone_1539	CTACATGGAGCTCAGCAGCCTGAGACCTGAGGACACGGCCGTCTATTTCTGTGCGAGTCACGCGGGTACGATTTGGGGTGGTTATTTTGGAGACCACTACTACTACCCAATGGACGTCTGGGGCCAAGGG
bcr_clone_1540	CACAGCCTACATGGAGCTGAGGAGCCTGAGATCTGACGACACGGCCCTCTATTACTGTGCGAGAGTAGGATATTACTATGATAGAAGTACTCATTCAGCCCGACAGCGATGGGACGTCTGGGGCCAAGGG
bcr_clone_1541	CACCATGACCACAGACACATCCACGAGCACAGCCTTCATGGAACTGAGGAGTCTGAGATCTGACGACACGGCCGTCTATTTCTGTGCGAGAGGGGGACGGCTATCCCTAATTGACTACTGGGGCCAGGGG
bcr_clone_1542	CACAGACACATCCACGAACACAGCCTACATGGAGCTGAGGAGCCTGAGATCTGAGGACACGGCCGTCTATTACTGTGCGGGAGACTCACAGTGGCTGCCACACAACTGGTTCGACCCCTGGGGCCAGGGA
bcr_clone_1543	AATGAACAGTCTGAAAATTGAGGACTCCGCCTTGTATTACTGTACAAAAGCCATACCCTCCGCACATTGCAGTGGTGTTGGCTGCTATACGAACGACTTCTACTACGGTATGGACGTCTGGGGCCGAGGG
bcr_clone_1544	GTGACCGCTGCGGACACGGCCCTGTATTGCTGTGCGAGATGCATAAACTCACTTATCCTGTAGTGGTGGTAGCTGCTAGTCACCTCGAGGGTACTACTACTACTACGTTATGGACGTCTGGGGCCAAGGG
bcr_clone_1545	AGACAATTCCAGGAACACGGTGGATCTGCAACTGAGCAGCCTGAGAACCGAGGACACGGCTGTCTATTATTGCGCGAGAGAGGTCAGGTGGGAATTACCGGCGACACCGCTTGACTACTGGGGCCAAGGA
bcr_clone_1546	TTCACTTTTTCTGCAAATGAACAGCCTGACAGCCGACGACACGGCTGTTTATTACTGTGCGAGAGATCCCCCCTTCCCCGGACAAACGGGTGGCGGATATCAGTTTGGTGATTACTTCTGGGGCCGGGGA
bcr_clone_1547	GAAGAACACAGTAGACCTACAAATGAACAGTTTGAGAGACGACGACACCGGTGTCTATTACTGTGCGAGAAGAGATGGCTATCAGGATTTTGGTGTATATTACTACGGGATGGACGTCTGGGGCCAGGGA
bcr_clone_1548	AGCCGACGACACGGCCGTGTATTACTGTGCGCGAGGCCTCGGAGATAATTTTGTAGAGGTGCCGCCTGCCGGCATGTCGGATGCCAAATATTTTTACTACCATTACGCTGTGGACGTCTGGGGCCAAGGG
bcr_clone_1549	GGACACCTCCAAAAGCCAGGTGGTCCTTACCATGACCAACATGGACCCTGTGGACACAGCCACATATTACTGTGCACGGATATTTTACGGCGCAGTGGGAGCTACTAAATTTGACTACTGGGGCCAGGGA
bcr_clone_1550	GAACAGCCTGAGAGCCGAGGACACGGCTGTCTATTACTGTGCGAGAGATAGGGGTTATAATATGTTGACTGGCCCACCCGCGACAGAATCAGAGGACTACTTCTACGGAATGGACGTCTGGGGCCAAGGG
bcr_clone_1551	AGACAACGCCAAGAAGTCATTGTATCTGCAAATGAATAGCCTGACAGCCGAGGACACGGCTATATATTTTTGTTCTACTCCCATCTTCACGCATAGCAGCGGCTGGGCTCTTGACTATTGGGGCCAGGGA
bcr_clone_1552	GTCCAAGGACACAGTGTTTCTACAAATGAACACCCTAAGGGCCGAGGACACGGCCGTATATTACCGCGCGCAAAGGAATTTGGGCGGCAGTTCCTGGTTCTTTTAGGGCGATGACAACTGGGGCCTGGGA
bcr_clone_1553	CAGATGCCTGGACCAGGGCCTGTGTGGGAAAGGCCTCTGGCCACACTCAGGGGCTTTTTGTGAAGGGCCCTCCTGCTGTGTGACTACGGTGGTAACTCTTTTAGGAAACTTCGATCTCTGGGGCCGTGGC
bcr_clone_1554	CGACAAGTCCACCAACACCGCCTTCCTGCAGTGGGAGAGTCTGAGGGACTCGGACACCGCCATTTATTTCTGTGCGAGAGTGATGCCCGGGTACGGTGACTACGACTGGCTCGACCCCTGGGGCCAGGGG
bcr_clone_1555	GACCACAGACACATCCACGAACACAGCCTACATGGAGTTGAAGAACCTGAGATCTGACGACACGGCCGTGTATTACTGTGCGAGAGTAGTTGTACCGGGGGTTTCGAAGTTCGACCCCTGGGGCCAGGGA
bcr_clone_1556	GGTGTATCTGCAAATGAACAGCCTGAGAGCGGAGGACACGGCGGTATATTACTGTGCGACTACGACATTGGCTTACTACGGGTCGGAAACTTACTATAAGTTCTACGGTTTGGACGTCTGGGGCCAAGGG
bcr_clone_1557	AGCTCCTTCATCTTCAAATGAACAGCCTGAGAGCCGGGGACACGGCTGTGTATTACTGTAACGTCCCGATTCGCGTCTACGTCCACTGGTATATTACTACTACTACGATATGGACGTCTGGGGCCGAGGG
bcr_clone_1558	CCGATTCACCATCTCCAGAGACAACGCCAAGAACTCACTGTATCTCGAACTGAACAGCCTGAGAGGCGAGGACACGGCTCTCTATTATTGTGCGAGAGGTCACTACCAGATGGGCCACTGGGGCCAAGGG
bcr_clone_1559	CAAGAACCAGTTCTCCCTGAGGCTGAGCTCTGTGACCGCCGCGGACACGGCTGTGCGTTACTGTGCGAGAGGCAGGGACTATAATAAATATTAATGCTACTATGACACTATGGACGTCTGGGGCCAAGGG
bcr_clone_1560	TCAAATGGGCAGCCTGAGAGCTGAGGACATGGCTGTGTATTACTGTGCGAGGCTTTTTGATCCAGTTCCGATTTTTGGAGTGATCCCAAGCCCAATCTATTACTCCGGTTTCGACGTCTGGGGCCAAGGG
bcr_clone_1561	TGATTCAGGAACCACGTTGTACCTGCAAATGAACAGCCTGAAAACCGACGACACAGGCGTGTATTACTGTACCGCAGATCTCCCCAACAACGGTGATTACGTTTCCTCACTCGAATACTGGGGCCAGGGA
bcr_clone_1562	GGCCTGCGTGGGAAAGGCCGCTGGAGGGCCTGCGTGGGAAAGGCCGCTGGGCACACTCAGGGGCATTTTGTGAAGGCCCCTCCTACTGTGTGACTACGGTGACTAACACCTAGGCTACTGGGGCCAGGGA
bcr_clone_1563	CTCCAGAGACAACGCCAAGAACTCACTCTATCTGCAAATGAACAGCCTGAGAGTCGAGGACACGGCTGTATATTATTGTGTGCGAGGAGGAGTGTCTGGTCCCGGGGCTCTTGCCTACTGGGGCCAGGGA
bcr_clone_1564	CACGTCCCTCAAAACACTGTACATGGAAATAAAGAGATTGACATCTGACGACACGGCCGTGTATTACTGTGCGAGGACTTCGGGGGGACTCTACGGTGGTAACGCCCATCTCGACCACTGGGGCCAGGGA
bcr_clone_1565	GGGCAGCCAAGTCCAAGAGGCGCGTTGAGCCCAGCAAGGGAAGGCCCCCAAACAAACCAGGAGGTTTCTGAAGCTGTCTGTGTCGCAGTCTGTTGGTAGAAACTTGGGCCTTGACTACTGGGGCCAGGGA
bcr_clone_1566	CACTTCCGCGACCACAGCCTACATGGAGCTGAGCAGCCTGACATCTGAAGACACGGCTGTCTATTACTGTGCGAGAGATCGGGATGTTTGGAGAGGCTTTGTGGGTGCTTTGGATATCTGGGGCCAGGGG
bcr_clone_1567	GTTGTATCTGCAAATGAACAGCCTGAGAGCCGAGGACACGGCCGTATATTACTGTGCGCTAACGATGGGGGGTCAATATTGTAGTGGTGGTAGCTGCTACTCGTCTTCCTTTGACTACTGGGGCCAGGGA
bcr_clone_1568	GGACTCAGTGACTCCCGCGGGGACAGGAGGATTTTGTGGGGGCTCGTGTCACTGTGACGATATTGTAGTAGAACCTGCTGCTATTTTCGTACGGGTATTTTCGTGGATTATTGACTACTGGGGCCAGGGA
bcr_clone_1569	AGACAATTCCAAGAACACGCTATATCTGCAAATGAACAGCCTGAGAGCCGAGGACACGGCTGTATATTACTGTGCGAGAGGCGGCTATATTAGTGGCTGGTACGGGAGTGTTAACTACTGGGGCCAGGGA
bcr_clone_1570	CACCATCTCCAGAGACAATTCCAAGAATAGGCTGTATCTAGAAATGAATAGCCTGAGAGCCGAGGACACGGCCACATATTATTGTGCGAAAGTGTTGTCAGTCTCGTTCATTGACCACTGGGGCCAGGGA
bcr_clone_1571	CAGGGACACGTCCATCAACACAGCCTACATGCAGTTGACCAGGCTGAGATCTGACGACACGGCCCTTTATTATTGTGCGCGAGGAAGTGGCCTACAACTGCCGCAGGGACTTGGCTTTTGGGGCCAGGGA
bcr_clone_1572	TGACACCCGCAGGGACAGGAGGATTTTGTGGGGGCTCGTGTCACTGTGAGGATATTGTACTAATGGTGTATGCCACTACGACATAGGGGATTAGGTCTACTACTACGGTATGGACGTCTGGGGCCAAGGG
bcr_clone_1573	CACGAGCACAGCCTACATGGAATTGAGGAGTCTGAGATCTGACGACACGGCCGTGTATTACTGTGCGAGAGTAGGGCTGTGGAACTACGTTATGTACTACTTCTACGGTTTGGACGTCTGGGGCCAAGGG
bcr_clone_1574	CATGGAGTTGAGCAGCCTGAGATCTGAAGACATGGTCGTGTATTCCTCCAATACGGTTATAGTACGATTTTTGGAGTGGTTATTATACCGGTATTCCTACTACTACGGTATGGACGTCTGGGGCCAAGGG
bcr_clone_1575	AGACAACGCCAAGAACTCACTGTATCTGCAAATGAACAGCCTGAGAGCCGAGGACACGGCTGTTTATTACTGTGCGAGAGCAGGAGGGTATGTGGCTACGACAGAGGTCTTTGACTACTGGGGCCAGGGA
bcr_clone_1576	TCTGCAAATGAACAGCCTGAGAGCTGAGGACACGGCTGTGTATTTCTGTGCGAAGGAGGTGCATATTACTATGTTTCAGGGAGTTATTTTAACGACCTTTTGGCACGGTATGGACGTCTGGGGCCAAGGG
bcr_clone_1577	CACCATCTCCAGGGACAACGCCCAGAGCTCCCTGTTTCTGCAAATGAACAGCCTGAGAGTCGAAGACACGGCCGTGTATTACTGTGCGCGGTATAGCACTTCGGCGGTGCTTGACCTCTGGGGCCAGGGC
bcr_clone_1578	CAGTGACTCCCGCGGGGACAGGAGGATTTTGTGGGGGCTCGTGTCACTATGAGGATATTGAAGTAGAACCAGCTGCTCATATGGCGTGGGTATAGCAGCAGCTGGGCCCCTTTCGTGGGTGGGCCAGGGA
bcr_clone_1579	CGCGGTTTATTTGGAAATGAACAGCCTGAGAGCCGAGGACACGGCTGTCTATTATTGTGGGAGAAATCAGTATGGCTACGATATTTTGACTGATAAGCAGGGCTACGGTATGGACGTCTGGGGCCAAGGG
bcr_clone_1580	TTCACTGTTTCTGCAAATGAACAGCCTGAGAGCCGACGACACGGCTGTTTATTACTGTGCGAGAGATCCCCCCTTCCCCGGGCAAACGGGTGGCGGATACAATTTTGGTGACTACTTCTGGGGCCAGGGA
bcr_clone_1581	CAATTCCAAGAACACGCTGTATCTGCAAATGAACAGCCTGAGAGCCGAGGACACGGCTGTGTATTACTGTGCGAGGAATTGTGGTGGTGATTGCTCCGTTTCGGATGCTTTTGATATCTGGGGCCTAGGG
bcr_clone_1582	CATCTCCCGAGACAATTCCAAGAACATGCTGTATCTGCAAATGAACAGCCTGAGAGCCGAGGACACGGCCAAATATTACTGTGCGAAAAGTGGAAGGACAGTAAGGAGCTTTGACTACTGGGGCCAGGGA
bcr_clone_1583	TCAGCCCTGGACATCCCAGGTTTCCCCAGGCCTGGCGGTAGGTTTAGAATGAGGTCTGTGTCACTGTGGTATTACGATATTTTGACTGGTTATTATCTACAATGATGCTTTTGATATCTGGGGCCAAGGG
bcr_clone_1584	AGCCTACATGGAGCTGAGGAGCCTGAGAGCTGACGACACGGCCGTCTATTACTGTGCGAGAGATCAGGGACTCTATGGTTCAGGCAGTCAAATCTTCTACTACTACGCTATGGACGTCTGGGGCCAAGGG
bcr_clone_1585	TACCATGTCAATAGACACGTCCAAGAATCAGTTCGCCCTGAATCTGACCTCTGTGAGTAGCGCGGACACGGCCGTCTATTACTGTGCGAGAGGCCTGTCGTCCCCTTGGCTTGACCCCTGGGGCCAGGGA
bcr_clone_1586	CGCGAGCACAGCTTACATGGAGATGAGAAACCTGACATCTGAAGACACGACTGTATATTATTGTGCGAGAGCCCGATTAGTACCTCCAGCTGCGGGGAGGGAGAATTGGTTCGACCCCTGGGGCCAGGGG
bcr_clone_1587	GACCACAGACAGATCCACGAGGACAGCCTATATGGAGCTGAGGAGCCTGAGATCTGACGACACGGCCGTCTATTACTGTGCGAGAGACGGGATACTGCTTTTGGAAGCTTTAGATATCTGGGGCCAAGGG
bcr_clone_1588	GGTCCTTACCATGACCAACATGGACCCTGTGGACACAGCCACATATTACTGTGCACGGGGACGGGATATTGTCGTAGTACCAGCTGCCCGAGGCTACTACTACTACGGTATGGACGTCTGGGGCCAAGGG
bcr_clone_1589	CACCATCTCCAGAGACAATTCCAAGAACACGCTGTATCTGCAAATGAACAGTCTGAGAGTCGAGGACACGGCCGTATTTTACTGTGCGAAAGATCGGCATTTGGGGGAGTTATGGTACTGGGGCCAGGGA
bcr_clone_1590	GAACACGGTATTTCTGCAAATGGACAGCCTGAGACCTGAGGACACGGCTGTGTATTACTGTGCGAGAGATGAGAGATATTGTAGTGGTCGTGGCTGCTACTCTGGCGGTTTTGATTTCTGGGGCCAAGGG
bcr_clone_1591	TGCTAGCACACGCTGTTTGTGAAGACGAACACCGTAAAAATAGAGGACACGGCTGACCATTAGTATGGAAGGGACTGAATCAGCGATAACATATTGTGGCGGTCCCCGTTTGGACGTCTGGGGCCAGGGG
bcr_clone_1592	AATGCTATATCTGCAAATGAACAGCCTGAAAAGTGAGGACACAGCCGTGTATTATTGTACCACCCAGTCCCCGTCGCCCCTCACATATGGTACCATTGACTATTACGGTCTGGACGTCTGGGGCCAAGGG
bcr_clone_1593	CCTGTACTTGCAACTGAACAGTCTGAGACTTGAGGACACGGCCGTCTATTACTGTGTAAAGGATGGTGCGCTGGAATTGCGGCCAAGCACTCGCTTCTACTTCTACGGCATGGACGCCTGGGGCCAAGGG
bcr_clone_1594	CCAGGTGGTCCTTACAATGACCAACATGGACCCTGTGGACACAGCCACATATTACTGTGCACACGCATCTGAGCGGGCATATGATAGTAGGGCTCCCGGGGGGGTTGCTTTTGATATCTGGGGCCAAGGG
bcr_clone_1595	CTACCCAGGAGGCCCCAGAGCTCAGGGCGCCTGGGTGGATTCTGAACAGCCCCGAGTCACGGTGGGTCTAGTGGGAGCTATAGTTTGTCGGTAAAAAAACGGTTGCTGGTTCGACCCCTGGGGCCAGGGA
bcr_clone_1596	CACCATATCAGTAGACAAGTCCAAGAACCAGTTCTCCCTGAAGCTGAGCTCTGTGACCGCCGCGGACACGGCCGTGTATTACTGTGCGGGCCAGATGTATAGCAGACAGTTCGACCCCTGGGGCCAGGGA
bcr_clone_1597	GTAGACAAGTCCAAGAACCAGTTCTCCCTGAAGCTGAGCTCTGTGACCGCCGCGGACACGGCCGTGTATTACTGTGCGAGAGTTGGGGCGTATACCAGAACGGGACTACTTTGACTACTGGGGCCAGGGA
bcr_clone_1598	CAAAAGCATCACCTATCTACAAATGAAGAGCCTGAAAACCGAGGACACGGCCGTGTAGACCCCTTTCGGGATTGTATTATTACCAACTGCCAACCAGGGACTGAACTGCTTCGACCCCTGGGGCCAGGGA
bcr_clone_1599	CAGTTCTCTGTGAACCTGAGCTCTGTGACCGCCGCGGACACGGCTGTGTATTACTGTGCGAGAGGGCCTCACGTATTACGATTTTTGGAGTGGTTATTAATGGGACTGGTTCGACCCCTGGGGCCAGGGA
bcr_clone_1600	AACAGACCAAAGCCACCAAAAGGGACCTCGGTGACACCAGTAGGGACAGGAGGCTTTTGTGGGGGCTCGTGTCACTGTGAGGATATCGTAGTGGTGGTAGACCAGTTCTTTTGATATCTGGGGCCAAGGG
bcr_clone_1601	AGGCCAGAGCCAGCAAAAGGGACCTCGGTGACACCAGTAGGGACAGGAGGATTTTGTGGGGGCTCGTGTCTCTGTGAGCATATTGTGGTGGTGATTGCTATTTAGTGCTTTTGATATCTGGGGCCAAGGG
bcr_clone_1602	CAAGAACACGCTATATCTGCAAATGAACAGCCTGAGAGCCGAGGACACGGCCGTATATTTCTGTGCGAAAGGCTTAAGAAGTGGAACTACCCCCTACTACTACTACGGTATGGACGTCTGGGGCCAAGGG
bcr_clone_1603	ACAGCAAGAGGGGACTCAGTGACTCCCGCGGGGACAGGAGGGTTTTGTGGGGGCTCGTGTCACTGTGAGGAAATTGTAGTAGTACCAGAGACCCGTATCGTGGCGGCGATTCGACCCCTGGGGCCAGGGA
bcr_clone_1604	CGTTGACACGGCCAAGAACCAGTTCTCCCTGAAGTTGAGCTCTGTGACCGCCGTAGACACGGCTATATATTACTGTGCGAGACACATAAAGTGGGTAACTCGGACCGGTTTGGACGTCTGGGGCCAAGGG
bcr_clone_1605	GAACAGCCTGAGAGCCGAGGACACGGCTGTCTATTACTGTGCGAGAGATAGGGGTTATAATATGTTGACTGGCCCACCCCCGACAGAATCACAAGACTACTTCTACGGAATGGACGTCTGGGGCCAGGGG
bcr_clone_1606	CGCCATTTCCGTTGACACGTCTAAAAACCAGTTCTCCCTGAACTTGCACTCTGTGACCGTTGCGGACTCGGCCATTTATTACTGTTCGAGAAGTGTTGTGGCAGCCCAGATGGATGTCTGGGGCCGGGGA
bcr_clone_1607	AGACACATCCACGAGCACAGCCTACATGGAGCTGAGGAGCCTGAGATCTGACGACACGGCGCTGTATTACTGTGCGAGAGATGGGATAGTAGTTCGTCGGGTGGTCTGGTTCGACCCCTGGGGCCAGGGA
bcr_clone_1608	CACCAGGGACACATCCGCGAACACAGTCTACATGGAGCTGAGCAGCCTGAGATCTGATGACACGTCTGTATTTTTCTGTGCGAAAGGAGGGGGCAGCAGCTGGTATTCGCTTGACTCCTGGGGCCAGGGA
bcr_clone_1609	CGTAGACACGTCCAAGAACCATTTCTCCCTGAAGCTGAGCTCTGTGACCGCCGCAGACACGGCGGTGTATTACTGTGTCAGGGAAATAGCAGCAGCTGATACCTATGGTTTCGATATCTGGGGCCAAGGG
bcr_clone_1610	ACGCCCCGTCAAGGCCAGAAAAGACCAAGTTGTGCTGAGCCCAGCAAGGGAAGGTCCCCAAACAAACCAGGAAGTTTCTGAAGGTGTCTGTGTCACAGTGGAGTATAGCAGCTCGTCGTGGGGCCAGGGA
bcr_clone_1611	CATATCACTAGACGCGTCGAAGAGACAATTCTCCCTGAACCTGAAGTCTGTGACTGCCGCAGACTCGGCCGTGTATTACTGTGCCAGAGCTATGGTCCGGGGGAATGTTTTTGATATCTGGGGCCAAGGG
bcr_clone_1612	ATCTCCAGAGACAACAGCAAAAACTCCCTGTATCTGCAAATGAACAGTCTGAGAACTGAGGACACCGCCTTGTATTACTGTGCATGACTATAAGGGTCTCCCAGTCGACTTTGACTACTGGGGCCAGGGA
bcr_clone_1613	CACGAGCACAGCCTTCTTGGAATTGAGGAGCCTAAGATCTGACGACACGGCCGTGTATTATTGTGCGAAAGAAGACTATTGTAGTGTTACCAAGTGTTATGGAGGGGGGCCTGAGCACTGGGGCCAGGGA
bcr_clone_1614	TACCTGGGACACATCCGCGACCACAGCCTACTTGGAGCTGAGTGGCCTGAGATCTGAAGACACGGCTGTGTATTACTGTGCGACAGTAAAACCAATTCGTCCGGTTTTGTTGTCCTACTGGGGCCAGGGA
bcr_clone_1615	AGACAATTCCAAGAACACTCTGTTTCTACAAATGAACGGCCTGAGAGCCGAAGACACGGCCGTCTATTATTGTGCGAAAGATCCGATGATTTTTGGAGTTTTAGACGGTGTGGACGTCTGGGGCCAAGGG
bcr_clone_1616	ACACATCCAAGACCCAGTTCTCCCTGCAGCTGAACTCTGTGATTCCCGAGGACACGGCTGTTTATTACTGTGCAAGAGGGGGGGAGAGCCAATATAGTTCCTGAGCTATTTTGACTACTGGGGCCAGGGA
bcr_clone_1617	GACAGCAAGAGGGGACTCAGTGACTCCCGCGGGGACAGGAGGATTTTGTGGGGGCTCGTGTCACTGTGAGGATATTGTAGTAGTACCAGCTGCTATGCCCTACAACTGGTTCGACCCCTGGGGCCAGGGA
bcr_clone_1618	CACATCCACGAGTACAGCCTATATGGAGCTGAGGAGCCTGAGATCTGACGACACGGCCGTGTATTACTGTGCGAGAGATCCCCGTATCGCAGCAGCTGGGTTTGATGCTTTTGATATCTGGGGCCAAGGG
bcr_clone_1619	AAGAGATGATTCAAAAACCACGTTGTTTCTGCAAATGAACAGCCTGCAAACCGAGGACACAGCCGTATATTACTGTTCCACCTTGGCGAATTACGGTGGTAACAACCCCTTTGACTACTGGGGCCACGGA
bcr_clone_1620	GGACGGGTCCATCACCACAGCCTTCTTGGACCTGACCAACCTGAAGTTTGACGACACGGCCGTTTATTACTGTGCGCGACTTCGATACGATTTTTTGACAGGTTATCACTTTGACCTCTGGGGCCAGGGA
bcr_clone_1621	CTCACTGTATCTGCAGATGAACAGCCTGAGAGCCGAGGACACGGCTATTTATTACTGTGCGAGAGATATGCCATTCTGTAGTGGTGGTGTCTGTTCCCTCGGAGAGGAGTTTGACTACTGGGGCCAGGGA
bcr_clone_1622	AAATACTGCCTACATGGAACTGACCACCCTGACATCTGAGGACACGGCCATTTATTTTTGTGCGACCGGCGGGCCACGGGGGAGTTTTCGTTACAGAAGGGCCAATTGGTTCGACTCCTGGGGCCAGGGA
bcr_clone_1623	CATCTCCAGAGACAACGCGGAGAATTCACTGTGGCTCCAAATGAACAGCCTGAGAGTCGAGGACACGGCGATTTATTACTGTGCGACCGACGTGGACACATCCATTATCGGCGAATATTGGGGCCAGGGA
bcr_clone_1624	AGCCAGAGACAGCAAGAGGGGACTCAGTGACTCCCGCGGGGACAGGAGGATTTTGTGGGGGCTCGTGTCACTGTGAGGATATTGTAGTAGTACCAGCTTAAAAGTTAACTTTGACTACTGGGGCCAGGGA
bcr_clone_1625	GTCCACGAGCACAGTATATATGGAGTTGAGAAGCCTGAGGTCTGACGACACGGCCATATATTATTGTGCGAGAGGCAGAAGTGTTGGTCCCAGGGCCCCAGTTGATTCTTTTGATGTCTGGGGCCAAGGG
bcr_clone_1626	AGGCCTGGCGGTAGGTTTAGAGTGAGGTCTGTGTCACTGTGGGATTCAGCTAGGTGCTTGGACTAGATTACGATGTTTTGACTGGTCAGTTCTTGTGGACTACTCCGATGTGGACGTCTGGGGCCAAGGG
bcr_clone_1627	CTCAAGAGATGATTCCAAAAGCCTCGTCTATCTGCACATGAACAGCCTGAAAACCGAGGACACTGCCATGTATTACTGTACTAGAGATAGGGGGAATGGTTTCCGTTACTTTGACAACTGGGGCCAGGGA
bcr_clone_1628	CACAGACACATCCACGGGCACAGCCTACTTGGAGTTGAGGAGCCTTAGATCTGACGACACGGCCGTTTATTACTGTGGAAGAGAGGAGGCCCACTATCCATATTATGCTACGGACGTCTGGGGCCAAGGG
bcr_clone_1629	CAGAGACAATTCCAAGAACACACTGTTTCTGCAAATGAACAGCCTGACCACTGAGGACACGGCTGTGTATTTCTGTGCGAAAGATGGTACAATATACTACTACTACGGCATGGACGTCTGGGGCCAAGGG
bcr_clone_1630	GAACCAGTTCTCCCTGAAGCTGAGCTCTGTGACCGCCGCGGACACGGCTGTGTATTACTGTGCGAGAGGCACAGGTATAGCAGCTCGTCCAATTCGCAATAATAACTGGTTCGACCCCTGGGGCCAGGGA
bcr_clone_1631	TTCAAAAAATACACTATATCTGCAAATGAACAGCCTGAAAACCGAAGACACAGCAGTATATTATTGTACCACAGATCTACGCGACTATGGTGACGACGGGGTCTACTTCGTTGACTACTGGGGCCAGGGA
bcr_clone_1632	CAAGAACACTCTGTATCTGCAAATGAACAGCCTGAGAGCCGAGGACACGGCCGTATATTTCTGTGCGAAAGGCCTTTTTTGTGGTGGTGGTAACTGCTACTCAAGTGTATTCGACTCGTGGGGCCAGGGA
bcr_clone_1633	CGTGTCTCTACAAATGAACAGCCTGAGACCCGAGGACACGGCTGTATACTACTGTGCGACAGACCGAGACGATTTTTGGAGTAGTTATCCATATTACCATTACTTCGGTATGGGCGTCTGGGGCCAAGGG
bcr_clone_1634	TTCCAAGAACACGCTGTATCTGCAAATGAGCAGCCTGAGAGCCGAAGACACGGCCCTATATTACTGTGCGAAACAAACTAGAACGACGATGGACTTCTACTACTACGGTATGGACGTCTGGGGCCAAGGG
bcr_clone_1635	TCGAGTGAACAGCCTGAGAGCCGGGGACACGGCTGTGTATTACTGTGCAAGAGTGACTGTACTATTACCAGCTCCTACTTAATTTTCCGTAAACTACCACAACCACGGTATGGACGTCTGGGGCCAAGGG
bcr_clone_1636	CCTGCTCCCTGGGAAGCTCCTCCTGACAGCCCCGCCTCCAGTTCCAGGTGTGGTTATTGTCAGGCGATGTCAGACTGTGGTGGATATAGTGGCTACGATTCTGAGCCTACTTTGACTACTGGGGCCAGGG
bcr_clone_1637	GTGACTCCCGCGGGGACAGGAGGATTTTGTGGGGGCTCGTGTCACTGTGAGGATATTGTAGTAGTACCAGCTGCTAGTTAGCCCCCTACCCCATCACTACTACTACGGTATGGACGTCTGGGGCCAAGGG
bcr_clone_1638	AAATGCCAACAAAAACTTATATCTTCACATGAGCAGCCTGACAGTCGACGACACGGCTATTTATTATTGTGTCAGGGGGGCCTACAGTAGTGGCTGGTACAAGTACGGGATGGACGACTGGGGCCAGGGG
bcr_clone_1639	GAGACAATTCCAAGAACACGCTGTTTCTGCAAATGAACAGCCTGAGAGCCGAGGACACGGCCGTATATTACTGTGCGAATACCCACCCTTAACAGCTCGGTTTGATGCTTTTGATATCTGGGGCCAAGGG
bcr_clone_1640	GTATCTGCAAATGAACAGCCTGAGAGCCGAGGACACGGCCGTATATTACTGTGCGAAAGAGCGTCCTGAGTATTACGATTTTTTGATTGGTTATTATAAAAGTGACGGTATGGACGTCTGGGGCCAAGGG
bcr_clone_1641	CAAGTCCAAGAACACAGTTTATCTGCAAATGAACAGCCTGAGCGCTGACGACACGTCTGTCTATTACTGTGCGAGAGAGAGCGGTGACTACGGTGACTACTCGGGAGGTTTTGACCACTGGGGCCAGGGA
bcr_clone_1642	GACCACAGAGACATCCACGGGCACGGCCTACATGGAGCTGAGGGGCCTGAGATCTGACGACACGGCCATGTACTACTGTGCGAGAGGGAGACTCGCTAACTGGAACTACATGGACTACTGGGGCCAGGGA
bcr_clone_1643	CTCCAGAGACAACGCCGTCTATTCCCTGTATCTCCAAATGAACAGTCTGAGCCCTGGGGACACGGGCCTCTATTTCTGTGCAAAGATGAATGACAGGGCTGGGTCCTTTTTCGAGCAGTGGGGCCAGGGC
bcr_clone_1644	CTACATGGAGCTGAGTAGCCTGACATCTGAGGACACGGCCATGTATTACTGTGCGAGAGACCTATGCAATCATTACTATGAAAGTAGTGGTTATCTGCACTACTACGCTTTGGACGTCTGGGGCCAAGGG
bcr_clone_1645	CCAGAGACAGCAAGAGGGGACTCAGTGACTCCCGCGGGGACAGGAGGATTTTGTGGGGGCTCGTGTCACTGTGAGGATATTGTAGTAGTACCAGCTGCTCTGGAGAATAGTTGACTACTGGGGCCAGGGA
bcr_clone_1646	GCAAGAGGGGACTCAGTGACTCCCGCGGGGACAGGAGGATTTTGTGGGGGCTCGTGTCACTGTGAGGATATTGTAGTAGTACCTGCTGCTATAGTGTCTTTGGCACTGGTTCGACCCCTGGGGCCAGGGA
bcr_clone_1647	CACCATCTCTAGAGACAACCCCAAGAACACTTTGTATCTGCAAATGAACACCCTGAGAGCCGAGGACACGGCTGTGTATTACTGTGCGAGATGGGGAACCCCGAAAATTATGGACGTCTGGGGCCAAGGG
bcr_clone_1648	CGCCAAGAACTCACTGTTTCTGCAAATGAACACCCTGAGAGCCGAGGACACGGCTTTGTATTTATGTGTGAGAGTGGGATATTTTGACTGGTCAGTGTTGGGGGGCGCTTTTGATATCTGGGGCCAAGGG
bcr_clone_1649	CAACGCCAAGAACTCACTGTATCTGCAAATGAACAGCCTGAGAGTCGAGGACACGGCTGTGTATTACTGTGCGAGAGGAGGGGACCTCCTTTATAGCAATGGCTGGTACTCTGACTACTGGGGCCAGGGA
bcr_clone_1650	CACTTCCAAGAGCACGGTGTTTCTGCAAATGGAAGCCCTGAGAGTTGAGGACACGGCTATTTATTACTGTGCGAAACGTGCGGGCAGCAGCCGAAACACCCCGACCTACTTTGACCACTGGGGCCAGGGA
bcr_clone_1651	CTCCAAGAACACCCTGTATCTACTTATGGACAGCCTGACAGCTGAGGACACGGCTGTCTATTACTGTGCTAAAGACCGTGCTTATGGGCAGTGGCTGGGTCAAACTTGGCTCGACCCCTGGGGCCAGGGG
bcr_clone_1652	AGCCAGCAAGATGGGGCTCAGTGACACCCGCAGGGACAGGAGGATTTTGTGGGGGCTCGTGTCACTGTGAGGATTTTGTACTGGTGGTGAATGCTCTAGTATGCTCTGGTTCGACCCCTGGGGCCAGGGA
bcr_clone_1653	CACCGTCTCCAGAGACAACGCCAAGAGGTCACTGTATCTGGAAATGAACAGCCTGACAGTCGAGGACACGGCTTTTTATTATTGTACAAGAGAAGAGTATACCAGTGCCTGGTCCAACTGGGGCCGGGGA
bcr_clone_1654	ACTGTATCTGCAAATGAACAGCCTGAGAGCCGAGGACACGGCCGTATATTACTGTGCGAGCGGTTATATGTGGTTCAGGGACCCACAGTTTCGGCGCGTGGAGTACGGTATGGACGTCTGGGGCCTAGGG
bcr_clone_1655	AGCCTACATGGAGCTGAGGAGCCTGAGAGCTGACGACACGGCCGTCTATTACTGTGCGAGAGATCAGGGACTCTATGGTTCAGGGAGTCAAATCTTCTTCTACTACGCTATGGACGTCTGGGGCCAAGGG
bcr_clone_1656	CATGGACCTGAGCAGCCTGACATCTGAAGACACGGCCGTCTATTACTGTGCGAGAGGACGGGAGTTATTAGTATGGTTCAGGGAGTCCACAAGTAACTACCACTACGGTCTGGACGTCTGGGGCCAAGGG
bcr_clone_1657	AGACACGTCTAAGAATCAGTTCTCCCTGCGGCTGACCTCTGTGACCGCAGCGGACACGGCCGTCTATTATTGTGCGACAATGTTTGCAGTGGCTGGCATCAATGATGCTTTTGATATCTGGGGCCAAGGG
bcr_clone_1658	CAGACGCCTGGACCAGGGCCTGTGTGGGAAAGGCCTCTGGCCACACTCAGGGGCTTTTTGTGAAGGGCCCTCCTGCTGTGTGACTACGGTGGTAACTGGGTGTTACGCTTTTGATATCTGGGGCCAAGGG
bcr_clone_1659	GAGCACAGTTTACATGGAACTGAGTAGTCTGACATCTGAGGACACGGCCATCTATTACTGTGCGAGACAATTGGGCCCCGATTACGGTGACGAATACTACTACTATGGTATGGACGTCTGGGGCCAAGGG
bcr_clone_1660	AAACCAGGTGGTGCTTACAATGACCAACGTGGACCCAGTCGACACAGGCACATATTACTGTGCACACAGACGACGTGAAGGGACTCCGGGGAGTTATTATTGGAAGGGATTTGAGTACTGGGGCCAGGGA
bcr_clone_1661	GTATCTGCAAATGAACAGCCTGAGAGCCGAGGACACGGCCGTGTATTACTGTGCGGCAGGACATTGTTATAATAATGGCTGCTTCCCACCCGGCTACTGGTACTACGGTATGGACGACTGGGGCCAAGGG
bcr_clone_1662	GGACACGTCCACGAGTACAGTCCACATGGAGCTGAGCAGCCTGACCGCTGAGGACACGGCCCTCTATTTCTGTGCGAGAAGACCGGCAGCTGTGTGGCCCCCGAATTCTTTTGATGTCTGGGGCCAAGGG
bcr_clone_1663	TAACAGCCTGAGAGCCGAGGACACGGCTGTGTATTATTGTGCGAGAGATAAGGGTTACAGTATTTTGACTGGCCCATTCCCGACAGAGTCGGATTACTACCACTACGGTATGGACATCTGGGGCCAAGGG
bcr_clone_1664	CGTCAAGTCCACCGACACCGCCTACCTGCGATGGAGCAGCCTGAAGGCCTCGGACAGCGCCATATATTACTGTGTGAGAGTTATGCCCGGCTACGGTGAATACGACTGGTTCGACCCCTGGGGCCAGGGA
bcr_clone_1665	TTCCATGACCATAGACACAGCCACGACCACAGCCTACATGGAGCTGAGGAGCCTGACATCTGATGACACGGCCGTCTTTTATTGTGTGAGAGGGGGCCGGCATCAGGTGGCCGACAACTGGGGCCAGGGA
bcr_clone_1666	CAATTCCAAGAGCACGGTGTTTCTGCACATGAATACCCTGAGAGCTGAGGACACGGCTGTTTATTACTGTGCGAAACGTGGGGGCAGCAGCCGAAATACCCCGACCTACTTTGACCACTGGGGCCAGGGA
bcr_clone_1667	AGGTCAGCCCCGGACATCCCGGGTTTCCCCAGGCTGGGCGGTAGGTTTGGGGTGAGGTCTGTGTCACTGTGGTATTACTATGGTTCGGGGAGCCATACATGGGAAACTGGTTCGACCCCTGGGGCCAGGG
bcr_clone_1668	CAAGAACTCTGTGTTTCTACAAATGGACAGTCTGAGACCTGAGGACACGGCCCTTTATTACTGTGTAAAAGATCGGGCAGCTGGTACATGGCTATATTATTTCTTTGGGATGGACGTCTGGGGCCAAGGG
bcr_clone_1669	AGGTGGTCCTTAACATGACCAACATGGACCCTGTGGACACAGCCATATAGTACTGTGCACGGAAGGGGGGATACGATTTTTGGAGTGGTTATTATAGGTTATTTTGTGGTTCGACCCCTGGGGCCAGGGA
bcr_clone_1670	CAACGCCAACAACTCCCTGCATCTGCAAATGACCAGTCTGAGACCTGAGGACACGGCCTTATATTTCTGCGCAAAGGACGTTTCTTTTGGTTCGGGGCCTTATTATGGTTTGGACGTCTGGGGCCAAGGG
bcr_clone_1671	AGACAATTCCAAGAACACGCTGCTTCTGCAAGTGAACAGCCTGAGAGCGGAGGACACGGCCGTATATTACTGTGCGAAGAAGCAAGAAGGTTCGAGCCCCTACACTGCTTTTGATATCTGGGGCCAAGGG
bcr_clone_1672	GGTCAGCCCTGGACATCCCGGGTTTCCCCAGGCCTGGCGGTAGGTTTGGGGTGAGGTCTGTGTCACTGTGGTATTACTATGGTTCGGGGAGCCATACATGGGAAACTGGTTCGACCCCTGGGGCCAGGGA
bcr_clone_1673	CAATTCCAAGAACACGTTGTCTCTGCACCTGAACAGCCTGAGAGCTGAGGACACGGCTGTTTATTACTGTGCTAAAGATGGTTTTGCCTGGTTATTCTCGGCTTCATATTTTGACTCCTGGGGCCAGGGG
bcr_clone_1674	GAACACTCTATATCTGCAAATGAACAGTCTGAGAGCTGTGGACACGGCTGTCTATTACTGTGTGAAAACACTGCGGTCAGGGACTTACAAAGGCTACTACTACTACGATATGGACGTCTGGGGCCAAGGG
bcr_clone_1675	AGTAGACATGGCCAAGAACCAGTTCTCCTTGAAGCTGAGCTCTGTGACTGCCGCAGACACGGCCGTGTATTATTGTGTCAGGAATTACGTTGACTACGGGGTAAACTACTTCGACCCTTGGGGCCAGGGA
bcr_clone_1676	AGACAATCCCGAGAACACGCTGTATCTGCAGATGAACAGCCTGACCGCCGCTGACACGGCCGTTTATTACTGTGCGAAAGCGGATATTGCTGTAGTACCGGAGGATTACTTTGAGGACTGGGGCCAGGGA
bcr_clone_1677	GCATCTGGAAATGAACAGCGTGAGAGCCGAGGACACGGCTGTATATTACTGTGCGAGAGGGAGACGCCCGCCGGCAGGTATAAGAGGAACTGACCACTACTACTACGGTTTGGACGTCTGGGGCCAAGGG
bcr_clone_1678	GGACACGTCCAACAACCAGTTCTCCCTGAAATTGACCTCTGTGACCGCCGCAGACACCGGTGTATATTACTGTGCGCGATTCGCTCAACGGTGGCAAAACCCATATTTCTTTGACTACTGGGGCCCGGGA
bcr_clone_1679	CCATCTTCAGAGACAATTCCAAGAAAATGGTGTATGTGCAAATGAGTAGCCTGAGAGTCGAGGACACGGCTGTGTTTCACTGTGCGAGAGATACATGATACTACTACTTATGATGGCTGGGGGCCAGGGA
bcr_clone_1680	CTCCCTGTATCTGCAAATGAACGGTCTGAGACCTGAGGACACGGCCTTGTATTACTGTGCAAAGGATTTGGCAGTGGCCCCGGAAAACGCTCCCTACACCTATTACGGCATGGACGTCTGGGGCCAAGGG
bcr_clone_1681	GAACACACTCTATTTGCAAATGAATAGCCTGAGAGTCGAAGACACGGCCACATATTACTGCGCGAAAGATATTAACTTCGACGAATTTTGGAGTGCGATCACCAACTACCTCGACCCCTGGGGCCGGGGA
bcr_clone_1682	CAGGAACCAGTTCTCCCTGAACCTGAGCTCTGTGACCGCCGCAGACACGGCCGTTTATTACTGTACGAGACATAACCTGGGGTTCGGGGACTTCAGAATATTCAATTACTTCGACCCCTGGGGCCAGGGA
bcr_clone_1683	GCACCATCTCAGCCGACAAGTCCATCACCACCGCCTACCTGCAGTAGAGCAACCTGTAGGCCTCGGACACCGCCATGTATTAGTGTGGAAGAGGTCAAGACGCCACGATATGGACGTCTGGGGCCAAGGG
bcr_clone_1684	CCTCAGGTCAGCCCTGGACATCCCGGGTTTCCCCAGGCCTGGCGGTAGGTTTGGGGTGAGGTCTGTGTCACTGTGGTATTACTATGGTTCGGGGTATTCTCTTATCGGTATGGACGTCTGGGGCCAAGGG
bcr_clone_1685	TCCTCAGGTCAGCCCTGGACATCCCGGGTTTCCCCAGGCCTGGCGGTAGGTTTGGGGTGAGGTCTGTGTCACTGTGGTATTACGATTTTTGGAGTGGTTATTATCCCGAAGGAGACTACTGGGGCCAGGG
bcr_clone_1686	AGATGAATCAAAGAACACGGTTTATCTGCAAATGGATAGCCTGAAAACCGAAGACACGGCCGTCTATTATTGTACTCGACGCAATGCGTGGGACTTAGTCGGGTCTGCTTTTGATATCTGGGGCCAAGGG
bcr_clone_1687	CAGGGACACATCCGTGAGCACAGCCTACATGGAACTGAGTAGCCTGAGATCTGAAGACACGGCTGTCTATTTCTGTGCGAGAGATGCCGTTGGGTTGGTCAGCTACTACTTTGACTCCTGGGGCCAGGGA
bcr_clone_1688	ATCCCAGGTTTCCCCAGGCCTGGCGGTAGGTTTACAATGAGGTCTGTGTCACTGTGGTATTACGATTTTTTGACCCCAACGAAGAGTCCTCACGACGGACCGCAACTGGTTCGACCCCTGGGGCCAGGGA
bcr_clone_1689	CAGAGACAATTCCAAGAACACGCTGTATCTGCAAATGAACAGCCTGAGAGCTGAGGACACGGCTGTTTATTACTGTGCGAAAGACCAACACCATTCCGATATTTGGTGGTTCGACCCCTGGGGCCAGGGA
bcr_clone_1690	CCAGAGACAATTCCAAGAATACACTGGATCTGCAAATGAACAGCCTGAGAGTTGAGGATACGGCTTTATATTCCTGTGCGGGAGATCTCGTGGTACCACTTACTATCCATCCGACAACTGCGGCCAGGGA
bcr_clone_1691	ACAGCCTACATGGAGCTGAGCAGCCTGAGATCTGAAGACACGGCTGTGTATTACTGTGCGAGAGAGACTCCGCCCGAAGCAGCCCGTGGCGGGCCTGAAATACAACTGATTCGACCCCTGGGGCCAGGGA
bcr_clone_1692	CACATCCACGAGCACAGCCTACATGGAACTGAGGAGCCTGAGATCTGACGACACGGCCGTCTATTACTGTGCGAGATGTTTTGGTAATACCTGCTTCTTGTCTTATGTCTTTGACCACTGGGGCCAGGGA
bcr_clone_1693	CTCCAAGAATACGTTGTATCTGCAAATCAACAGTGTGAGAGTCGACGACACGGCCGTATATTACTGTGCGAGGCCGATACGATTTTCGGAGTGGTTATTATTCTCCCCCTTTGACTACTGGGGCCAGGGA
bcr_clone_1694	CAAGAACTCACTGTATCTGCAAATGGACAGCCTGAGAGTCGAGGACACGGGTGTCTATTACTGTGCGAGAGAACACTATAGCAGCTCGTGGGGCGACCACTACTTCGGTATGGACGTCTGGGGCCTAGGG
bcr_clone_1695	CTACATGGAGCTGAGCAGCCTGAGATCTGAGGACACGGCCGTGTATTACTGTGCGAGAGGCGAGGAATTATTATGGTCCAGGGAGTCCTCAAGACTCTACTACTACGGTATGGACGTCTGGGGCCAGGGG
bcr_clone_1696	ATATGTGCAAATGAACAGCCTGAGACTTGAGGACACGGCTGTGTATTACTGTGCGAGAGATCAGTCCTATGATAGTAGTGGTTATGGCCCAGCAAACTACTACTACGGTATGGACGTCTGGGGCCAAGGG
bcr_clone_1697	AGAGGCGCGCTGAGCCCAGCAAGGGAAGGCCCCCAAACAAACCAGGAGGTTTCTGAAGCTGTCTGTGTCGCAGTCGGGTATAGCAGCGGTTACGGGGCCTTACTGGTACTTCGATCTCTGGGGCCGTGGC
bcr_clone_1698	CTCAGTGACTCCCGCGGGGACAGGAGGATTTTGTGGGGGCTCGTGTCACTGTGAGGATATTGTAGTAGTACCAGCTGCTTCCCGCGAGGACAAGAACAAAAACAACTGGTTCGACCCCTGGGGCCAGGGA
bcr_clone_1699	TAAGAACCAGTTTTCCCTGAAGCTGAGCTCTGTGACTGCCGCGGACACGGCCGTTTATTACTGTGCGAGAGGTCGCAAATACGATATATTGACCGCAGACTTGTACTACTTTGACTCCTGGGGCCAGGGA
bcr_clone_1700	CATAACCGCGGACATTTCCACGAGCACAGCCTACATGGAACTGAGCGGCCTGACATCTGAGGACACGGCCATCTATTTCTGTGCGAGACGTGCCCCTGAGGGTTATATTTTGGTGCCGTGGGGCCAGGGC
bcr_clone_1701	CTCCAAAAACCAGGTGGTCCTTACGATGACCCACATGGACCCTGTAGACACAGCCACGTATTACTGTGCACGGACCCATATTGTGATGGTGACTAACTACCACTTCGATATGGACATCTGGGGCCCAGGG
bcr_clone_1702	ACTTTATCTGCAAATGAACAGCCTGAGAGCCGAGGACACGGCCGTGTATTACTGTGCGAGAGGGGAGATAACGATTTTTGGAGTGGATATTATACATTTGGCCCGCTACTTTGACGACTGGGGCCAGGGA
bcr_clone_1703	CTCCAGGGACAACGCCAAGAACTCATTGTATTTGCAAATGGATAGCCTGAGAGGCGACGACACGGCCGTTTATTACTGTGCGAGAGGGAGCCGTAATTACTACGAGGGCTTTGACTACTGGGGCCGGGGA
bcr_clone_1704	CACGATTACCGCCGACAAAGTCACCAATATAATCTACTTGGACCTGAGTGGCCTGAGATCTGAGGACACGGCCGTCTATTACTGTGCGAAAGATCACACCGGCGACAATTTTGGCCGCTGGGGCCAGGGA
bcr_clone_1705	GGGACTCAGTGACTCCCGCGGGGACAGGAGGATTTTGTGGGGGCTCGTGTCACTGTGAGGATATTGTAGTAGTACCAGCTGCGACCCCCCTTACTACTACTACTACGGTATGGACGTCTGGGGCCAAGGG
bcr_clone_1706	CAAGAACTCACTATATCTGCACATGAACAGCCTGAGAGGCGAGGACACGGCTGTCTATTACTGTGCGAGAGGGGGAGGGGGACTACTTTATGACTACTACTCCTACGGTATGGACGTCTGGGGCCAAGGG
bcr_clone_1707	GAACACTCTATATCTACAAATGAACAGTCTGAGACCTGTGGACACGGCTGTCTATTACTGTGTGAAAACATTGCGGTCAGGGACTTACAAAGGCTACTATTACTACGATATGGACGTCTGGGGCCAAGGG
bcr_clone_1708	GAAAACCGAGGACACAGCCGTGTATTACTGTACCACAGAAGCCCCAAGTGCCAAAAACCTTACCTTTTATGATTACATTTGGGGGAGTTATCGTCCGACGTCCTACTACTTTGACTACTGGGGCCAGGGA
bcr_clone_1709	GTCACTAGACAGGTCCAAGAACCAGTTCTCCCTGAAACTGACCTCTGTGACCGCCGCGGACACGGCCGTATATTTCTGTGCCAGAGGCCATTACTATGTCCAAGCCTTACTTGACTACTGGGGCCGGGGA
bcr_clone_1710	CCTCCCTGCTCCCTGGGAAGCTCCTCCTGACAGCCCCGCCTCCAGTTCCAGGTGTGGTTATTGTCAGGCGATGTCAGACTGTGGTGGATATAGTGGCTACGGCTCGTTGGTTCGACCCCTGGGGCCAGGG
bcr_clone_1711	GTCTAAGAACCAGTTCTCCCTGAAGCTGAGCTCTGTGACTGCCGCGGACACGGCCGTGTATTACTGTGCGAGAGGATGCGGTGAATTACTCCATTGCGACCTAGATGCTTTTGATATCTGGGGCCAAGGG
bcr_clone_1712	CGTTCTGACCAGGGACACGTCCACGAGCACTGTCTACATGGAGTTGACTCGCCTGACATCTGAGGACACGGCCATGTATTATTGTGCGAGATCTGCGGGCAGGTGGGACGTTGATTACTGGGGCCAGGGA
bcr_clone_1713	GAAGAACACAGTAGACCTACAAATGAACAATTTGAGAGACGACGACACCGGTGTCTATTACTGTGCGAGAAGAGATGGCTATAAGGATTTTGGTGTATATTACTACGGGATGGACGTCTGGGGCCAGGGA
bcr_clone_1714	GACCACAGACACATCCACGAGCACAGCCTACATGGAGCTGAGGAGCCTGAGATCTGACGACACGGCCGTTTATTACTGTGCGAGAGGTTATAACTGGAACTACGTCGTTAGCGACTACTGGGGCCAGGGA
bcr_clone_1715	AAGAGATGATTCCAAAAGCATCGCCTATCTGCAAATGAACAGCCTGAAAACCGAGGACACAGCCCTGTATTACTGTTCTAGAGACCGGGCATGGGAACAACGACGAGACGGCGTCTACTGGGGCCAGGGA
bcr_clone_1716	CTCCAGTGACACTTCCAACAACACACTGTTTCTGCAAATGAACAGCCTGAGAGTCGAGGACACGGCCGTTTATTACTGTGCGAAAGGGCGGAGGGGACTGATTGATGCTTATGACATCTGGGGCCAAGGG
bcr_clone_1717	AGACAATTCCAAGAACACGCTGTATCTGCAAATGAACAGCCTGAGAGCTGAGGACACGGCTGTGTATTACTGTGCGAAAATGCCCTACGGTGACTACGTCGATGATGCTTTTGATATCTGGGGCCAAGGG
bcr_clone_1718	GAAGAATTCATTATATTTGCAAATGAACAGCCTGAGAGGCGACGACACGGCTGTTTATTACTGTGTGAGGACGGGACTAGGTTCGCAGTGGTGGGGGGCCGGCCCAGCCCCGACAATCTGGGGCCAGGGA
bcr_clone_1719	GAAACCCATGCCACAGCCCTCCCCGCAGGGGACCGCCGCGTGCCATGTTACGATTTTGATCGAGGACACAGCGCCATGGGTATGGTGGCTACCCCAAAGGGGGGGTGCTTTTGATATCTGGGGCCAAGGG
bcr_clone_1720	CTCCAGAGATGATTCAAAAAACACACTGTATCTGGAAATGACCAGCCTGAAAACGGAGGACACAGCCGTCTATTACTGTACCATAGACATCGGTGACTACGGCTTTTCTGTGGGTTTCTGGGGCCAAGGG
bcr_clone_1721	TTCACTGTTTCTGCAAATGAACAGCCTGACAGCCGAGGACACGGCTATTTATTACTGTGCGAGGGATAGGAGTGGTCCCTTAATACGAGCCCGGCCTCCAGAATATGCTTTTGATCTCTGGGGCCAAGGG
bcr_clone_1722	GCAAATGAACAGTCTGGGAGCCGAGGACACGGCTGTGTATTACTGTGCAAGAGCCGTTACCTGTAGTGGTGGTAGCTGCTATCCATCCCGAAGTAAATATTACTACGGTATGGACGTCTGGGGCCAAGGG
bcr_clone_1723	CAAGAACTCCCTTTATCTACAAATTATTGGCCTGAGAGCCGACGATACGGCCGTCTATTACTGTGCGAGAGTGAAGAGGGAAAACACCACCGTGTCCGTTCACGACGGTCTGGACGTCTGGGGCCAGGGG
bcr_clone_1724	CCCTGGACATTTCGGGTTTCCCCAGGCCTGGCGGAAGGTTTGGGGAGAGGTCTGTGTCACTGTAACAGTTCGGTTTTTGGAGTGATTGTTATTGAAGGGCTACAACGGTGTGGACGTCTGGGGCCAAGGG
bcr_clone_1725	CAGGTCCAAGAACCAGGTGTCCCTGAAGTTGAGTTCTGTGACCGCCGCGGACACGGCCGTTTATTACTGTGCCAGAGATCGTTACAATGTTCTGACTGGTTATGATGCTTTTGATGTCTGGGGCCAAGGG
bcr_clone_1726	CACGAGCACAGCCTACATGGAGCTGAGCAGCCTGAGATCTGAGGACACGGCCGTGTATTACTGTGCGAGAGAGTTGGACGGTGACTACGGTGACTATTACAACTACGGTTTGGACGTCTGGGGCCAAGGG
bcr_clone_1727	ACAATTCCAAGAACACGCTGTATCTGCAAATGAACAGCCTGAGAGCCGAGGACACGGCCGTATATTTCTGGGCGAAAGATAATTTGCGGTGACTACAGAGCCCAACTACTTTGACTACTGGGGCCAGGGA
bcr_clone_1728	AAGAGATGATTCAAAGAACTCACTGTATCTGCAAATGAACAGCCTGAAGACCGAGGACACGGCCGTGTATTACTGTGCTAGAGCCCTCTTTCATATTGGTATTTACTACTCTGACTCCTGGGGCCAGGGA
bcr_clone_1729	CAAGAACACGCTGTATCTGCAAATGAACAGCCTGAGAGCCGAGGACACGGCCGTATATTACTGTGCGAAAGATTTCCACCGGACGGGGGACTACGGTGACTACGCCTGGTTCGACCCCTGGGGCCAGGGA
bcr_clone_1730	AGAGACAGCGCCAAGAACTCAGTATATTTGCAAGTGAACGGCCTGAAAGCCGAAGACACGGCTATATATTTCCGTGCGAGAGATCTAGCATTTCGTGGTGTTGATTGTTATTCAGCCTTGGGGCCAGGGC
bcr_clone_1731	CACCATGACCAGGGACACGTCCATCAGCACAGCCTATATGGAGGTGACCAGGCTCAAATCTGACGACACGGCCGTGTATTACTGTGCGAGAGATGTGTCCGGGGAATACCTTAACTACTGGGGCCAGGGA
bcr_clone_1732	AGAGACAGCAAGAGGGGACTCAGTGACTCCCGCGGGGACAGGAGGATTTTGTGGGGGCTCGTGTCACTGTGAGGATATTGTAGTAGTACCAGCTGCTATTTCCGGCTGGTTCGACCCCTGGGGCCAGGGA
bcr_clone_1733	CAGGGACAACGCCAAAGATTCACTATATCTGCAAATGAATACCCTGAGAGGCGAAGACACGGCCGTGTATTACTGTGTGAGAACTCGTAACATCCTCAAAGACCGCTGGTTCGACGTGTGGGGCCAGGGA
bcr_clone_1734	TACCAGGGACACATCCGCGAGCACAGCCTACATGGAGCTGAGCAGCCTGAGATCTGAAGACACGGCTGTGTATTACTGTGCGAGAGATACGCCCTTCGTCAGGTACTGGTTCGACCCCTGGGGCCAGGGA
bcr_clone_1735	GACACCCGCAGGGACAGGAGGATTTTGTGGGGGCTCGTGTCACTGTGAGGATATTGTACTGGTGGTGTATGCTATTTTTTCTTATCTTTTAGTAGTGGTTATTTAGGGGGTTGACTACTGGGGCCAGGGA
bcr_clone_1736	CGCGATTTCCGCGGACAAATCCACGGCTACAGTCTATATGGACTTGAGTCGACTGAGATCTGAGGACACGGCCGTCTATTATTGTGCGAGAATGACTTCGGTCTACTACTTTGACTTTTGGGGCCAGGGA
bcr_clone_1737	GAACACGTTATATCTGCAAATGGACAGTCTGAGACCTGTGGACACGGCTGTCTATTACTGTGTGAAAACACTGCGGTCAGGGACTTACAAAGGCTACTATTACCACGATATGGACGTCTGGGGCCAAGGG
bcr_clone_1738	GCCGACTCACCATCTCCAGAGACAATTCGAAGAACACCCTGTATCTTCAAATGAACAGCCTGAGAGCTGAGGACACGGGTCTGTATTAGTGTGCGAGATCTCCTACGATATGGACGTCTGGGGCCAAGGG
bcr_clone_1739	AGAGCGCTGGGCCCACAGCCTCCCCTCGGGGCCCTGCTGCCTCCTCAGGTCAGCCGTGGACATCCCGGGTTTCCCCAGGCCTGGCGATAGGTTTGAAGAGAGGTGCTGATTCGACCCCTGGGGCCGGGGA
bcr_clone_1740	CCCAGACGCCTGGACCAGGGCCTGCGTGGGAAAGGCCGCTGGGCACACTCAGGGGCTTTTTGTGAAGGCCCCTCCTACTGTGTGACTATCGGCGGGAAAACGGTTGGCTTTTGATATCTGGGGCCAAGGG
bcr_clone_1741	GGACACCTCCAAAAACCAGGTGGTCCTTACAATGAGCGACCTGGACCCAGTGGACACAGCCACTTATTATTGTGCACGTACGAGTATACAAATGGCGGGTAATTGGGCTTTTGATATCTGGGGCCAAGGC
bcr_clone_1742	GGACGTATCCACGAGCACGGCCTACATGGAGTTGAGCAGCCTGAGGTCTGAAGACACGGCCGTATATTACTGTGCGACCACTAAGCGGGGACAGCAGCAGCTGGTCGTCTTTGACTTCTGGGGCCGGGGA
bcr_clone_1743	TCTGCATATGAACAGCCTGAGACCTGACGACACGGCTCTATATTACTGTGCGAAAGATCGCGTTGGGGTCGATATTTTGACTGGTTATGATGGTGGTACACACTCCCCCTTTGACTATTGGGGCCAGGGT
bcr_clone_1744	CTCCCTGTATCTGCAAATGAACAGTCTGAGAGTTGACGATACGGCCTTATATTATTGTGTCAAAGAGAGGGAAATTGTAGTGGATGCCGGCACGGAGTTTTTATCCGGTATGGACGTCTGGGGCCAAGGG
bcr_clone_1745	CACGCTGTATCTGCAGATGAACAGCCTGAGAGTTGAGGACACGGCTGTGTATTCCTGTGCGAAAGGAGGGGATTGGGATTATTATGATAGTAGTGGTCCCGGCGAATACTTCCACCACTGGGGCCAGGGC
bcr_clone_1746	GCAAATGAACAGCCTGAGACCCGAGGACACGGTCGTATATTACTGTGCGAAAGATGCCGCCCCAATGTATTACTATGATGGTAGTGGTTACCTCCCTTTCGGGTGGTACTTCGACCTCTGGGGCCGTGGC
bcr_clone_1747	TCATAGTATCAGCAGGAGAACTAGCCAGAGACAGCAAGAGGGGACTCAGTGACTCCCGCGGGGACAGGAGGATTTTGTGGGGGCTCGTGTCACTGTGAGGATATTGTAGTAGTTGTACTGGGGCCAGGGA
bcr_clone_1748	CAATTCCAGGAACACACATTATCTGCAAATGAACGACCTCAGAGTCGACGACACGGCCATTTATTATTGTACGCAGGAGCCCTCTCCATATTATTATGATAAAGCTGGTTTCCGTCACTGGGGCCAGGGA
bcr_clone_1749	CAAGAACTCCCTGTATCTGCAAATGAACAGTCTGAGAGCTGAGGACACGGCCTTGTATTACTGTGCAAAAGGATCAACTATGGTTCAGGGAGTTATAATGGTCTACTACTTTGACTACTGGGGCCAGGGA
bcr_clone_1750	AGACAACGCCAAGAACTCACTGTATCTGCAAATGAACAGCCCGAGAGACGAGGACACGGCTGTCTATTACTGTGCGAGGGATAAAGCGGCAGCTGCTAGGGTCGGGGGTATGGACGTCTGGGGCCAAGGG
bcr_clone_1751	ATCCACGAGCACAGCCTACATGGAGCTGAGGAGCCTGAGATCTGACGACACGGCCGTGTATTACTGTGCGAGAGGGGCGGCAGCTGGCTCTTACTACTACTACTACGGTATGGACGTCTGGGGCCAAGGG
bcr_clone_1752	CACACTCTATCTGCAAGTGAACAGCCTCAGACTCGAGGACACGGCCGTATATTTCTGTGCGAAAGAGTTGCAGTACGAGCCACTGTTGAAGACCCCGAGGGTGAATTGGTTCGATCCCTGGGGCCAGGGA
bcr_clone_1753	CTGAATATGCGCTCTGTGACCGCCGCGGATGCGGCTGTCTATTACTGTGCGAGAGGCGGAGATATTGGTGTTGCACCGTCCGTTCTATGAAAGTCGCTCCTACTTTGGACTGGACGTCTGCGGCCAAGGG
bcr_clone_1754	CACTGACACATCCACGAACACAGCCTACATGGAAATCAGGAGCCTCAGATCTGACGACACGGCCATGTATTACTGTGCGAGGTATAGTAGTGGTCGAGGAGTGAATGGTTTTGATCTCTGGGGCCAAGGG
bcr_clone_1755	CTCCAGAGACAATTCGAAGAACACACTATTTCTGCAGATGAACAGCCTGAACGTCGAAGACACGGCCTTATTTTACTGTGCGAATTATCAGCAGCACGTGAATTTAGGGGAAGACTACTGGGGCCAGGGA
bcr_clone_1756	AGCCTACATGGAGCTGAGCAGCCTGAGATCTGAGGACACGGCCGTGTATTACTGTGCGAGAGGGAAGGTAGTACCAGCTGCTATGGATAGGGGAAAAAAGTACAACTGGTTCGACCCCTGGGGCCAGGGA
bcr_clone_1757	GAGAGACACGTCAAAGAATCAGTTCTCCCTGAACTTGAGCTCTGTGACTGCCGCAGACACGGCCGTGTATTTCTGTGTCAGAGTGTCGGACTATAATGATTACTTCTGGTTCGACCCCTGGGGCCAGGGA
bcr_clone_1758	CTCCAGAGACAATTCCAAGAACACACTGTATCTGCAAATGAACAGCCTGAGAGCTGACGACACGGCTGTGTATTACTGTGCGAAGCCATACAGTAACCACGACTACTACATTGACTACTGGGGCCAGGGA
bcr_clone_1759	TAAGAACACGGTGTTTCTACAAGTGAACAGCCTGAGAGCCGACGACACGGCCATCTATTACTGTGCGAGACGCGATGGCTACCAGGATTTTGGTGTCTACTACTACGCTATGGACGTCTGGGGCCAAGGG
bcr_clone_1760	CACGTCCAAGAACCAGTTCTCCCTGAAGCTGGGCTCTGTGACCGCTGCGGACACGGCCGTGTATTACTGTGCGAGAGAGTACCTTGGGGATGCACCTGACTACCAATACTTTGACTACTGGGGCCAGGGA
bcr_clone_1761	CACCATCTCCAGAGATGATTCAAAGAACACGGCGTATCTGCAGATGAACAGCCTGAAAACCGAGGACACGGCCGTCTATTACTGTACTAGATCCGGTAGCTTAGCCGCTTTTGATATCTGGGGCCAAGGG
bcr_clone_1762	CGCCAGGAACTCCCTGTATCTGCAAATGAAGGGTCTGACGACTGAGGATACGGCCTTGTATTACTGTGCAAAGAGTGAGGAGAGGCTGGTGGGCTACTATCACTACGGTTTGGACGTGTGGGGCCAAGGG
bcr_clone_1763	GCAGCCCCGGACATCCCGGGTTTCCCCAGGCTGGGCGGTAGGTTTGGGGTGAGGTCTGTGTCACTGTGGTATTACTATGGTTCGGGGAGTTATTATTATAGCCGCCTGGTTCGACCCCTGGGGCCAGGGA
bcr_clone_1764	ATTCACCATCTCAAGAGATGATTCAGAGAACATGCTGTATCTGCAAATGGACAGCCTGAGAACCGAGGACACAGCCCTATATTACTGTACCACTTACTTTCTGGGGATGGGGGACTTCTGGGGCCAGGGA
bcr_clone_1765	CCCCAGGCTGGGCGGTAGGTTTGGGGTGAAGTCTGTGTCACTGTGGTATTAGTATGGTTCAGGGAGTTATTATACCGCACATTCCCGCACCGATTACTACTACTACGATATGGACGTCTGGGGCCAAGGG
bcr_clone_1766	AGACAATTCCAAGAACACGGTGTATCTGCAAATGAACAATCTGAGAGCCGAGGACACGGCCGTATATTACTGTGCGAAAGATTTGGTGATAGTGGTGGTTACCTACTACTTTGACTATTGGGGCCAGGGA
bcr_clone_1767	GGTCACCCTTTCCTTAGACAGGCACAAGAATGAATTCTCCCTGAAACTGACCTCTGTGACCGCCGCTGACACGGCTACTTATTACTGTGCGAGGGGGCGCACGAACCTGTTTGACTTCTGGGGCCAGGGA
bcr_clone_1768	CAAGAACCACGTCTCCGTGAACCTGAAATCTGTGACCGCTGCGGACACGGCCACATACTACTGTGCGAGAGTGCTCGGGGTCTACGGTGACAACTACGACGGGGGACACGTCGATCTCTGGGGCCGTGGC
bcr_clone_1769	AAAGACCAAGTTGTGCTGAGCCCAGCAAGGGAAGGTCCCCAAACAAACCAGGAAGTTTCTGAAGGTGTCTGTGTCACAGTGGAGTATAGCAGCTCGTCAATACTGGTACTTCGATCTCTGGGGCCGTGGC
bcr_clone_1770	AGTGTATCTGGAAATGAACAGCCTGACAGTCGCGGACACGGCCATTTATTACTGCGCGAGAGTGTCGGCGAACCTAGACAGTAGTGATTTTATCTATCACTACTCTGGTATGGACGTCTGGGGCCAAGGG
bcr_clone_1771	CGAGAACACCCTGTATCTGCAAATGCACAGCCTGAGAGCCGAGGACACGGCCATATATTATTGTGCGAAAGACGCTATCTTAGGGAGGTGGGCGATTTTTGGAGTGGCTTCTGACTACTGGGGCCAGGGA
bcr_clone_1772	AAACTCCCTGGACTTGCACATGAGCAGTCTGAGAAGTGAGGACACCGCCCTGTATTACTGTGCAAAAGATATGGATAGTGTGAGACAAAATTACTATCACTACTACGCTATGGACGTCTGGGGCCGAGGG
bcr_clone_1773	AAAAAACATGCTGTTTCTGCAAATGAATAGCCTGACAACCGAGGACACAGCCGTCTATTACTGTAGCAGAGTCGGGAACTTGGACAGTGACTACGTCAAAGATGATGCTTTTGATGTCTGGGGCCAAGGG
bcr_clone_1774	GACTCAGTGACTCCCGCGGGGACAGGAGGATTTTGTGGGGGCTCGTGTCACTGTGAGGATATTGTAGTAGTACCAGCTGCTATTTTCTAGGCGTCGGGAGAGAAAGGGTCTGGGCCCCTGGGGCCAGGGA
bcr_clone_1775	CTGATGTTGACCTCTGTGACCGCCGCGAACACGGCCCTGTCCTACTGTATTGATATACCTGGACTGGTTATTATATGGTCCGAGAGGGGAATCTTAGTACATATACGGTGCGGACGTCTGGGGCCAAGGG
bcr_clone_1776	CAGAGACAACGCCAAGAACTCACTGTATCTGCAGATGAACAGCCTGAGAGCCGAGGACACGGCTGTTTATTATTGTGCGAGAGATCATGCTGGAACGCGTCTCCACTACTTTGACTACTGGGGCCAGGGA
bcr_clone_1777	TCCCAGGTTTCCCCAGGCCTGCCGGTAGGTTTAGAATGAGGTCTGTGTCACTGTGGTATAACGATATTTTGACTGGTTACCGTAGTCCGATTACTACTACTACTACGGTATGGACGTCTGGGGCCAGGGG
bcr_clone_1778	AAGACCAAGTTGCGCTGAGCCCAGCAAGGGAAGGTCCCCAAACAAACCAGGAAGTTTCTGAAGGTGTCTGTGTCACAGTGGAGTATAGCAGCCGCGGGGCGGGAACTGGTTCGACCCCTGGGGCCAGGGA
bcr_clone_1779	AGAGGGGACTCAGTGACTCCCGCGGGGACAGGAGGATTTTGTGGGGGCTCGTGTCACTGTGAGGATATTGTAGTAGTACCAGCTGCTATCGCCCTACTACTACTACGGTATGGACGTCTGGGGCCAAGGG
bcr_clone_1780	CGCCAAGAACTCCCTGCATCTGCAAATGGACAGCCTGACAGTTGAGGACTCGGCCTTGTATTACTGTGTAAAAGATAATACCCCGTATACCAGTGGCTGGTACGAGGCTTTTGACTCCTGGGGCCCGGGA
bcr_clone_1781	AGCCTACATGGACCTGAGGAGCCTGAGATCTGACGACACGGCCGTGTATTTCTGTGCGAGAGACTCTGTATACCGCCAAAAGATTACTAATATTCAGGCAGCCTTAGTAGGTGACTATTGGGGCCAGGGA
bcr_clone_1782	CCAGGTGGTCCTTACAATGAGCGACATGGACCCTGTGGACACAGCCACATATTACTGTGCACACCGGAAGGTGGATTTTCTAAACATCTTTTGGAATGGCTTCCCGGCCTTTCACTACTGGGGCCAGGGA
bcr_clone_1783	CGCCAAGAACTCCCTGTTTCTGCAAATGACCAGTCTGACGTCTGAGGACACGGCCCTATATTATTGTGCAAAAGGTTTCGGCAGCAGTTGGAACCACTACTTCTACGGAATGGATGTCTGGGGCCAGGGG
bcr_clone_1784	GAAAAGACCAAGTTGCGCTGAGCCCAGCAAGGGAAGGTCCCCAAACAAACCAGGAAGTTTCTGAAGGTGTCTGTGTCACAGTGGACTATAGCAGCTCGCCTGGCATCCCGTTGACTACTGGGGCCAGGGA
bcr_clone_1785	CACAACCTACATGGAGCTGAGGAGCCTCAGATCTGACGACACGGCCGTCTATTACTGTGCGAGAGATGGAGAGGGGTGGGGAAGAAACCATTCATACTATTATTACGGCATGGACGTCTGGGGCCAAGGG
bcr_clone_1786	CAGACGCCTGGACCAGGGCCTGTGTGGGAAAGGCCTCTGGCCACACTCAGGGGCTTTTTGTGAAGGGCCCTCCTGCTGTGTGACTACGGTGGTAACTCTTTTAGGAAACTTCGATCTCTGGGGCCGTGGC
bcr_clone_1787	CACATCCAAGAACCAGTTCTCCCTGCAGCTGAACTCTGTGACTCCCGAGGACACGGCTGTGTATTTCTGTGCAAGAGATCAGTTTTGGGGATCTGGCTACTATTACGGTCTGGACGTCTGGGGTCAAGGG
bcr_clone_1788	CTACATGGAGCTGAGTAGCCTGAGATCTGACGACACGGCCGTTTATTACTGTGCCAGTCACGCGGGCACGATTTGGGGTGATTATTTTAGAGACTACTACTACTACCCTCTGGACGTCTGGGGCCAAGGG
bcr_clone_1789	AGTGTATCTGGAAATGAACAGCCTGGGAGTCGCGGACACGGCCATTTATTTCTGCGCGAGAGTGTCGGCGAACCTAGACAGTAGTGATTTTATCTACCACTACTCTGGTATGGACGTCTGGGGCCAAGGG
bcr_clone_1790	AGCCTACATGGAGCTGAGGAGCCTGAGATCTGACGACACGGCCGTGTATTACTGTGCGAGAGATTTAAGCCCCAGCTATTGTAGTGGTGGTAGCTGCTACGCCGACACCGCTGACTACTGGGGCCAGGGA
bcr_clone_1791	CACGAACACAGTCTACATGGAGTTGAGGAGCCTGAGATCTGACGACACGGCCGTGTATTATTGTGCGAGAAGGGGGGATACGACTATGAAAGAGGACCGTATTTGGGTGTTTGACTACTGGGGCCAGGGA
bcr_clone_1792	TATCGCCTATCTGCAAATGAACAGCCTGAAAACCGAGGACACAGCCGTGTATTATTGTACTAGAAAGGGTCACAAGGAGTTTAGAGTGGTTATGATGTGGAGATACGGTATGGACGTCTGGGGCCAAGGG
bcr_clone_1793	TGCAAATGAACCGCCTGAGACCTGATGACTCGGCAGTCCATGACTGTGCGCACGATCGACTGTCGGTGTGGTGGTGGTCCTATGGCTAAGCGGCGGCCTTACAGACGACATGGACGTCTGGGGCCAGGGG
bcr_clone_1794	CACACTCTTTCTGCAAATGAACAGCCTTAAAACCGAGGACACAGCCGTGTATTACTGTGCCACAGCTTCTAATTATGGTTCAGGGAGTTTTTACAGGTTCAACTACGGTATGGACGTCTGGGGCCAAGGG
bcr_clone_1795	ATCCACGAATACAGCCTACATGGACCTGAGGAGCCTGAGATCTGACGACACGGCCGTTTATTACTGTGCGAGAGATCTCACTGAGAGGGAGGCCGTGGATTCTACTCTCTTTGACTATTGGGGCCAGGGA
bcr_clone_1796	CCCAGGGACACGTCCATCAGCACAACCTACATGGAGCTGAGCAGGCTGAGATCTGACGACACGGCCGTGTATTACTGTGTCCTAATTACTATGGTTCGGGGAGTTATTTCTTGACTACTGGGGCCAGGGA
bcr_clone_1797	CCAGAGACAGCAAGAGGGGACTCAGTGACTCCCGCGGGGACAGGAGGATTTTGTGGGGGCTCGTGTCACTGTGAGGTTTTCTACCCCGGCGGTTTCATACTACTACGGTATGGACGTCTGGGGCCAAGGG
bcr_clone_1798	GTTTCTGCAAATGAACAGCCTGAGAGTCGACGACACGGCTGTCTATTACTGTGCGAGAGAAGCTGTGGGACACAGATATGAATCTCCTCACGATTCGAACAACTGCGCTCTGGACGTCTGGGGCCAAGGG
bcr_clone_1799	AGGGCAGCCCCGGACATCCCGGGTTTCCCCAGGCTGGGCGGTAGGTTTGGGGTGAGGTCTGTGTCACTGTGCTATTACTATGGTTCGGGGAGTTATTGTAACTCCAACCCGTGACTACTGGGGCCAGGGA
bcr_clone_1800	CCGCCCTGGAGACCGCAGCCACATCAGCCCCCAGCCCCACAGGCCCCCTACCAGCCGCAGGGTTTTGGCTGAGCTGAGAACCACTGTGCTAACTGGGGACCCTGATGCTTTTGATATCTGGGGCCAAGGG
bcr_clone_1801	TCTGTTTCTGCAAATGAACAGCCTGAGAGCCGAGGACACGGCTGTCTATTACTGTGCGAGGATGTATTCCGACTTTTGGAGCGGATTTTACCCTAATTCTTACTACGGGATGGACGTCTGGGGCCAAGGG
bcr_clone_1802	CGTCACCAAGGACACCTCCAGAAAGCGGGTGCTCCTTACAATGACCAACGTGGACACTGTGGACAGAGGCACATATTACTGTGCTCAGGCCCGATCTTTGGAGTGGTTGTTCCTCGTCTGGGGCCAAGGG
bcr_clone_1803	GAACCAGTTCTCCCTGAAGCTGACCTCTGTGACCGCCGCGGACACGGCTGTATATTACTGTGCGAAGTTACCTCATTGTAGCAGTGCCACCTGTTATCTAAATCAGCCAATCCCCGACTGGGGCCAGGGA
bcr_clone_1804	AGACGCGTCCAGGAATCAGTTCTCCCTAAAATTGAGCTCTGTGACCGCCGCAGACACGGCTATATATTACTGTGCGAGACTAACGCTGAACCAAGGTTCGGGGAGTTTTCCGGAATACTGGGGCCAGGGA
bcr_clone_1805	CCCCCTCCGGTCAGCCCTGGACATCCCAGGTTTCCCCAGGCCTGCCGGTAGGTTTAGAATGAGGTCTGTGTCACTGTGGTATTACGGTATTTTGACTGGTTATTATTATTTTGACTACTGGGGCCAGGGA
bcr_clone_1806	CAAGAACCAGTTCTCCCTGAGGCTGAGCTCTGTGACCGCTGCGGACACGGCCCTGTATTACTGTGCGAGAAGGCGTAGCACCAGCTGGTACGGTTTTCACGTCTGGTACTTCGATCTCTGGGGCCGTGGC
bcr_clone_1807	CCTGAAACTGAGCTCTCTGACTGCCGCGGACGCGGCCGTGTATTACTGTGCGAGAGATAGACGCGGCTCTTTCGGCCGCGGTTCAGGGAGTCCTTACTTTTACTATGGTATGGACGTCTGGGGCCAAGGG
bcr_clone_1808	CAGACTCATCATGACCATTGATCCATTAACGACCACAGCCTTCATGGAGCTGAGGAGGCTGACGCCTGACGATACGGCCGTCTATTACTGTGCGCGAGAAGGAAATATGACCGATTACTGGGGCCAGGGA
bcr_clone_1809	CATCTCCAGACACAATTCCAAGAACACGCTGGATCTTCAAATGAACAGCCTGAGAACTGAGGACACGGCCGTGTATTATTGTGTGTTGAGTTTGGGGGAGTTTTCGTTATACGACTACTGGGGCCAGGGA
bcr_clone_1810	GAGCACAGCCTACATGGAGCTGAGGAGCCTGAGATCTGACGACACGGCCGTGTATTACTGTGCGAGAGATGGTCCCCCGCCTATTCAATACGTTGACTTAATGGGGATGCCTGACTACTGGGGCCAGGGA
bcr_clone_1811	AAGAGGCGAATCCGAAAGCATCGCCTATCTGCAAATGAACAGCCTGAAAACCGAGGACAGCGCCGTCTATTATTGTACTAGAGACCGGGGATGGGACCTACTACGAGAAAGCGTCTACTGGGGCCAGGGA
bcr_clone_1812	AGACAATTCCAAGAACACGCTGTATCTGCAAATGAACAGCCTGAGAGCCGAGGACACGGCTGTGTATTACTGTGCGAGATCGGGACGGATTGACTACGGTGACTACTACTTTGACTACTGGGGCCAGGGA
bcr_clone_1813	TACCAGCGACACATCCGCGAGCACGGCCTACATGGAACTGAGCAGCCTGAGATCTGAAGACTCGGCTGTCTACTACTGTGCAAGAGGGATTACATATAACTGGAACTATTTGTGTTATTGGGGCCAGGGA
bcr_clone_1814	GAGTTCCCTCTATCTGCAAATGGACAATTTGAGAACCGATGACACGGCCTTATATTTCTGTGCCAAAGCCTCTTTTGGGAGGGCACCACTTACCATGGGGCCCTACTACTTTGACTCCTGGGGCCAGGGA
bcr_clone_1815	ACTGTATCTGCAGATGAGCAGCCTGAAACCTGAGGACACGGCTGTATATTACTGCGCGAAAGATTCTCTTCAAGACGTTGAACAAATGGTATATGGTCCCAACTGGAACTTGGATCTCTGGGGCCGTGGC
bcr_clone_1816	CACGGACACAGCCTACTTGGAGCTGAGGAGTCTGAGATCTGACGACACGGCCGTATATTACTGTGCGAGAGTGGGGGTGTGGAACTACATTATGTACTATTTCTACGGTTTGGACGTCTGGGGCCAAGGG
bcr_clone_1817	CTCCTTGTATCTTCAAATGAACAGTTTGAGAGCCGGGGACACGGCTGTGTATTACTGTGCAAGGTATTACAATATTTTGACTGGTCATTTCCGCTCAAACCACTACGGTCCGGACGTCTAGGGCCAAGGG
bcr_clone_1818	CAAGTTGCGCTGAGCCCAGCAAGGGAAGGTCCCCAAACAAACCAGGAAGTTTCTGAAGGTGTCTGTGTCACAGTGGAGTATAGCAGCTCGTCAAGTGTCATCTAACTGGTTCGACCCCTGGGGCCAGGGA
bcr_clone_1819	CAGGGCAGCCCCGGACATCCCGGGTTTCCCCAGGCTGGGCGGTAGGTTTGGGGTGAGGTCTGTGTCACTGTGGTATTACTATGGTTCAGGGAGTGAGTGGTACTACGGTATGGACGTCTGGGGCCAAGGG
bcr_clone_1820	AGACAACGCCAAGAACTCACTGTATCTGCAAATGAACAGCCTGAGAGCCGAGGACACGGCTGTTTATTACTGTGTGAGAGATCGGGCGGGTGAATTATCATTCACCCTTTTTGACTACTGGGGCCAGGGA
bcr_clone_1821	TCTGCAAATGAACAGCCTGAAAACCGAGGACACAGCCGTTTATTACTGTACCATTTTCGGCCACGGGCGATATTTTGACCGGTACACGGGAGAGGGCAAAATATACTACTTTGACTACTGGGGCCAGGGA
bcr_clone_1822	GAACCAGTTTTCCCTGAAGCTGAGCTCTGTGACTGCCGCGGACACGGCCGTGTATTACTGTGCGAGCGCCCCTCGGGGATTTTGTGGTAGTGTCAGGTGCTTTGGCTGGTTCGACCGCTGGGGCCAGGGA
bcr_clone_1823	CGAGGACACCGCCGTCTATTACTGTGCGAGAGATTTGCCCACTACGTCCGACGGGAGGGTGGTGTCAGACAACGGAGACGGGTGGAATTATTACTACTACTACGACGGTATGGACGTCTGGGGCCAAGGG
bcr_clone_1824	AGTCCTTAGTATGACCAACATGGTCCCTGTGGACACAGCCACATATTTCTGTGTACGGATTTCACGGGAATATCGCGTTTGGTATAGGGACCCGACATCCCTATTCTACTGCGACTACTGGGGCCAGGGA
bcr_clone_1825	GGAGCTGAGTAGCCTGAGATCTGACGACACGGCCGTATATTACTGTGCGCGGGATCGGGCTACTATGGTTCGGGGAGCTATTACGCCTCTCTTCTACTACTTCTACGGTATGGACGTCTGGGGCCAAGGG
bcr_clone_1826	AGTCGAGTCACCATATCGGTAGACACGTCCAACAACCACTTCTCCCTGAAGGTGAGCTCTGTGACCGCCGCAGACACGGCCTGATAATTCCGTGCGAGATTGAGGGTGATACGATATGTGGGGCCAGGGA
bcr_clone_1827	CACGACCTACCTGGAAGTGAGCGGCCTCACATCTGCGGACACGGCCATGTATTATTGCGCAATTAAGACCGTCGGTACAGTGCTACCTGAAACCTACTACTACTACATTTTCGACGTCTGGGGCCAGGGG
bcr_clone_1828	GACCAACATGGACCCTGTGGACACGGCCACATATTTCTGTGCGCGGGGACCGACAACAGGATATTGTAGTGGTGATATCTGCTACCCCTTAGACTACTACTTCTACGGTATGGACGTCTGGGGCCAAGGG
bcr_clone_1829	CTCCAGAGACAACGCCAAGAGTTCCCTGTATTTGCACATGAACAGCCTGAGAGCCGAAGACACGGCTATCTATTACTGTGCGAGAGAACAGTCCTACTACGATTTTAGCTTTGACTCCTGGGGCCAGGGA
bcr_clone_1830	CACAGACAGATCCGCGAACACAGTGTACATGGAACTGAGGAGCCTCAAATCCGACGACACGGCCATTTATTACTGTGCGAGAGATGGGATACCAGGGGGGGGCCGGTGGTTCGACCCCTGGGGCCAGGGA
bcr_clone_1831	CAAGAACACGCTGTATCTGCAAATGAACAGCCTGAGAGCTGAGGACACGGCTGTGTATTACTGTGCGAGAGATCCCTATGATAGTAGTGGTTATTACTTGGCGTGGTACTTCGATCTCTGGGGCCGTGGC
bcr_clone_1832	TGAGACTTCCAAGGACCAGTTCTCCCTGCAGCTGACCTCCGTGACCGCCGCGGACACGGCTGTCTATTTCTGTGCGAGAGGCCGAGCAAGTGACTACGTCCCCTTCGCCTTTGACTACTGGGGCCAGGGC
bcr_clone_1833	AGACAATTCGAAGGACACCCTGTATCTGCAAATGACCAACCTGGGCGCCGGGGACTCGGCCCTTTACTTCTGTGCGAAGTGGCGAATCTACGGTGACTACCACACCGACTTCAATCTCTGGGGCCGTGGC
bcr_clone_1834	GCAAGAGGGGACTCAGTGACTCCCGCGGGGACAGGAGGATTTTGTGGGGGCTCGTGTCACTGTGAGGATATTGTAGTAGTACCAGCTGCTATAGTGTCTTTGGCACTGGTTCGACCCCTGGGGCCAGGGA
bcr_clone_1835	CTCATCCGCGAACACAGTTTCCATGGAATTGAGCAGGCTGAGATCTGAAGACACGGCTATTTATTATTGTGGGAGAGAGAGGACGGAGCAAGTTTCCTCCTACTATTCTATGGACGTCTGGGGCCAGGGG
bcr_clone_1836	CTTCTCCCTGAGGCTGACCTCTGTGACCGCCGCGGACACCGCCATTTATTATTGTGCGAGAGATTTGGGCATAGTTGCAGTTGGGCCCAATTACGGCCACTACTACGGTATGGACGTCTGGGGCCAAGGG
bcr_clone_1837	AGAAAACGCCAAGAAGTCCCTCTATCTCCAAATGAGCAACCTGAGAGTCGGGGACACGGCTGTATATTTCTGTGCAAGGAGTGGTGTTAATGGAAATAAGGGGGTGTTCTTTGACTACTGGGGCCAGGGA
bcr_clone_1838	CTCAGAGCCCCTGAAGGAGACCCCGCCCACAAGCCCAGCCCCCACCCAGGAGGCCCCAGAGCACAGGGCGCCCCGTCGGATTCTGAACAGCCCCGAGTCACAGTGGGTATAACCGAGAATGGGGCCAGGG
bcr_clone_1839	AATGGACAGCCTGAGAGTCGAGGACACGGCTGTGTATTACTGTGCGAAAGATCTCGACCAGCATACAGAGTTTCGGGGATCCGGTTTCCCTCCTCTCTATTACTACGGTGTGGACGTCTGGGGCCAAGGG
bcr_clone_1840	CAATTCCAAGAACACACTGTATCTGCAAATGAACAGCCTGAGAGCCGAGGACACGGCCGTATATTACTGTGCGAAAGGGGGAACGGGACAATTATGGTTAAATTCTTACCTTCAAAACTGGGGCCCGGGA
bcr_clone_1841	CTCCAGAAACAACGCCGATAACTTAGTGTATCTGCAAATGAACAGCCTGAGAGCCGAGGACACGGCTGTCTATTTCTGTGCGAGAGAGGCCTACAGGGCCTACGGCCCCTTTGACTACTGGGGCCCGGGA
bcr_clone_1842	CACAGACACTTCCACGAGCACAGTCTACATGGAACTGAGGAACCTAAGATCTGACGACACGGCCGTATATTACTGTGCGAGAGGGACTCAGATAGGTTATCCCTACCCCCTTGACTACTGGGGCCAGGGA
bcr_clone_1843	GTCCAAGGATCAGTTCTCCCTGAGGGTGAAGTCTGTGACCGCAGCGGACACGGGAATTTATTACTGTGCGGGGGGCTTTAGCGGGGAGTTACGAGTGGGCCAATACGGAATGGACGTCTGGGGCCAGGGG
bcr_clone_1844	GTCCAAGAAGCAGTTCTCCCTGAAGGTGACCTCTGTGACCGCCGCGGACACGGCTATATATTACTGTGCGATTAATCGCTTTCCCCGTATAGAAGGTCGAAATAGGGTCCTTGACTACTGGGGCCAGGGA
bcr_clone_1845	GCTGTATCTGCACATGAATGGCCTGAGAGCCGAGGACACGGCCATGTATTACTGTGCGAAAGACCAAGGGTTAAGTGAACTATTATCGATACTGTACTCCTTTTACGGTATGGACGTCTGGGGCCAAGGG
bcr_clone_1846	CTCCAGAGACCATTCCAAGAACACGTTGTATCTGCAAATGAACAGCCTCAGACCTGCGGACACGGCTGTGTATTACTGTGCGAGAGCGTTTAGCAGCAGCTGGTCCGGAGTTGGCTACTGGGGCCAGGGA
bcr_clone_1847	GTTTCCCCAGGCCTGGCGGTAGGTTTGGGGTGAGGTCTGTGTCACTGTGGTTTTACTATGGTTCGGGGAGTTATGTGTTTTCCGACCGAGAGCAAACTACTACTACGGCATGGACGTCTGGGGCCAAGGG
bcr_clone_1848	TGCCAAGAAGTCTCTGGATCTGCAAATGAACAGTCTGAGACCTGAGGACACGGGCATTTATTACTGTGCAAAAGATGTGTTGAGACGGGGCAGTGGCTACTACAACTGGTTCGACCCCTGGGGCCAGGGA
bcr_clone_1849	CCGGTCAGCCCTGGACATCCCAGGTTTCCCCAGGCCTGGCGGTAGGTTTAGAATGAGGTCTGTGTCACTGTGGTATTACGATAATTTGACTGGTTATTATAGGAGGTCGGTGGACGTCTGGGGCCAAGGG
bcr_clone_1850	TTCCAAGAACACGCTGTATCTGCACATGAACAGCGTGAGAGCTGAGGACACGGCTGTATATTACTGTGCGAAAGATCTCACGCCCTTTATGATTCGGGCAATCAGCGGTATGGACGTCTGGGGCCAAGGG
bcr_clone_1851	CGTAGACACGTCTCAGAATCTGTTCTCCCTGAGATTGACCTCTGTCACTGCCGCGGACTCGGCCATTTATTACTGTGCGAGCCCAACCATGGCTCGGGGAGTAAACGCCTTTCATGTCTGGGGCCAAGGG
bcr_clone_1852	AGACAGGTCCAAGAACCAATTCTCCCTGAAGATGACCTCTGTGACCGCCGCGGACACGGCCCTTTATTACTGTGCCAGACTTATTCAGCCAGTCCTGGGAGCTAAATTTTTTGACTCTTGGGGCCAGGGA
bcr_clone_1853	CAGGGACAGGAGGATTTTGTGGGGGCTCGTGTCACTGTGAGGATATTGTACTGGTGGTGTATACTATATGCGGATGGGGATTACTATGATAGTAGTGGTTATTACTAACTGTGACTACTGGGGCCAGGGA
bcr_clone_1854	CTCCAGAGACAACGCCAGAGACTCACTGCATCTGCAAATGAACAGCCTGAGAGCCGCGGACACGGCTGTATATTATTGTGTGAGAGGAGCAGTGGCTGGTCCCGGGGTTATAACTTCCTGGGGCCAGGGA
bcr_clone_1855	GGACAACTCCGCGAATGTAGCCTACATGGAATTGAGCAGCCTGACATCTGAAGACACGGCTATATATTACTGTGCGCGGGATAAAGACAATCTTGATGTTGCACGATTTTTTATTTACTGGGGCCAGGGA
bcr_clone_1856	AAACAACACGCTGTATCTGCAAATGAACAGCCTGACAGCCGAGGACACAGCCGTGTATTACTGTACCACAGATCGGACTTACGATATTTGGACTGGTTATTATCGGGATCTTGACTACTGGGGCCAGGGA
bcr_clone_1857	ATTCACCATTTCTAGGGACAACGCCAAGAACTCACTTTATCTTCAGATGAACAGCCTGAGAGTCGAGGATACGGCTCTCTATTATTGTGTGAGAGAAAATGACCGCCACTTTGACTTTTGGGGCCAGGGG
bcr_clone_1858	CAAGAACTCACTGAATCTGCAAATGAACAGCCTGGGCGCCGAGGACACGGCCGTGTATTACTGTGCGAGAGTTGGACTTACTGAAACTTACCCGTTCTACTACTACGGTTTGGACGTCTGGGGCCTAGGG
bcr_clone_1859	CATATCAGTAGACCCGTCGAAGAAGCAGTTCTCCCTGAAGCTGAGCTCTGCGACCGCCGCGGACACGGCTGTGTATTACTGTGCGAGAGGAACTTATAGCACTTCGCCCCAGCTCTACTGGGGCCAGGGA
bcr_clone_1860	TCAAGGCCAGAAAAGACCAAGTTGTGCTGAGCCCAGCAAGGGAAGGTCCCCAAACAAACCAGGAAGTTTCTGAAGGTGTCTGTGTCACAGTGGAGTATAGCAGCCGGGGCGTGTCTACTGGGGCCAGGGA
bcr_clone_1861	ACTGTATCTTCAAATGAACAACCTGAGAGCCGAGGACACGGCTGTTTATTACTGTGCGAGAGATTCGGGGTGGGGACTGCAATCCAACAGTAACTACCAGTACCTCGCTATGGACGTCTGGGGCCAAGGG
bcr_clone_1862	CACAGACACATCCACGAGCACAGCCTACATGGAGCTGAGGAGCCTGAGATCTGACGACACGGCCGTGTATTACTGTGCGAGAGAATTCGGGGGGACGGGTAACGACTACTTTGACTACTGGGGCCAGGGA
bcr_clone_1863	CTCCAGAGACAAGTCCAGGGACACATTGTATCTCCAAATGAACAACTTGATACCTGAGGACACCTCTGTCTATTACTGTGCGACGGAGGACGTGGGTCGTTCCTTCGCTTTTGATGTCTGGGGCCAGGGT
bcr_clone_1864	AGACACATCCACCAACACAGCCTACATGGAGCTGAGGAGTCTGAGATCTGACGACACGGCCGTGTATTACTGTGCGAGAATACTCGATAACAGTGGTTTTTACTACTACTTTGACTCTTGGGGCCAGGGA
bcr_clone_1865	TCCCTGGGAAGCTCCTCCTGACAGCCCCGCCTCCAGTTCCAGGTGTGGTTATCGTCAGGGGGTGTCAGACTGTGGTGAATATAGTGGCTACGACCGGAACCTACTGGTACTTCGATCCCTGGGGCCGTGG
bcr_clone_1866	GACCAGGAACACCTCCTTAAGCACAGCCTATATGGAACTGAGCAGCCTGAGATCTGACGACACGGCCGTGTATTATTGTGCGAGACGATTGACTATGGCAGCAGCGACTAGTGGATACTGGGGCCAGGGA
bcr_clone_1867	CACTTCCGCGAGCACAGCCTACATGGAGCTGAGCAGCCTGACATCTGAAGACACGGCTGTCTATTACTGTGCGAGAGATCGAAGTTTTTGGAGAGGTTTTGTGGGTGCTTTTGATATCTGGGGCCAGGGG
bcr_clone_1868	CACTGTGGTATAACGATTTTTGGAGTGGTTATTATATTTTTTCGTAGAACATTACTTCCCGAGACCGAAGTGGGGGAGTGTGCGGGTTAAGAGGGAACAATAATACGGTATGGACGTCTGGGGCCAAGGG
bcr_clone_1869	GGGCAGCCTGACAGTCGGGGACACGGCAGTCTACTATTGTGCGCGAGACTCCTATAAAGTCCAGGGTTATTTGGGGCGGACGTCAGGGGTGGAAGACAATTACCACGCTATGGACGTCTGGGGCCAAGGG
bcr_clone_1870	AGACAATTCCAAGAACACGCTGTATCTGCAAATGAACAGCCTGAGAGCCGAGGACACGGCCGTATATTACTGTGCGAAAGTTAGACGACCTAGCCCTATCCCTGATGCTTTTGATATCTGGGGCCAAGGG
bcr_clone_1871	AGGGCAGCCCCGGACATCCCGGGTTTCCCCAGGCTGGGCGGTAGGTTTGGGGTGAGGTCTGTGTCACTGTGGTATTACTATGGTTCGGGGAGTTATTATAACTCCAACCCGTGACTACTGGGGCCAGGGA
bcr_clone_1872	GACTCAGTGACTCCCGCGGGGACAGGAGGATTTTGTGGGGGCTCGTGTCACTGTGAGGATATTGTAGTAGTACCAGCTGCCATCTATAGCAGCAGCTGTTTTTTGTTGGTTCGACCCCTGGGGCCAGGGA
bcr_clone_1873	AGACACATCCTCGACCACAGCCTACATGGAGCTGACGAGCCTGGCATCGCACGACACGGCCGTCTATTTCTGTGCGCGGGCTCGGGCAAACAGTCTCTACCGATATTGGTTCGACCTCTGGGGCCAGGGA
bcr_clone_1874	TGCCACACTCTCCTTTTTTCTTCAAGTGAACAACCTGAGAGCCGGGGACACGGCTGCCTTTGCTGTGCAACTCGTTTCACTATGCTTCGGGGAGAGCATCTAACCCTGACTTGACTGGTGGGGCCAGAGA
bcr_clone_1875	ACGTCCAAGAACCAGTTCTCCCTGAAGCTGAGCTCTGTGACCGCCGCGGACACGGCTGTGTATTACTGTGCGAGAGGTCGGGTTCAGGGAGTTATCGGCTCTGAACTGGTTCGACCCCTGGGGCCAGGGA
bcr_clone_1876	GCTGAGGAGCCTGAGATCTGACGACACGGCCGTGTATTACTGTGCGAGAGTCTCAATTGGCGATATAGCCGTAGTTGGAGGTGACAGCTCTTACTACTACTACTACGGTATGGACGTCTGGGGCCAAGGG
bcr_clone_1877	GCCCCAGACGCCTGGACCAGGGCCTGCGTGGGAAAGGCCGCTGGGCACACTCAGGGGCTTTTTGTGAAGGCCCCTCCTACTGTGTGACGACGGTGGCTACGGGGGCTGGGTCGACCCCTGGGGCCAGGGA
bcr_clone_1878	GGACACGTCCACGGGGACAGGCTACATGGAGTTGAGCAGCCTGAAATCTGAGGACACGGCCTTATATTACTGTGCGAGAGAGACAGAGGAGTTTCTACGACACAACAGGTTCGACCTCTGGGGCCAGGGA
bcr_clone_1879	CCAGCAAAAGGGACCTCGGTGACACCAGTAGGGACAGGAGGATTTTGTGGGGGCTCGTGTCACTGTGAGGATATTGTACTGGTGGTGTATGCGCTAGGGACTCCGGCTTTGTGTCTACTGGGGCCAGGGA
bcr_clone_1880	AGATGATTCAAACAACACGGCGTATCTGCAAATGAACGACCTGGGAACCGACGACACGGCCGTCTATTACTGTACTAGACGGGGCACAAGTATTTTAGCCCACTACGCTATGGACGTCTGGGGCCAAGGG
bcr_clone_1881	CACAGCCTACATGGAGCTGAGCAGTCTAAGATCTGAGGACACGGCCGTATACTTCTGTGCGAGGGTGTTGCAGGCACGTGCATCCACCAATAGTCCCTACTCTTTCGGCCTGGACGTCTGGGGCCAAGGG
bcr_clone_1882	CGCGGACGAGTCCACGGGCACAGCCTACATGGAGTTGACCAGTCTGACATCTGAGGACACGGCCATATATTATTGTGCGAGAGATAATTCGGGTTCCGCAGCTGGCCTAATGGACGTCTGGGGCCAAGGG
bcr_clone_1883	TGTGCTGAGCCCAGCAAGGGAAGGTCCCCAAACAAACCAGGAACGTTTCTGAAGGTGTCTGTGTCACAGTGGAGTATAGCAGCTGCGTAGCAGAGCGATAGTCGACTGGTTCGACCCCTGGGGCCAGGGA
bcr_clone_1884	GAAGAACCAGTTCTCCCTCATCCTGACCTCTGTGACCGCCGCGGACACGGCCGTGTATTACTGTGCGACCCCTTCCTCCGGTGACTACCCGCACTACTACTACTACACTTTGGACGTCTGGGGCCAAGGG
bcr_clone_1885	GGGCCGATTCACCACCTCCAGAGACAACGACAAGAATTTACTGTTTTTGGACATGACCGCCCTGAGAACCGAGGACACGGCAACATATTTCTGTGACAGAGGGGGATCTGTCCCCGCCTGGGGCCAGGGA
bcr_clone_1886	ATTCACCATTTCCAGAGACAACGCCAAGAACTCACTGTATCTGCAAATGAACAGCCTGAGAGCCGAGGACACGGCTGTGTATTACTGTGCGAGACACCCAGCAGCCAGCTTTGACTACTGGGGCCAGGGA
bcr_clone_1887	CTTTTCTACGAGTACAGCCTACATGGAGTTGAGGAGCCTGAGATCTGACGACACGGCCGTATATTACTGTGCGAGAGATGATTCTATACCCTTGTCTGGTACGAGGATCTTTGACTACTGGGGCCAAGGA
bcr_clone_1888	CTCAGGGCAGCCCCGGACATCCCGGGTTTCCCCAGGCTGGGCGGTAGGTTTGGGGTGAGGTCTGTGTCACTGTGGTATTACTATGGTTCAGGGAGTCGGTGATGATGCTTTTGATATCTGGGGCCAAGGG
bcr_clone_1889	CAAGAACCAGTTCTCCCTGCAACTCGACTCCGTGGTTCCCGAGGACACGGCTGTCTACTTCTGTGCAAGAGATTCGGATGACTCCGGTGAAGACTATGATCGGTGGTACTTCGATCTCTGGGGCCGTGGC
bcr_clone_1890	CACAAACACAGCCTTCATGGAACTGAAGACCCTGCGTTCTGACGACACGGCCGTGTATTACTGTGCGAGGGCGACCATTAACCCTTTCGACTGGACCCGATTATACTTCTTTGAATATTGGGGCCAGGGA
bcr_clone_1891	AGGGCAGCCCCGGACATCCCGAGTTGCCCCAGGCTGGGCGGAAGATTTGGGGTGAGGTCTGTGTCATTGTGATATTACTATGGTTCGGGGAGTTATTCTAACTCCAATCCGTGACTACTGGGGCCAGGGA
bcr_clone_1892	GGGGACTCAGTGACTCCCGCGGGGACAGGAGGATTTTGTGGGGGCTCGTGTCACTGTGAGGATATTGTAGTAGTACCAGCTGCTATCCTGCCACTACTACTACTACGGTATGGACGTCTGGGGCCAAGGG
bcr_clone_1893	CAGCCTGAGAGTTGAGGACACGGCTGTGTTTTACTGTGCGAAAGTTTTCAAGGTCGAGGTCGGGGCAGCAGTTCGTACATGGCTGGCCACAGACTTCTACTACCACGGTATGGACGTCTGGGGCCAAGGG
bcr_clone_1894	AGACAACGCCAAGAACTCCCTCTATCTGCAAATGGACAGTCTCAGACCTGAAGACACGGCCATCTTTTACTGCGCAAAAGCCCCCGGCTTCGCCTTTGGGGACAATTACTTCGACCCCTGGGGCCCGGGA
bcr_clone_1895	ATCCACGAATACAGTCTACATGGAAATGAGCAGTCTGAGATCTGACGACACCGCCATATATTTCTGTGCGAGAGATGAGGAAAAAAACGCAGCCGCTAGCAGCAGCTGGTACGGTCACTGGGGCCAGGGA
bcr_clone_1896	CAAGAACACGGTGTATCTGCAAATGAACAGCCTGAGAGCCGACGACACGGCTGTGTACATCTGTGCGAGAAGACATGGCTACCAGGATTTTGGTGTCTACTACTACGGTATGGACGTCTGGGGCCAAGGG
bcr_clone_1897	AGACAACGCCAAGAACTCACTGTTTCTGCAAATAAACAGCCTGAGAGACGAGGACACGGCTGTGTATTATTGTGGGAGAGATTGGCATAGCACCTCGGAAGGAGACTTCAATGACTACTGGGGCCAGGGA
bcr_clone_1898	GTCCAAGAACCAGTTCTCCCTGAAGCTGAGCTCTGTGACCGCCGCGGACACGGCTGTGTATTACTGTGCGAGAGGCAAACCGCAGTGGCTGGTTTCCTGGAAATACTACTTTGACTACTGGGGCCAGGGA
bcr_clone_1899	GAGGAGCCTGAGATCTGACGACACGGCCGTGTATTACTGTGCGAGAGAGGGATATTGTAGTGGTGGTGTATGCTATAGAATGGGCACAAAGGACTACTCCTACTACGGTATGGACGTCTGGGGCCAAGGG
bcr_clone_1900	GCTAATGAACAGCCTGAGAGTCGAGGACACGGCTGTTTATTACTGTGCGAGAGTGGGTTACTTTGGTTCAGGGAACTATTATAAAGGCATTGAAATCTACTATTACGGTATGGACGTCTGGGGCCAAGGG
bcr_clone_1901	GACCAAAGCCAGCAAAAGGGACCTCGGTGACACCAGTAGGGACAGGAGGATTTTGTGGGGGCTCGTGTCACTGTGAGCATATTGTGGTGGTGATTGAACCTACTGGTACTTCGATCTCTGGGGCCGTGGC
bcr_clone_1902	CATTTCAGTCGACAAATCAATCAGTACCATCTTCCTGCAGTGGAACAGCCTGAGGGCCTCGGACACCGCCATGTATTATTGTGCGAGGCCATATAGCACGTCGTCGGCCATTCCCTGGTGGGGCCAGGGA
bcr_clone_1903	CGGCATATCTGCAGATCTGCAGCCTAAAGGCTGAGGACACTGCCGTGTATTACTTTGCGAGAGTACAGGAACGCGCTGGAATGTAGTGGTGATAGCTGCGCAATCACTTATTGACTACTGGGGCCAGGGA
bcr_clone_1904	ACTGTAATATTCCGATTTTTGGAGTGGTTATTATACTTTTTGGTAGAAAATTACTTCCCGAGAGCGAAATGGGGGAGTGTGCGGGTTAAGAGGGAGCTACTACTACGGTCTGGACGTCTGGGGCCAAGGG
bcr_clone_1905	CATCTCAAGAGATGATTCAAAAAACACCCTATACCTGCAAATGGAGAGCCTGCAAAGCGAGGACACAGCCATGTACTACTGCGTTCATGATAGTACCTATTTTTTCTGTTATGAAAACTGGGGCCGGGGA
bcr_clone_1906	GACTCAGTGACTCCCGCGGGGACAGGAGGATTTTGTGGGGGCTCGTGTCACTGTGAGGATATTGTGGTAGTACCAGCTGCTATGAGGAGGTTACTACTACTACTACGGTATGGACGTCTGGGGCCAAGGG
bcr_clone_1907	AGCCTTCATGGAGCTGAGGAGCCTGACATCTGACGATTCGGCCATATATTACTGTGCGAGAGGGGCCCCTATGATACTTCGTCGATCTTTTTACTCCTACTACCACGGTATGGACGTCTGGGGCCAAGGG
bcr_clone_1908	CTCCAATATGTATCTACAAATGAACAACCTGACATCTGAGGACACGGCTATTTACTACTGTGCGAGAGACGTTAAGGGGGGCTGGCCAGGTTACTTCTACTACTACGGCATGGACGTCTGGGGCCAGGGG
bcr_clone_1909	GGGGCCCTGCTGCCTCCTCAGGTCAGCCCTGGACATCCCGGGTTTCCCCAGGCCTGGCGGTAGGTTTGAAGTGAGGTCTGTGTCACTGTGGTATTACTATGATAGTAGTGGTTATTATAGGGGCCAAGGA
bcr_clone_1910	GAGCACAGTCTACATGGAGCTGAGCAGCCTGAGATCTGAGGACACGGCCGTGTTTTACTGTGCGAGAAGACGTCTTGGTGCTCGTCCGGGGTCCCCCTACTACTACGCTATGGACGTCTGGGGCCAAGGG
bcr_clone_1911	AGACACAGCCACGAACTCAGTCTACTTGGAACTGAGGAGTCTGAGATCTGACGACACGGCCGTCTATTACTGTGCGCGAGACTTATACGATTATAGCAGTGGCTGGTCTCTGGCTGCCTGGGGCCAGGGA
bcr_clone_1912	CTCCCTCTTCCCTGGGAAGCTCCTCCTGACAGCCCCGCCTCCAGTTCCAGGTGTGGTTATTGTCAGGCGATGTCAGACTGTGGTGGATATAGTGGCTACGGCTCGTTGGTTCGACCCCTGGGGCCAGGGA
bcr_clone_1913	AGCCCTCTATCTCCAAATGAGCAGCCTCAGAAGCGACGACACGGGTGTCTATTATTGTGTGAGAGATCCAGCCATGGTGGCGACGATTTTAGGTCAATATTATTATGCCATGGACGTCTGGGGCCAAGGG
bcr_clone_1914	GGGCCCCAGACGCCTGGACCAGGGCCTGCGTGGGAAAGGCCGCTGGGCACACTCAGGGGCTTTTTGTGAAGGCCCCTCCTACTGTGTGACTACGGTGACTTCTGTTCGGACGGACGTCTGGGGCCAGGGG
bcr_clone_1915	CACATCCACGACCACAGTCTACATGGAGCTGAGGAGCCTGACATCTGACGACACGGCCGTTTATTTCTGTGCGAGAGATCTGGGGATAATTATTATGGCTCGAGGATACTTTGACAACTGGGGCCAGGGA
bcr_clone_1916	CATGGAGTTGATCAGGCTACGGTCTGACGACTCGGCCGTTTATTACTGTGCGAGAGATCTCGACCAACCGTCCGAAGACTACAGTGACCTTCAACATAACTACGAGGTTTTTGATATCTGGGGCCAAGGG
bcr_clone_1917	CAGAGACGAATACAGGAACACCCTGTACCTGCAGATGAACAACTTGAGAGTCGAGGACACGGCTCTATATTACTGTGCGAGAGATAATAGCAGGTCCCATCACTTCGGTATGGACGTCTGGGGCCAAGGG
bcr_clone_1918	CCCTGGGAAGCTCCTCCTGACAGCCCCGCCTCCAGTTCCAGGTGTGGTTATTGTCAGGCGATGTCAGACTGTGGTGGATATAGTGGCTACGACCGGAACCTACTGGTCCTTCGATCTCTGGGGCCGTGGC
bcr_clone_1919	GACAGCAAGAGGGGACTCAGTGACTCCCGCGGGGACAGGAGGATTTTGTGGGGGCTCGTGTCACTGTGAGGATATTGTAGTAGGACCAGCTGCTCCCGCAGACAACTGGTTCGACCCCTGGGGCCAGGGA
bcr_clone_1920	CACAACCTACCTGGAAGTGAGCGGCCTCACATCTGCGGACACGGCCATGTATTACTGTGCAATTAAGACCGTCGGTGCAGTGCTACCTGACACCTACTACTACTACAGTTTCGACGTCTGGGGCCAGGGG
bcr_clone_1921	CTCCAAGGACACCTCCAAAAACCAGGTGGTCCTTACAATGACCAACATGGACCCTGTGGACACAGCCACCTATTATTGTGCACGCAGTCACTATGACGGGTCCTTGAGTTTTGACTCCTGGGGCCAGGGA
bcr_clone_1922	AGCAAGAGGGGACTCAGTGACTCCCGCGGGGACAGGAGGATTTTGTGGGGGCTCGTGTCACTGTGAGGATATTGTAGTAGTACCAGCTGCTATGTCTTGGTGTCGCTGGTTCGACCCCTGGGGCCAGGGA
bcr_clone_1923	AATGAACAGCCTGAGAGCCGAGGACACGGCTGTGTATTACTGTGCGAGAGATCGGGAGGGGGCAGCAGCTGGTCTCGTGCCGTTTTAGAGCTTCGGAGACCTCTACGGTATGGACGTCTGGGGCCAAGGG
bcr_clone_1924	GACAATTCCAAGAACACACTGTATCTGCAAATGAACAGCCTGAGAACTGACGACACGGCTGTGTATTACTGTGCGAAGGATCCACTAAGGGGGTAATGGCTACGAGAGTTTTGACTACTGGGGCCAGGGA
bcr_clone_1925	GGACCCTGTGGACGCAGCCACGTATTAGTGTGCACCCCACAACTGACTCTCGTTCAGGGAATTCTTATAACGAATTGGACGGGGCCCACATTACTACAACTACTACGATTTGGACGTCTGGGGCCAAGGG
bcr_clone_1926	CAGCAAGAGGGGACTCAGTGACTCCCGCGGGGACAGGAGGATTTTGTGGGGGCTCGTGTCACTGTGAGGATATTGCAGTAGAAGCAGCTGCTTTGCGTCTGTCCGTTAGTTTGACTGCTGGGGCCAGGGA
bcr_clone_1927	CAAGGGGCACTGACCCCAGCAAGGGAAGGCTCCCAAACAGACGAGGAGCTTTCTGAAGCTGTCTGTATCACAGTGGGGTATAGCAGTGGCTGGTAAATCGGCCTGAATATTTGACTTCTGGGGCCAGGGA
bcr_clone_1928	AAATAGACAGCCTGAGAGCCGAGGACACGGCCATCTGTGACCGTTTTAGAGACCCCCATATTTGCGATTCGGGGACTTATTGTCTTCTTCGGGCTGTGGCCGGGACGCCATTGACCTCTGGGGCCAGGGA
bcr_clone_1929	TGTGGACACGTCCAAGAACCAGTTTTCTCTGCAGTTGACCTCTGTGACCGCCGCAGACACGGCCGTATATTACTGTGCGAGATTGGGGCCTGGCCATCTGGAGTTCTGGTTTAACTACTGGGGCCAGGGA
bcr_clone_1930	CTACATGGAGCTGAGTAGCCTGAGATCTGACGACACGGCCGTTTATTACTGTGCGAGTCACGCGGGAACGATTTGGGGTGATTATTTTAGAGACTACTACTACTACCCTATGGACGTCTGGGGCCAAGGG
bcr_clone_1931	GGACGAATTTACGACTACAATTTATATGGAGTTGACCAGCCTGAGATCTGAGGACACGGCCGTGTATTACTGTGCGAGAGATCGCCACTCAGCCCGTTCTCACTATGGTATGGACGTCTGGGGCCAAGGG
bcr_clone_1932	GCCTGTGTGGGAAAGGCCTCTGGCCACACTCAGGGGCTTTTTGTGAAGGGCCCTCCTGCTGTGTGACTACGGTGGTAACTGTTTGTTGATCGTATCGTACTACTACGGTATGGACGTCTGGGGCCAAGGG
bcr_clone_1933	AGACAATGCCAAGGAGACAGTGTATCTGCAAATGAACAGCCTGAGAGCCGAGGACTCGGCTGTCTATTATTGTGCGAGAGCCGTTAGTGACTACTCGGTGTGGTTCGCCTCTGACTACTGGGGCCAGGGA
bcr_clone_1934	GCTGTATCTGCAAATGAACAGCCTGAGAGCCGAGGACACGGCCGTATATTACTGTGCGCTAACGATGGGGGGTCAATATTGTAGTGGTGGTAGCTGCTACTCGTCTTCCTTTGACTACTGGGGCCAGGGA
bcr_clone_1935	GTTGTTTCTGCAAATGGACAGCCTGAGAAGCGATGACACAGGCGTGTATTACTGTATGCCAATTCCTTGGGGCGTTTTTGGAGTGCCTATTGGGTCGACTTACGGCTGGTTGGACTCCGGGGGCCAGGGA
bcr_clone_1936	CATCCCAGGTTTCCCCAGGCCTGGCGGTTGGTTTAGAATGAGGTCTGTGTCACTGTGGTGTTACGATATTTTGACTGGTTATTCACAGGATCACTACTACTACTACAATATGGACGTCTGGGGCCAAGGG
bcr_clone_1937	AGATGATTCAAGGAGCACGGCGTTTCTGCAAATGAACAACTTGAAAACCGAGGACACGGCCGTGTATTATTGCACTAGACGAAGTATAGCAACACTTGGGTGGGGGTCATTTGACTCCTGGGGCCAGGGA
bcr_clone_1938	GAGACAGCAAGAGGGGACTCAGTGACTCCCGCGGGGACAGGAGGATTTTGTGGGGGCTCGTGTCACTGTGAGGATATTGTAGTAGTGCCAGCTGCTAAACTCGGGCTGGTTCGACCCCTGGGGCCAGGGA
bcr_clone_1939	CGACGAGTCCACCGACACCGCCTACCTTCAGTGGGATCGCCTGACGCCCTCGGACACCGCCATATATTACTGTGCGAAACATGATAAATATTACAATGAGGGCCACTATTTCGACCCCTGGGGCCAGGGG
bcr_clone_1940	CCTGGAGACCGCAGCCACATCAGCCCCCAGCCCCACAGGCCCCCTACCAGCCGCAGGGTTTTGGCTGAGCTGAGAACCACTGTGGTAACTGGGGAAACAGTACAACTGGTTCGACCCCTGGGGCCAGGGA
bcr_clone_1941	CAGAGACAATTCCAAGAACACGTTGTATCTGGAAATGAACAGCCTGAGAGCCGAGGACACGGCCGTATATTACTGTGCGAAATCTAAGACTGGGATGTACTTGTTCTCCTTTGATGAGTGGGGCCAGGGG
bcr_clone_1942	ATCACTCGACAAGTCGAGGAATAACTTCTCCCTGAAGCTGACCTCTGTGACCGCCGCGGACACGGCCGTGTATTATTGTGCGAGAGTTACAGCGACTGATGGCCATTTCCTTGACTCTTGGAGTCAGGGA
bcr_clone_1943	CATGGAGCTGAGCAGCCTGAGATCTGAGGACACGGCCATTTATTACTGTGCGAGAGGTAAAATGATTCGGGGAGTTATTATACCCCAACCGAAGGACTACTACTACGGTCTGGACGTCTGGGGCCAAGGG
bcr_clone_1944	GGGACTCAGTGACTCCCGCGGGGACAGGAGGATTTTGTGGGGGCTCGTGTCACTGTGAGGATATTGTAGTAGTACCAGCTGCTATGGTCCATACTACTACTACTACGGTATGGACGTCTGGGGCCAAGGG
bcr_clone_1945	TACAGCCTACATGGAGCTGGACATTCTCACGTCTGAAGACACGGCCGTGTATTACTGTGCGAGGGACCCTAACGATTACTCTGGAAGTAGCTCTCTCTACTCGGGGGGCTTTGACTCCTGGGGCCAGGGA
bcr_clone_1946	GTCCACGAACCGATTTTCCCTGGAACTGAGTTCTGTGACCGCCGCGGACACGGCCGTATATTACTGTGCGAGAGGTTTATGTCGGGACATTATCTGCTACTACGGTGGTATGGACGTCTGGGGCCAAGGG
bcr_clone_1947	AGCCTTCATGGAATTGAAGAGCCTGAGCTCTGACGACACGGCCTTATATTACTGTGCGAGAGCGCCGGCCCCTTTTACATTTTGTACTGCTGGTACCTGCTACGGCTGGTTTGACCCCTGGGGCCAGGGA
bcr_clone_1948	TTCCAGGAACACACTGTATCTGCACATGAACAGTCTGACTGCCGAGGACACGGCCGTATATTACTGTGCGAAGGATTTTTGGGCAGTGGTGGTACCTGCTACGGGGGCCTTTGACAACTGGGGCCAGGGA
bcr_clone_1949	CCTAGACACAGCCAGGAACCAGTTCTCCCTGAGGCTGAGCTCTGTGACCGCCGCAGACACGGCCGTATACTATTGTGCGAGAATATATCGCTTGAGTTGGTTATATTACTTTGACCACTGGGGCCGGGGA
bcr_clone_1950	CGAGAATAGGATGTATCTGCAAATGAAGAACTTGAGACCTGAGGATACGGCGATATATTATTGTGCGAAAGACCTGGCCCCATATTGTGGTGGTGATTGCTACGGGTATATTGCCGATTGGGGCCAGGGA
bcr_clone_1951	CGAATCCACGAGCACAGCTTATATGGACCTGAGCAGCCTGAGATCTGACGACACGGCCGTGTATTACTGTGCGAGAGAGGGCTGTACTAGTGGAAGCTGTTACACCTACTTTGACTCCTGGGGCCAGGGA
bcr_clone_1952	CAGCCTGAGATCTGAGGACACGGCCGTGTATTACTGTGCGAGAGGAATGGGGGCTATTGTAGTAGTACCAGCTGCCCCGATCGAATATTACTATGATAGTAGTGGCCCCTGTGACTACTGGGGCCAGGGA
bcr_clone_1953	TGTCTGGGCCCTCCCTGCTCCCTGGGAAGCTCCTCCTGACAGCCCCGCCTCCAGTTCCAGGTGTGGTTATTGTCAGGGGGTGTCAGACTGTGGTGGATACAGCTATGGTTTTGACTACTGGGGCCAGGGA
bcr_clone_1954	AGACACGTCCAAGAACCAGTTCTCCCTGAAGCTGAACTCTGTGACCGCTGCGGACGGGGCCGTTTATTATTGTGTGAGAGAGAGTAAGCCGCACTTGGTATTAGGGTCGTTCGACCCCTGGGGCCAGGGT
bcr_clone_1955	TGGACCCGACCCGCCCTGGAGACCGCAGCCACATCAGCCCCCAGCCCCACAGGCCCCCTACCAGCCGCAGGGTTTTGGCTGAGCTGAGAACCACTGTGCTCTGCCTTAGCTTGACTACTGGGGCCAGGGA
bcr_clone_1956	CACCATATCAATGGACGAGTCTAAGAACCAGTTCTCCCTAAGGCTGAACTCTGTGACTGCCGCGGACACGGCCGTCTATTACTGTGCGATGGAGAACCTTTATGATGCTTTTCAATTCTGGGGCCAAGGG
bcr_clone_1957	CACGAGCACAGCCTACATGGAGCTGAGGAGCCTGAGATCTGACGACACGGCCGTGTATTACTGTGCGAGGTATTACTATGATAGTAGTGGTTATTTTGTCGAGGACTGGTTCGACCCCTGGGGCCAGGGA
bcr_clone_1958	GGACACGTCCATCAGCACAGCCTACATGGAACTGAGCAGGCTGACATCCGACGACACGGCCGTATATTCCTGTGCGAAAGCTGGTTCGGTGGGATCAGACTACTTTGGTATGGACGTCTGGGGCCAAGGG
bcr_clone_1959	AGACAACACCAAGAAGTCACTGTTTCTGCAGATGGACAGCCTGAGAGTCGAGGACACGGCTGTTTATTACTGTGTGAAAGACCGGGGGTACTACGCGTCTGACGATTATTTTGACTACTGGGGCCAGGGA
bcr_clone_1960	CGACACGTCCACGAGTACTGTCTACATGGAGCTGAGCAGCCTGCGATCTGAGGACACGGCCGTTTATTACTGTGCGACGGGACTTATTGAATACTACAATTTTTATGGTATGGACGTCTGGGGCCAGGGG
bcr_clone_1961	ATTCTCCATCTCAAGAGATGATTCAAAAGACACACTGTATCTCCAAATGAACAGCCTGGAAACCGAGGACACAGCCGTGTATTACTGTACCACAGACGCGATCCCGATTTTTGGAAGCCTGGGCCAGGGA
bcr_clone_1962	CAAGTCCAAGAGGCGCGCTGAGCCCAGCAAGGGAAGGCCCCCAAACAAACCAGGAGGTTTCTGAAGCTGTCTGTGTCGCAGTCGGGTATAGCAGCGCTAACGAAACTGGTTCGACCCCTGGGGCCAGGGA
bcr_clone_1963	CAGGAGACCCCACGCAGCAGCCCAGCCCCTACCCAGGAGGCCCCAGAGCTCAGGGCGCCTGGGTGGATTCTGAACAGCCCCGAGTCACGGTGGGTATAGTGGGAGCTACTGTCGACTACTGGGGCCAGGG
bcr_clone_1964	GACAATTCCAAGAACACGCTCTATGTGCAATTGAACAGCCTGAGAGCCGAGGGCACGGCCCTATATTACTGTGCGCAGGGTTAATTTTACGATTTTTGGAGTGGTTGTCTTTGATATGTGGGGCCGAGGG
bcr_clone_1965	AGACGACACCGGGAACTCACTCTATCTGCACATGAACAATCTGAGAGCCGAGGACACGGCTCTGTATTACTGTGCGAGATCGGGCAGTAGAAGCTGGTGGTCCCTCTACTTTGACTACTGGGGCCTGGGA
bcr_clone_1966	AAGGGGTGTTGAGCCCAGCAAGGGAAGGCCCCCAAACAGACCAGGAGGTTTCTGAAGGTGTCTGTGTCACAGTGGAGTATAGCAGCTCGGGCGCTACTACTACTACGGTATGGACGTCTGGGGCCAAGGG
bcr_clone_1967	CATCCCGGGTTTCCCCAGGCCTGGCGGTAGGTTTGGGGTGAGGTCTGTGTCACTGTGGTATTACGATTTTTGGAGTGGTTATTTTTTCGGAGCCTACTACTACTACGGTATGGACGTCTGGGGCCAAGGG
bcr_clone_1968	AGACAACGCCAAGAACTCACTATATCTGCAAATGAACAACTTGAGCGCCGAGGACACGGCTGTGTATTACTGTGCGAGACCGCTGGCGAGTGTAGCAATTCGTCGGTCCTTTGACTACTGGGGCCAGGGA
bcr_clone_1969	AGGGACCTCGGTGACACCAGTAGGGACAGGAGGATTTTGTGGGGGCTCGTGTCACTGTGAGCATATTGTGGTGGTGACTGCTATTCCACCCCTACTCCTCTATGACACTATGGACGTCTGGGGCCAAGGG
bcr_clone_1970	CGGTAGGTTTAGAATGAGGTCTGTGTCACTGTGGTATTACGATATTTTGACTGGTGAAACGCTCTACCCACAAGTCGGACAGGGACATAAATACTACTACTACTACGGTATGGACGTCTGGGGCCAAGGG
bcr_clone_1971	GGACCAGGGCCTGCGTGGGAAAGGCCGCTGGGCACTCTCAGGGGCTCTTTGTGAAGGCCCCTCCTACTGTGTGACTACGGTGACTCGACTCAACTCCTACTACTACAAGATGGACGTCTGGGGCCCAGGG
bcr_clone_1972	GTATCTGCAAATGAACAGCCTGAGAGCCGAGGACACGGCTGTTTATTACTGTGCGAGAGATCCCCAGCCCGTGGTTCGGGGAGTTATTAAGACGGTCACTTCATCCTCTTTTGGGGACTGGGGCCAGGGA
bcr_clone_1973	CTCCGGTCAGCCCTGGACATCCCAGGTTTCCCCAGGCCTGCCGGTAGGTTTAGAATGAGGTCTGTGTCACTGTGGTATTACGATATTTTGACTGGTTATTATATCCTCCTTTGACTAGTGGGGCCAGGGA
bcr_clone_1974	CACCATGACCACAGACACATCCACGACCACAGCCTACATGGAACTGAGGAGCCTGAGATCTGACGACACGGCCTTTTACTACTGTGCGAGAGATGGATTGGCAGCACCTGTGGACTACTGGGGCCAGGGA
bcr_clone_1975	TATGTCCAAGAACCAGTTCTCCCTGAAGCTGGACTCTGTGACCGCCGCAGACACGGCTGTGTATTACTGTGCGAGACATTATTACTATGGTTCGGGGATTTACTTGCCCTTTGACTACTGGGGCCAGGGA
bcr_clone_1976	CAGCGACACGTCCGTCAGCACAGCCTACATGGAGATGAGAGGGCTGAAATCTGACGACACGGCCTTCTATTACTGTGCGAGAGACTCGGCAGCAGCTGGTCACAATGCTTTTGACTTTTGGGGCCAAGGG
bcr_clone_1977	ACAATTCCAAGAACACGCAGTTTCTACAAATGAACGGACTGAGAGTCGACGACACGGCCGTGTATTACTGTGCGGTAGAGCCCTCTCCAGTTTACTATGGGAGAAGTGGTTTCCTTCAGTGGGGCCAGGG
bcr_clone_1978	GACCACAGCCTACATGGAGCTGACTAACCTGAAGTCAAAAGACACGGCTGTGTATTTTTGTGCGAGAGATGGGGGACAGTCGTTATTAAGAATCGGGGAGTCGGCCTGGCTCGACACCTGGGGCCAGGGA
bcr_clone_1979	AGACACGTCCAAGAACCAGTTCTCACTGAAGCTGACTTCTGTGACCGCCGCAGACACGGCCGTGTATTACTGTGCGAGATCCGTTGCGGGGAGCCAGTTCCCACACGACTTTGGCTCCTGGGGCCAGGGA
bcr_clone_1980	TGAGTTTTCCCTGAAACTGAGCTCAGTGACCGCTGCGGACACGGCCCTTTATTTCTGTGCGAGAGAATCCCGGGCTGTGGCCCCAAATACAAATATCGTCTATTACGATATGGACGTCTGGGGCCAAGGG
bcr_clone_1981	CATGGAGCTGAGCAGCCTGAGATACGACGACACGGCCGTTTACTACTGTGCGAGAGATGGTCACAGAAACGACTACGGTGACTACGAATTAACGGCTAATTACTACGCTATGGACCTCTGGGGCCAAGGG
bcr_clone_1982	CGCTGAGCCCAGCAAGGGAAGGCCCCCAAACAAACCAGGAGGTTTCTGAAGCTGTCTGTGTCACAGTCGGGTATAGCAGCGGCCACGCCCTCTTGAAGTACGTATCTCTATTGACTACTGGGGCCAGGGA
bcr_clone_1983	CAACGCCCAGAATCGCCTGTTTCTGCAAATGAACAGCCTGAGAGTCAACGACACGGCCCTCTATTACTGTGTGAGAGATTGGGATGGCTACGATTCCCGTAGTGCAGACCTAGACTTTTGGGGCCTGGGA
bcr_clone_1984	TATTTCTGTGCACACAGGGGGGATTTTGAGGACTCGACCAACATGGACCCTGTGGACACATTTACATATGCCTGTGCACACAGGGGTGATTTTGAGGACTCGAAACTGGTTCGACCCCTGGGGCCAGGGA
bcr_clone_1985	GAGTCAGCCAGAGCCAGCAAGATGGGGCTCAGTGACACCCGCAGGGACAGGTGGATTTTGTTGGGGCTCGTGTCACTGTGAAGATATTGTCCTGGTGGTGTATACTCTCAGGCCCATCTGGGGCCAAGGG
bcr_clone_1986	GAAGCAGTTCTCCCTGCAACTGAGGTCTGTGACCGCCGCGGACACGGGTGTGTATTACTGTGCGAGAGGGGGAGGTGACTACATTTCCGATTACTACTACTACTACGCTTTGGACGTCTGGGGCCAAGGG
bcr_clone_1987	CAGAGACAATTCCAAGAACACCCTGTATCTGCAAATGAACAGCCTGAGAACTGAGGACACGGCTGTCTATTATTGTGCGAAAGATATTGGATTTATGGAGTCCTACGGTATGGACGTCTGGGGCCAAGGG
bcr_clone_1988	GAACCAGTTCTCCCTGAAGCTGAGCTCTGTGACCGCCGCAGACACGGCTGTGTATTACTGTGCGAGATCATATTGCAGTGGTCGTAGCTGCTACCGCGGTGTGGTGTACTTTGACTACTGGGGCCAGGGA
bcr_clone_1989	CATGGAACTGAGCAGCCTGAGATCTGAAGACACGGCCGTATATTATTGTGCGAGAGATGGTCGGACAAACGACTACGGAGACTACGAATTAGTGCCTAACTATTACGCTATGGACGTCTGGGGCCAAGGG
bcr_clone_1990	GGACACCTCCATAAATACAGCCTACCTGGAGTTGGCCGGCCTGACACCTGACGACACGGCCATCTATTATTGTGCCAGACGACAACAATATCAGTGGAGCTTCGTCTGGCTCGACCCCTGGGGCCAGGGA
bcr_clone_1991	GAACCAGTTTTCCCTGAAGATGAGTTCTGTGACTGCCGCGGACACGGCCGTGTATTACTGTGCGAGCGCCCCTCGGGGATATTGTGGTAGTGTCAGGTGCTTTGGCTGGTTCGACCGCTGGGGCCAGGGA
bcr_clone_1992	CTCCAGAGACAACGCCGAGAACACGGTTTATCTGCAAATGGACAGTCTGAGAGGCGACGACACGGCTGTCTATTACTGCGCAACCTGGCGCTACGGTGACTACAAGCCCTTTGACTACTGGGGCCAGGGA
bcr_clone_1993	CAACAACTCATTGTATCTGCAAATGAACAGCCTGAGAGCCGAAGACACGGCTGTGTATTTCTGTGCGAGAGCCGGATCTGAGTCCCCATATGCCAGCCCGTCCGACTGGTTCGACCCCTGGGGCCAGGGA
bcr_clone_1994	GAACTCACTGTCTCTGCAGATGAACAGCCTGAGAGCCGAAGACACGGCTGTCTACTATTGTGCGAGAGATACGCGTTTCTTGGAGTGGTTAGTCCCGGTCTGGCACGGTATGGACGTCTGGGGCCAAGGG
bcr_clone_1995	CCCTCCCTGTTCCCTGGGAAGCTCCTCCTGACAGCCCTGCCTCCAGTTCCAGGTGTGGTTATTGTCAGGGGGTGCCAGGCCGTGGTAGAGATGGCTACAATTGAGGGTGGTTCGACCCCTGGGGCCAGGG
bcr_clone_1996	AGACCAAAGCCAGCAAAAGGGACCTCGGTGACACCAGTAGGGACAGGAGGATTTTGTGGGGGCTCGTGTCACTGTGAGCATATTGTGGTGGTGATTGCTATCCCCCTCTTTTGACTACTGGGGCCAGGGA
bcr_clone_1997	TGGCTGGACCCTCCCTGTTCCCTGGGAAGCTCCTCCTGACAGCCCCGCCTCCAGTTCCAGGTGTGGTTATTGTCAGGGGGTGCCAGGCCGTGGTAGAGATGGGGGCTACTTTGACTACTGGGGCCAGGGA
bcr_clone_1998	ATTCACCATCTCAAGAGATGATTCAAAAGACACACTGTATCTGCAAATGGACAGTCTGGAAACCGAGGACACAGCCGTGTATTACTGTACGACAGACGCGATCCCGATTTTTGGAAGCCTGGGCCAGGGA
bcr_clone_1999	GAACACACTGTATGCGCAAATGAACAGCCTGAGAGCCGAGGACACGGCCGTATATTACTGTGCGAAAGAAGTATTGCAATGGTTCGGGGACGAAACCCCCTTTGATGCTTTTGATGTCTGGGGCCAAGGG
[truncated: 5,099 more rows]

## Sheet: patient_2_hpv_neg
sequence	bcr_sequence
bcr_clone_1	CTCAGGTCAGCCCTGGACATCCCGGGTTTCCCCAGGCCTGGCGGTAGGTTTGAAGTGAGGTCTGTGTCACTGTGGTATTACTATGATAGTAGTGGTTATTACTTGGGTTTGGGACTACTGGGGCCAGGGA
bcr_clone_2	CATCTCCAGAGACGACGCCAAGAACTCACTGTATCTGCAAATGAACAGCCTGAGAGCCGAGGACACGGCTGTATATTACTGTGCGAGGGGCCAGGTGAGCAACTCGCCCTTCGGCTACTGGGGCCAGGGG
bcr_clone_3	CAGAGACAACGCCAAGAACTCACTGTATCTGCAGATGGACCGCCTGACAGCCGAGGACTCGGCTGTTTATTTCTGTGCCAGAGGGAAAGCAGAAGCTGGTACGACCTGGTTCGGCCCCTGGGGCCAGGGG
bcr_clone_4	ACTCTCAGCAGGAGAGCCAGGCCAGAGCCAGCAAGAGGAGACTCGGTGACACCAGTCTCCTGTAGGGACAGGAGGATTTTGTGGGGGTTCGTGTCACTGTGAGCATATTGTGGTGGTGACATGCCAGGGA
bcr_clone_5	CTCCCGCGGGGACAGGAGGATTTTGTGGGGGCTCGTGTCACTGTGAGGATGTTGTAGTAGTACCAGCTGCTATTCGATCCCCTCAGATTATTACTACTACTACTACGGTATGGACGTCTGGGGCCAAGGG
bcr_clone_6	CCCCACCCAGCAGCCCAGCCCCTACCCAGGAGGCCCCAGAGCTCAGGGCGCCTGGGTGGATTCTGAACAGCCCCGAGTCACGGTGGGTATAGTGGGAGCTACCCCACCGGGGCCCGACTGGGGCCAGGGA
bcr_clone_7	GACCCCGCCCACAAGCCCAGCCCCCACCCAGGAGGCCCCAGAGCACAGGGCGCCCCGTCGGATTCTGAACAGCCCCGAGTCACAGTGGGTATAACTGGAACTACAGTTCGGGGATATCTGGGGCCAAGGG
bcr_clone_8	GAAGCTCCTCCTGACAGCCCCGCCTCCAGTTCCAGGTGTGGTTATTGTCAGGCGATGTCAGACTGTGGTGGATATAGTGGCTACGATCCCCCTCTACTACTACTACGGTATGGACGTCTGGGGCCAAGGG
bcr_clone_9	GGACCCTCCCTGTTCCCTGGGAAGCTCCTCCTGACAGCCCCGCCTCCAGTTCCAGGTGTGGTTATTGTCAGGGGCTGCCAGGCCGTGGTAGAGATGGCTACCAGGCTGGTTCGACCCCTGGGGCCAGGGA
bcr_clone_10	CCTGAAGGAGACCCCGCCCACAAGCCCAGCCCCCACCCAGGAGGCCCCAGAGCACAGGGCGCCCCGTCGGATTCTGAACAGCCCCGAGTCACAGTGGGTATAACTGGAACTACAGGACTGGGGCCAGGGA
bcr_clone_11	CCTCCACAGGAGACCCCACCCAGCAGCCCAGCCCCTACCCAGGAGGCCCCAGAGCTCAGGGCGCCTGGGTGGATTCTGAACAGCCCCGAGTCACGGTGGGTATAGTGGGAGCTACTACTGGGGCCAGGGA
bcr_clone_12	GACCAAAGCCAGCAAAAGGGACCTCGGTGACACCAGTAGGGACAGGAGGATTTTGTGGGGGCTCGTGTCACTGTGAGGATATTGTGGTGGTGGTAGCTGCTTATGGTGGTTCGACCCCTGGGGCCAGGGA
bcr_clone_13	CCCTCCCTGTTCCCTGGGAAGCTCCTCCTGACAGCCCCGCCTCCAGTTCCAGGTGTGGTTATTGTCAGGGGGTGCCAGGCCGTGGTAGAGATGGCTACAATTAAGAAATTTCGTCTACTGGGGCCAGGGA
bcr_clone_14	CCCGCCCACAAGCCCAGCCCCCACCCAGGAGGCCCCAGAGCTCAGGGCGCCCCGTCGGATTCCGAACAGCCCCGAGTCACAGCGGGTATAGCCGGAATAAGGCGCTCAATTTGATATCTGGGGCCAAGGG
bcr_clone_15	CTCCAGAGACAATGCCAAGGACACGCTGTCTCTCCAAGTGACCAACGTGAGAGGCGAAGACACGGCCGTATATTACTGTGCGAGAGGGAGGTATAGCAGTGGCTGGGCCATTGACTACTGGGGCCAGGGA
bcr_clone_16	AGGTCAGCCCCGGACATCCCGGGTTTCCCCAGGCTGGGCGGTAGGTTTGGGGTGAGGTCTGTGTCACTGTGGTATTACTATGGTTCGGGGAGTTATTATTTGGGTGTGTATGGACGTCTGGGGCCAAGGG
bcr_clone_17	CCCCACCCAGCAGCCCAGCCCCTACCCAGGAGGCCCCAGAGCTCAGGGCGCCTGGGTGGATTCTGAACAGCCCCGAGTCACGGTGGGTATAGTGGGAGCTACTACTTCATTTGACTACTGGGGCCAGGGA
bcr_clone_18	CTGTTCCCTGGGAAGCTCCTCCTGACAGCCCCGCCTCCAGTTCCAGGTGTGGTTATTGTCAGGGGGTGCCAGGCCGTGGTAGAGATGGCTACAATTTTTCGAGGGGAATACTGACTACTGGGGCCAGGGA
bcr_clone_19	CCCTGCTGCCTCCTCAGGTCAGCCCCGGACATCCCGGGTTTCCCCAGGCTGGGCGATAAGTTTGGGGTGAGGTCTGTGTCACTGTGCTATCACAATGGTTCGGGGAGTTTTAACCTACTGGGGCCGGGGA
bcr_clone_20	GTCAGCCCTGGACATCCCAGGTTTCCCCAGGCCTGGCGGTAGGTTTAGAATGAGGTCTGTGTCACTGTGGTATTACGATATTTTGACTGGTTGTATGCGGCGGTACTACTTTGACTACTGGGGCCAGGGA
bcr_clone_21	CTCCACAGGAGACCCCACCCAGCAGCCCAGCCCCTACCCAGGAGGCCCCAGAGCTCAGGGCGCCTGGGTGGATTCTGAACAGCCCCGAGTCACGGTGGGTATAGTGGGAGCTACTCTCTGGGGCCAGGGA
bcr_clone_22	CCAGCCCCTACCCAGGAGGCCCCAGAGATCAGGGCGCCTGGGTGGATTCTGAACAGCCCCGAGTCACGGTGGGTATAGTGGGAGCTACATCCGGCACTACTACTACGGTATGGACGTCTGGGGCCAAGGG
bcr_clone_23	AGGAGACCCCACCCAGCAGCCCAGCCCCTACCCAGGAGGCCCCAGAGCTCAGGGCGCCTGGGTGGATTCTGAACAGCCCCGAGTCACGGTGGGTATAGTGGGAGCTACAAATACCCACTGGGGCCAGGGA
bcr_clone_24	GCCCAGCCCCTACCCAGGAGGCCCCAGAGCTCAGGGCGCCTGGGTGGATTCTGAACAGCCCCGAGTCACGGTGGGGATAGTGGGAGCTACCTACTGCTACTACTACGGTATGGACGTCTGGGGCCAAGGG
bcr_clone_25	AGTCTCAGCAGGAGAGCCAGGCCAGAGCCAGCAAGAGGAGACTCGGTGACACCAGTCTCCTGTAGGGACAGGAGGATTTTGTGGGGGTTCGTGTCACTGTGAGCATATTGTGGTGGTGACATGCCAGGGA
bcr_clone_26	CATCTCAAGAGATGATTCCACAAGCATCGCCTATCTGCAAATGAACAGCCTGAAAACCGAGGACACAGCCGTGTATTATTGTAGTAGAGATGTTCGCGAGTGGGAATTATTCACCGTCTGGGGCCAGGGG
bcr_clone_27	ACAAGCCCAGCCCCCACCCAGGAGGCCCCAGAGCACAGGGCGCCCCGTCGGATTCTGAACAGCCCCGAGTCACAGTGGGTATAACTGGAACCGGTACTACTACTACGGTATGGACGTCTGGGGCCAAGGG
bcr_clone_28	CAAGCCCAGCCCCCACCCAGGAGGCCCCAGAGCACAGGGCGCCCCGTCGGATTCTGAACAGCCCCGAGTCACAGTGGGTATAACTGGAACCGACCAGGACCTCTTCGGGTTCGACCCCTGGGGCCAGGGA
bcr_clone_29	CACAGCCGCCAGAGCCTCCACAGGAGACCCCACCCAGCAGCCCAGCCCCTACCCAGGAGGCCCCAGAGCTCAGGGCGCCTGGGTGGATTCTGAACAGCCCCGAGTCACGGTGCACATTTTGGGCCAGGGA
bcr_clone_30	GGCACAGCTGTCTGGACCCTCCCTCTTCCCTGGGAAGCTCCTCCTGACAGCCCCGCCTCCAGTTCCAGGTGTGGTTATTGTCAGGGGGTGTCAGACTGTGGTGGATACAGCTATGGGCTGGGGCCAGGGA
bcr_clone_31	CCCCACCCAGCAGCCCAGCCCCTACCCAGGAGGCCCCAGAGCTCAGGGCGCCTGGGGGGATTCTGAACAGCCCCGAGTCACGGTGGGGATAGTGGGAGCTACCCCACCGGGGCCCGACTGGGGCCAGGGA
bcr_clone_32	AAGAGGAGACTCGGTGACACCAGTCTCCTGTAGGGACAGGAGGATTTTGTGGGGGTTCGTGTCACTGTGAGCATATTGTGGTGGTGATCCCTCCTACTACTACTACGGTATGGACGTCTGGGGCCAAGGG
bcr_clone_33	TACCTCCTCAGGTCAGCCCTGGACATCCCGGGTTTCCCCAGGCCCGGCGGTAGGTTTGGGGTGAGGTCGGTGTCAATGTGCTATTTCGATTGTTGGAGAGGCTCCCCCATTTGACTTTTGGGGCCAGTGA
bcr_clone_34	AGAACTAGCCAGAGACAGCAAGAGGGGACTCAGTGACTCCCGCGGGGACAGGAGGATTTTGTGGGGGCTCGTGTCACTGTGAGGATATTGTAGTAGTACCAGCTGCCTCTTTGACTACTGGGGCCAGGGA
bcr_clone_35	ACTCTCAGCAGGAGAGCCAGGCCAGAGCCAGCAAGAGGAGACTCGGTGACACCAGTCTCCTGTAGGGACAGGAGGATTTTGTGGGGGTTCGAGTCACTGTGAGCATATTGTGGTGGTGACATGCCAGGGA
bcr_clone_36	CGCCAAGAACTCCCTGTATCTACAAATGAACAGTCTGAGACCTGAGGACACGGCCTTATATTACTGTGCATTCTACAGTCGTGGTTACGCGGGTTACTACTACTACGGAATGGACGTCTGGGGCCGAGGG
bcr_clone_37	TGCTGCCTCCTCAGGTCAGCCCTGGACATCCCGGGTTTCCCCAGGCCTGGCGGTAGGTTTGAAGTGAGGTCTGTGTCACTGTGGTATTACTATGATAGTAGTGGTTATATTCGATCTCTGGGGCCGTGGC
bcr_clone_38	CTTCCCTGGGAAGCTCCTCCTGACAGCCCCGCCTCCAGTTCCAGGTGTGGTTATTGTCAGGGGGTGTCAGACTGTGGTGGATGCAGCCGGGACCACGCGGGGGAGTTGGTTCGACCCCTGGGGCCAGGGA
bcr_clone_39	AAGCTCCTCCTGACAGCCCCGCCTCCAGTTCCAGGTGTGGTTATTGTCAGGGGGTGCCAGGCCGTGGTAGAGATGGCTACATACCTTAGGTGTCTCCTACTACTACGGTATGGACGTCTGGGGCCAAGGG
bcr_clone_40	ACCCCACCCAGCAGCCCAGCCCCTACCCAGGAGGCCCCAGAGCTCAGGGCGCCTGGGTGGATTCTGAACAGCCCCGAGTCACGGTGGGTATAGTGGGAGCTACTAGTACTTTGACTACTGGGGCCAGGGA
bcr_clone_41	TCCTGACAGCCCCGCCTCCAGTTCCAGGTGTGGTAATTGTCAGGCGATGTCAGACTGTGGTGGATATAGTGGCTACGATTTCACGCCGTAGTTTAAACCGACGAAAATTAGGAGCTACTGGGGCCAGGGA
bcr_clone_42	AAGAGGAGACTCGGTGACACCAGTCTCCTGTAGGGACAGGAGGATTTTGTGGGGGTTCGTGTCACTGTGAGCATATTGTGGTGGTGACTGCTATTTTGCCTCAAAGGGGAAGGTCTACTGGGGCCAGGGA
bcr_clone_43	AGAGCCTCCACAGGAGACCCCACCCAGCAGCCCAGCCCCTACCCAGGAGGCCCCAGAGCTCAGGGCGCCTGGGTGGATTCTGAACAGCCCCGAGTCACGGTGGGTATAGTGGGAGCCCTGCGGCCAGGGA
bcr_clone_44	TAGCCAGAGACAGCAAGAGGGGACTCAGTGACTCCCGCGGGGACAGGAGGATTTTGTGGGGGCTCGTGTCACTGTGAGGATATTGTAGTAGTACCAGGCCCCAACGTAAACTGATATCTGGGGCCAAGGG
bcr_clone_45	CCCTGTTCCCTGGGAAGCTCCTCCTGACAGCCCCGCCTCCAGTTCCAGGTGTGGTTATTGTCAGGGGGTGCCAGGCCGTGGCAGAGATGGCACCGGGGCAATTAGGTGGTTCGACCCCTGGGGCCAGGGA
bcr_clone_46	CAGACAAAACCAAGGGGTGTTGAGCCCAGCAAGGGAAGGCCCCCAAACAGACCAGGAGGTTTCTGAAGGTGTCTGTGTCACAGTGGGGTATAGCAGCAGCTGGTATTTGAGTGATATCTGGGGCCAAGGG
bcr_clone_47	GCCAGCACGAGGAGACTCGGTGACACCAGTCTCCTGTAGGGACAGGAGGATTTTGTGGGGGTTCGTGTCACTGTGAGCATATTGTGGTGGTGACTGCTTCCCTGATGCTTTTGATATCTGGGGCCAAGGG
bcr_clone_48	CCTACCCAGGAGGCCCCAGAGCTCAGGGCGCCTGGGTGGATTCTGAACAGCCCCGAGTCACGGTGGGTATAGTGGGAGCTACCCCGCTGTGATGTTCTACTACTACGGTATGGACGTCTGGGGCCAAGGG
bcr_clone_49	TCCTCCGGTCAGCCCTGGACATCCCAGGTTTCCCCAGGCCTGCCGGTAGGTTTAGAATGAGGTCTGTGTCACTGTGGTATTACGATATTTTGACTGGTTATTATATACATTTGACTACTGGGGCCAGGGA
bcr_clone_50	GACAGGCCCCCCAGAACCAGTGTTGAGGGACACCCCAAGGCCCCCAAACAAGCCAGGACGTTTCTGAAGTTGTCTGTGTCACAGTCCTATATAGCAACGACTACCGTCCCCGGACTACTGGGGCCAGGGA
bcr_clone_51	CAAGCCCAGCCCCCACCCAGGAGGCCCCAGAGCACAGGGCGCCCCGTCGGATTCTGAACAGCCCCGAGTTAACAAGAAGGTATAGCAGCAGAGTGAGAACTACTACGGTATGGACGTCTGGGGCCCAGGG
bcr_clone_52	CAGGGTTGAGGGATGATCCGTCAAGGCAGACAAGACCAAGGGGCACTGACCCCAGCAAGGGTAGGCTCCCAAACAGACGAGGAGGTTTCTGAACCTGTCTGTATCACAGTGGGCCGACTGGGGCCAGGGA
bcr_clone_53	TCAGCCCTGGACATCCCGGGTTTCCCCAGGCCTGGCGGCAGGTTTGAAGTGAGGTCTGTGTCACTGTGGTGTTACTATGATAGTGGTGGTTATTAACTACTAATACGGAATGGGCGTCTGGGGCCAAGGG
bcr_clone_54	CGCCCACAAGCCCAGCCCCCACCCAGGAGGCCCCAGAGCACAGGGCGCCCCGTCGGATTCTGGACAGCCCCGAGTCACAATGGGTATAACTGGAACTACGTAGGTTGACTGGGACTACTGGGGCCAGGGA
bcr_clone_55	CCCAGCAGCCCAGCCCCTACCCAGGAGGCCCCAGAGCTCAGGGCGCCTGGGTGGATTCTGAACAGCCCCGAGTCACGGTGGGTATAGTGGGAGTTACCACTACTACGGTATGGACGTCTGGGGCCAAGGG
bcr_clone_56	GTCTGGACCCTCCCTGTTCCCTGGGAAGCTCCTCCTGACAGCCCCGCCTCCAGTTCCAGGTGTGGTTATTGTCAGGGGGTGCCAGGCCGTGGTAGAGATGGCTACAATGAATGACTACTGGGGCCAGGGA
bcr_clone_57	GGCAGCCAAGTCCAAGAGGCGCGCTGAGCCCAGCAAGGGAAGGCCCCCAAACAAACCAGGAGGTTTCTGAAGCTGTCTGTGTCACAGTCGGGTATAGCAGCGGCTAGACATTGACTACTGGGGCCAGGGA
bcr_clone_58	CAGATTCACCATTTCGAGAGATGATTCCAAAAGAACCGCCTATCTGCAGATGAGCTACCTGAAACCCGAGGACACAGCCTTTTATTACTGTACTCGAGGGTCGGGAAGGTATGAGTTTTGGGGCCAGGGA
bcr_clone_59	CCTCCCTCTTCCCTGGGAAGCTCCTCCTGACAGCCCCGCCTCCAGTTCCAGGTGTGGTTATTGTCAGGGGGTGTCAGACTGTGGTGGATACAGCTATGGTTCGAAAGGTATGGACGTCTGGGGCCAAGGG
bcr_clone_60	CACCATGTCAGCCGACAAGTCCACCAGCACCGCCTACCTGCAGTGGAGCAGCCTGAGGGCCTCGGACAGCGCCATATATTACTGTGCGAGAACAACTCCCCTCGATGCTTTTCATATCTGGGGCCAAGGG
bcr_clone_61	CACCATCTCCAGAGACAACTCTAAGAGCTTTCTGTATCTACAATGGAACAGCCTGACAGTCGAGGATACGGCTGTTTATTTCTGTGTGAGAGGCGGAGTTCTCTTCGGTTTGGACGTCTGGGGCCAGGGG
bcr_clone_62	AGAGGGGACTCAGTGACTCCCGCGGGGACAGGAGGATTTTGTGGGGGCTCGTGTCACTGTGAGGATATTGTACTAGTACCAGCTGCTATACTCCCGAGCAGCAGCTAAAACTGACTACTGGGGCCAGGGA
bcr_clone_63	GGAGACCCCACCCAGCAGCCCAGCCCCTACCCAGGAGGCCCCAGAGCTCAGGGCGCCTGGGTGGATTCTGAACAGCCCCGAGTCACGGTGGGTATAGTGGGAGCTACCCTTTGACTACTGGGGCCAGGGA
bcr_clone_64	CCAAGAGGCGCGCTGAGCCCAGCAGGGGAAGGCCCCCAAACAAACCAGGAGGTTTCTGAAGCTGTCTGTGTCACAGTCGGGTATAGCAGCGACTATTTGGATTTACTACTTTGACTACTGGGGCCAGGGA
bcr_clone_65	TCCGTCAAGGCAGACAAGACCAAGGGGCACTGACCCCAGCAAGGGAAGGCTCCCAAACAGACGAGGAGGTTTCTGAAGTTGTCTCTATCACAGTGGGGTATGGGGTGCTTTTGATATCTGGGGCCAAGGG
bcr_clone_66	CCTCAGGTCAGCCCTGGACATCCCGGGTTTCCCCAGGCCTGGCGGTAGGTTCGAAGTGAGGTCTGTGTCAGTGTGGTATTTCAATGATAGCAGTGGTCACTACTGGTAATTCGATCTCTGGGGCCGTGGC
bcr_clone_67	CCCGCCCACAAGCCCAGCCCCCACCCAGGAGGCCCCAGAGCACAGGGCGCCCCGTCGGATTCTGAACAGCCCCGAGTCACAGTGGGTATAACTGGAACTAAGGCTCCACTTTGACAACTGGGGCCAGGGA
bcr_clone_68	TCCCCATGGGGCCCTGCTGCCTCCTCAGGTCAGCCCCGGACATCCCGGGTTTCCCCAGGCTGGGCGGTAGGTTTGGGGTGAGGTCTGTGTCACTGTGCTCAAATTACCCCCTGACTACTGGGGCCAGGGA
bcr_clone_69	CGACAAGTCCATCAACACCGCCTACCTTCAGTGGAGCAGCCTGAAGGCCTCGGACACCGCCATGTATTATTGTGTGCTCCGAAATTGTGCTAATGGTGTGTGCTCCCCCATGGACGTCTGGGGCCTAGGG
bcr_clone_70	CTCCCTGTTCCCTGGGAAGCTCCTCCTGACAGCCCCGCCTCCAGTTCCAGGTGTGGTTATTGTCAGGGGGTGTCAGACTGTGGTGGATACAGCTATGGCCACGGGGTGGTTCGACCCCTGGGGCCAGGGA
bcr_clone_71	TGGGAAGCTCCTCCTGACAGCCCCGCCTCCAGTTCCAGGTGTGGTTATTGTCAGGCGATGTCAGACTGTGGTGGATATAGTGGCTACGATCCCGGGACTTCAATCCTGAAATGACTACTGGGGCCAGGGA
bcr_clone_72	GGACATCCCGGGTTTCCCCAGGCTGGGCGGTAGGTTTGGGGTGAGGTCTGTGTCACTGTGGTATTACTATGGTTCGGGGAGTTATTAATTCCGGACCCCCCTCACGGCAGGCGGCTACTGGGGCCAGGGA
bcr_clone_73	CCCAGCCCCTACCCAGGAGGCCCCAGAGCTCAGGGCGCCTGGGTGGATTCTGAACAGCCCCGAGTCACGGTGGGTATAGTGGGAGCTACCAACGCTAAACTTTTACGCTTTTGATATCTGGGGCCAAGGG
bcr_clone_74	ATCAATGGACGCGTCTAAGACCCAGTTCTTCCTGAGGCTGACCTCTGTTACTGCCGCGGACACGGCCATCTATTATTGTGCGAGAGGGGGTGGCGTCGCATCTCTTTACTTTGACTCCTGGGGCCTGGGA
bcr_clone_75	CCAAGGGGCACTGACCCCAGCAAGGGAAGGCTCCCAAACAGACGAGGAGGTTTCTGAAGCTGTCTGTATCACAGTGGGGTATAGCAGTGGCTGGTACCCGGCATGTGCTTTTGATATCTGGGGCCAAGGG
bcr_clone_76	GGCCAGAGCCAACAAGAGGAGACTCGGTGACACCAGTCTCCTGTAGGGACAGGAGGATTTTGTGGGGGTTCGTGTCACTGTGAGCATATTGTGGTGGTGACTGCTATTCCAAGACTACTGGGGCCAGGGA
bcr_clone_77	GGACCCTCCCTGTTCCCTGGGAAGCTCCTCCTGACAGCCCCGCCTCCAGTTCCAGGTGTGGTTATTGTCAGGGGGTGCCAGGCCGTGGTAGAGATGGCGACGCGTGGGGTTTGACTACTGGGGCCAGGGA
bcr_clone_78	ACACGCTGTATCTGCAAGTGAACAGCCTGAGAGCCGAGGACACGGCTGTGTATTACTGTGCGAGATATGCTAACCGAGTATTACTATGATAGTAGTGGTTATTACCGGTGCTGACTACTGGGGCCAGGGA
bcr_clone_79	GCTGTCTGGACCCTCCCTGTTCCCTGGGAAGCTCCTCCTGACAGCCCCGCCTCCAGTTCCAGGTGTGGTTATTGTCAGGGGGTGCCAGGCCGTGGTGCCTAAGTACTACTTTGACTACTGGGGCCAGGGA
bcr_clone_80	CCAGCAGCCCAGCCCCTACCCAGGAGGCCCCAGAGCTCAGGGCGCCTGGGTGGATTCTGAACAGCCCCGAGTCACGGTGGGTATAGTGGGAGCTACTTTAGGCTGGTACTTCGATCTCTGGGGCCGTGGC
bcr_clone_81	CCATATCAGTAGACACGTCCAAGAACCAGTTCTCCCTGAAGCTGAGCTCTGTGACCGCCGCAGACACGGCCGTGTATTACTGTGCGAGACATTCCACCTCATACTATCCCCCCGGCAAAAGGGCCAGGGA
bcr_clone_82	CCAGCCCCTACCCAGGAGGCCCCAGAGCTCAGGGCGCCTGGGTGGATTCTGAACAGCCCCGAGTCACGGTGGGTATAGTGGGAGCTACGCCTACTACTACTACTACGATATGGACGTCTGGGGCCAAGGG
bcr_clone_83	CAGAGACAACGCCAAGAATTCGCTGTATCTGCAAATGGACAGCCTGACAGCCGAGGACACGGCTGTCTATTACTGTGCGAGAGGAAAATCAGAAGCCGGTACGACCTGGTTCGACCCCTGGGGCCAGGGA
bcr_clone_84	CTCCTCAGGTCAGCCCTCGACATCCCGGGTCTCCCCCGGCCTGGCGGGAGGTTTGGGGTGAGGTCTGTGTCACTGTGGCATTACGGTTTTTGGAGTGGTCTTTCCACCTTTTGACTCCTGGGGCCAGGGA
bcr_clone_85	GGACTCAGTGACTCCCGCGGGGACAGGAGGATTTTGTGGGGGCTCGTGTCACTGTGAGGATATTGTAGTACTACCAGCTGCTAGAGGCTAAGTCTACCACTACTACGGTTTGGACGTCTGGGGCCAAGGG
bcr_clone_86	AGGAGACCCCGCCCACAAGCCCAGCCCCCACCCAGGAGGCCCCAGAGCACAGGGCGCCCCGTCGGATTCTGAACAGCCCCGAGTCACAGTGGGTATAACTGGAACTACTTGGGACTACTGGGGCCAGGGA
bcr_clone_87	CCCAGCAGCCCAGCCCCTACCCAGGAGGCCCCAGAGCTCAGGGCGCCTGGGTGGATTCTGAACAGCCCCGAGTCACGGTGGGTATAGTGGGAGCGACTGGCTTCCCTTGGTTGACTACTGGGGCCAGGGA
bcr_clone_88	CACCGCCTACCTGCAGTGGAGCAGCCTGAAGGCCTCGGACACCGCCATGTATTACTGTGCGAGAATGTGGTATAGTGAGGAACCAAATAATATGGACTTCTACTACGGATTGGACGTCTGGGGCCAAGGG
bcr_clone_89	CAGCAGCCCAGCCCCTACCCAGGAGGCCCCAGAGTTCAGGGCGCCTGGGTGGATTCTGAACAGCCCCGAGTCACGGTGGGTATAGTGGGAGCTACCACCCACTGATGCTTTTGATATCTGGGGCCAAGGG
bcr_clone_90	ACCAAGGGGTGTTGAGCCCAGCAAGGGAAGGCCCCCAAACAGACCAGGAGGTTTCTGAAGGTGTCTGTGTCACAGTGGGGTATAGCAGCAGCCCCAGGGGTAGTGGCTGGTAGGCTACTGGGGCCAGGGA
bcr_clone_91	TTCTGCAAATGAACAGCCTGAGAGCCGAGGACACGGCCATGTATTACTGTGCGAGAGATCGGCGGTTATAGTGGATCACGAGGGTTCATGCTGAAAGCTCCCAATTTTAGGACAAGACTGGGGCCAGGGA
bcr_clone_92	TCCCTGGGAAGCTCCTCCTGACAGCCCCGCCTCCAGTTCCAGGTGTGGTTATTGTCAGGCGATGTCAGACTGTGGTGGATATAGTGGCTACGACCTTGGGCAGGGCCCCTTTGACTACTGGGGCCAGGGA
bcr_clone_93	AGCCGACAAGTCCATCAGTACCGCCTACCTGCAGTGGACTAGCCTGAAGGCCTCGGACACCGCCATGTATTACTGTGTGAAACCCTGGTTAGACTATGATCATAGTGGCCTTGACTTCTGGGGCCAGGGA
bcr_clone_94	TAGCCAGAGACAGCAAGAGGGGACTCAGTGACTCCCGCGGGGACAGGAGGATTTTGTGGGGGCTCGTGTCACTGTGAGGATATTGTAGTAGTACCAGCTGCCACCCTGGTTCGACCCCTGGGGCCAGGGA
bcr_clone_95	CACCATCTCAGCCGACAAGTCCGTCAATACCGCCTACCTGCAGTGGAGCAGCCTGAAGGCCTCGGACACCGCCATGTATTTCTGTGCGAGACGGTCTCGCTCCAACTGGTTCGAGTCCTGGGGCCCGGGA
bcr_clone_96	GGCAGCCAAGTCCAAGAGGCGCGCTGAGCCCAGCAAGGGAAGGCCCCCAAACAAACCAGGAGGTTTCTGAAGCTGTCTGTGTCACAGTCGGGTATAGCAGCGGCTACTGTTTGACTACTGGGGCCAGGGA
bcr_clone_97	CCCTGTTCCCTGGGAAGCTCCTCCTGACAGCCCCGCCTCCAGTTCCAGGTGTGGTTATTGTCAGGGGGTGCCAGGCCGTGGTAGAGATGGCTACAACCCCATATACGGTATGGACGTCTGGGGCCAAGGG
bcr_clone_98	GTCAGCCCTGGACATCCCGGGTTTCCCCAGGCCTGGCGGTAGGTTTGAAGTGAGGTCTGTGTCCCTGTGGTATTACTTTGATCGTAGTGGTTTTTACTCCCCATCCCTTTTTCACTACTGGGGCCAGGGA
bcr_clone_99	ACTCACCATGTCAGTCGACAAGTCCATCGCTACCGCCTACCTCCAGTGGAACGCCCTGAAGGCCTCGGACACTGCCACATATTATTGTTCGACCTCGAATCTGCGTGATAGCGAATACTGGGGCCAGGGA
bcr_clone_100	ACCCCACCCAGCAGCCCAGCCCCTACCCAGGAGGCCCCAGAGCTCAGGGCGCCTGGGTGGATTCTGAACAGCCCCGAGTCACGGTGGGTATAGTGGGAGCTACCCCCCCTTTGACTACTGGGGCCAGGGA
bcr_clone_101	CCTACCCAGGAGGCCCCAGAGCTCAGGGCGCCTGGGTGTATTCTGAACAGCCCCGAGTCACGGTGGGTATAGTGGGAGCTACCCCGCTGTGATGTTCTACTACTACGGTATGGACGTCTGGGGCCAAGGG
bcr_clone_102	CGGTCAGCCCTGGACATCCCAGGTTTCCCCAGGCCTGGCGGTAGGTTTAGAATGAGGTCTGTGTCACTGTGGTATTACGATATTTTGACTGGTTAGTGCGGGGTACGGAATGGACGTCTGGGGCCAAGGG
bcr_clone_103	CCTGACAGCCCCGCCTCCAGTTCCAGGTGTGGTTATTGTCAGGGGGTGCCAGGCCGTGGTAGAGATGGCTACAATCAGTGAAATTTAAAATTACTACTACTACTACGGTATGGACGTCTGGGGCCAAGGG
bcr_clone_104	CCAGCCCCTACCCAGGAGGCCCCAGAGCTCAGGGCGCCTGGGTGGATTCTGAACAGCCCCGAGTCACGGTGGGTATAGTGGGAGCTACTATTACTACTACTACTACGGTATGGACGTCTGGGGCCAAGGG
bcr_clone_105	TGTTGAGGGACACCCCTGTCCAGGGCAGCCAAGTCCAAGAGGCGCGCTGAGCCCAGCAAGGGAAGGCCCCCAAACAAACCCGGAGGTTTCTGAAGCTGTCTGTGTCACAGTCGGTTACTGGGGCCAGGGA
bcr_clone_106	GCCTCCACAGGAGACCCCACCCAGCAGCCCAGCCCCTACCCAGGAGGCCCCAGAGCTCAGGGCGCCTGGGTGGATTCTGAACAGCCCCGAGTCACGGTGGGTATAGTGGGAGCCATACTGGGGCCAGGGA
bcr_clone_107	AGCCAGGCCAGAGCCAGCAAGAGGAGACTCGGTGACACCGGTCTCCTGTAGGGACAGGAGGATTTTGTGGGGGTTCGTGTCACTGTGCGCAAATTGTGGTGGTGACTGCTATCCGGGATGGGGCCAGGGA
bcr_clone_108	ACAGGAGACCCCACCCAGCAGCCCAGCCCCTACCCAGGAGGCCCCAGAGCTCAGGGCGCCTGGGTGGATTCTGAACAGCCCCGAGTCACGGTGGGTATAGTGGGAGCGACCCGACTACTGGGGCCAGGGA
bcr_clone_109	AAGAGGGGACTCAGTGACTCCCGCGGGGACAGGAGGATTTTGTGGGGGCTCGTGTCACTGTGAGGATATTGTAGTAGTACCAGCTGCTACCCGTTACTACTACTACGGTATGGACGTCTGGGGCCAAGGG
bcr_clone_110	TTCTGCCGACAAGTCCATCGGCACCGCCTATCTGCAGTGGACCAGCCTGAAAGCCTCGGACACCGCCATGTATTATTGTGCGAGACGTCTCGGTGGACACAGTTATGGCCTTGACCTCTGGGGCCAGGGA
bcr_clone_111	CCTCCTGACAGCCCCGCCTCCAGTTCCAGGTGTGGTTATTGTCAGGCGATGTCAGACTGTGGTGGATATAGTGGCTACGGGTTAGGCCCGGGCTTGGTGAGGGCTCTACTTTGACTACTGGGGCCAGGGA
bcr_clone_112	CCTCCCTGTTCCCTGGGAAGCTCCTCCTGACAGCCCCGCCTCCAGTTCCAGGTGTGGTTATTGTCAGGGGGTGCCAGGCCGTGGTAGAGATGGCTACAATTCTGATGCTTTTGATATCTGGGGCCAAGGG
bcr_clone_113	CAGCAAGAGGAGACTCGGTGACACCAGTCTCCTGTAGGGACAGGAGGATTTTGTGGGGGTTCGTGTCACTGTGAGCATATTGTGGTGGTGACTGCTATACAATTGGTACTTCGATCTCTGGGGCCGTGGC
bcr_clone_114	CCTCAGGTCAGCCCTGGACATCCCGGGTTTCCCCAGGCCTGGCGGTAGGTTTGAAGTGAGGTCTGTGTCACTGTGGTATCACTATGATAGTAGTGGTTATTAAGGGTGGTTCGACCCCTGGGGCTAGGGA
bcr_clone_115	CAAGCCCAGCCCCCACCCAGGAGGCCCCAGAGCACAGGGCGCCCCGTCGGATTCTGAACAGCCCCGAGTCACAGTGGGTATAACTGGAACTACGTACTACTACTACGGTATGGACGTCTGGGGCCAAGGG
bcr_clone_116	GGCCAGAGACCGCAAGAGGGGACTCAGTGACTCCCGCGGGGACAGGAGGATTTTGTGGGGGCTCGTGTCACTGTGAGGATATTGCAGTAGTTCCAGCTGCTATAACTGGTTCGACCCCTGGGGCCAGGGA
bcr_clone_117	GCCAGGCCAGAGCCAGCAAGAGGAGACTCGGTGACACCAGTCTCCTGTAGGGACAGGAGGATTTTGTGGGGGTTCGTGTCACTGTGAGCATATTGTGGTGGTAGACTGGTTCGACCCCTGGGGCCAGGGA
bcr_clone_118	CTCACTGTTTCTGCAAATGAACAGCCTGAGAGCCGAGGACACGGCTCTGTATTACTGTGCGAGCGACAACCTTAATTATTATGATAGTAGTGGTTATTATCGAGATCCTTTTGATATCTGGGGCCAAGGG
bcr_clone_119	GCTGTCTGGACCCTCCCTCTTCCCTGGGAAGCTCCTCCTGACAGCCCCGCCTCCAGGTTCAGGTGTGGTTATTGTCAGGGGGTGTCAGACTGTGGTGGATACCCCCCCAGCAAATATGTGGGGCCAGGGA
bcr_clone_120	CTCAAGAGATGACTCAGAAAACACACTCTATCTTCAAATGAACAGCCTGAAAAGCGAGGACACGGCCGTCTACTATTGTGCCTCAATAAGAGATCCGGTGACTTACTCCCTTAACTCTTGGGGCCGGGGA
bcr_clone_121	GGTCAGCCCTGGACATCCCGGGTTTCCCCAGGCCTGGCGGTAGGTTTGGGGTGAGGTCTGTGTCACTGTCTGTCCCCCCCAGAGAACCCGAGGGTTATTGGTCTGGTACTTCGATCTCTGGGGCCGTGGC
bcr_clone_122	CAAGTCCATCAGCACCGCCTACCTACAGTGGCGCAGCCTGAAGGCCTCGGGCACCGCCACATACTTTTGTGCGAGACTTTACAATTTTTGGAGTGGCTCCGACTATTACTTTGACTATTGGGGCCAGGGA
bcr_clone_123	GTGAGCCACAGCCGCCAGAGCCTCCACAGGAGACCCTACCCAGCAGCCCAGCCCCTACCCAGGAGGCCCCAGAGCTCAGGGCGCCTGGGTGGATTCTGAACAGCTGGGAGCTCCTATTAGGGGCCAGGGA
bcr_clone_124	CCAGGAGGCCCCAGAGCACAGGGCGCCCCGTCGGATTCTGAACAGCCCCGAGTCACAGTGGGTATAACAGGAACTATCGCGGGGGGGAAAAATCTACTACTTCTACGGTATGGACGACTGGGGCCAAGGG
bcr_clone_125	CAGGTCAGCCCCGGACATCCCGGGTTTCCCCAGGCTGGGCGGTAGGTTTGGGGTGAGGTCTGTGTCACTGTGGTATTACTATGGTTCGGGGAGTTACCGAAGGGGGTGGTTCGACCCCTGGGGCCAGGGA
bcr_clone_126	AGGCCAGAGCCAGCAAGAGGAGACTCGGTGACACCAGTCTCCTGTAGGGACAGGAGGATTTTGTGGGGGTTCGTGTCACTGTGAGCATATTGTGGTGGTGACTGCTACTGGGGGCGTCTGGGGCCAAGGG
bcr_clone_127	GCCAGCAAGAGGAGACTCGGTGACACCAGTCTCCTGTAGGGACAGGAGGATTTTGTGGGGGTTCGTGTCACTGTGAGCATATTGTGGTGGTGACTGCTTCCCTGATGCTTTTGATATCTGGGGCCAAGGG
bcr_clone_128	GACCCTCTCTATTCCCTGGGAAGCTCCTCCTGACAGCCCCGCCTCCAGCTCCAGGTGTGGTTATTGTCAGGGGGTGTCAGACTGTGGTGGATACAGCTATGGTTACGTTTTTGACTACTGGGGCCAGGGA
bcr_clone_129	ACAAAACCAAGGGGTGTTGAGCCCAGCAAGGGAAGGCCCCCAAACAGACCAGGAGGTTTCTGAAGGTGTCTGTGTCACAGTGGGGTATAGCAGCAGCTCCCTTTAATACTTTGACTACTGGGGCCAGGGA
bcr_clone_130	TGCCTCCTCAGGTCAGCCCCGGACATCCCGGGTTTCCCCAGGCTGGGCGGTAGGTTTGGGGTGAGGTCTGTGTCACTGTGGTATTACTATGGTTCGGGGAGTTATTCCATTTGACTACTGGGGCCAGGGA
bcr_clone_131	CCAAGTTGTGCTGAGCCCAGCAAGGGAAGGTCCCCAAACAAACCAGGAAGTTTCTGAAGGTGTCTGTGTCACAGTGGAGTATAACACCCCAAGAAAATAATACTACGGTATGGACGTCTGGGGCCAAGGG
bcr_clone_132	CCTCCTGACAGCCCCGCCTCCAGTTCCAAGTGTGGTTATTGTCAGGGGGTGCCAGGCCGTGGTAGAGATGGCTACAATTACGTTCGGGAACGGAAAACTGGATTAGTACTTTGACTACTGGGGCCAGGGA
bcr_clone_133	CCAAGGGGCGCTGACCCCAGCAAGGGAAGGCTCCCAAAGAGACGAGGACTTCTGAAGATGTCTGTATCACAGAGGGGAATACCAGTGGCTGGTCGACCACCCTCTTCCCTTTGACTACTGGGGCCAGGGA
bcr_clone_134	ACGCCTGGACCAGGGCCTGTGTGGGAAAGGCCTCTGGCCACACTCAGGGGCTTTTTGTGAAGGGCCCTCCTGCTGTGTGACTACGGTGGTAACCAAAGGGAGGGACTGGTTCGACCCCTGGGGCCAGGGA
bcr_clone_135	CCACAGGAGACCCCACCCAGCAGCCCAGCCCCTACCCAGGAGGCCCCAGACCTCAGGGCGCCTGGGTGGATTCTGAACAGCCCCGAGTCACGGTGGGTATAGTGGGAGCTATGGCTACTGGGGCCAGGGG
bcr_clone_136	GAGCCAGGCCAGAGCCAGCAAGAGGAGACTCGGTGACACCAGTCTCCTGTAGGGACAGGAGGATTTTGTGGGGGTTCGTGTCACTGTGAGCATATTGTGGTGGTGACTGCTATGGATTTGGGGCCAGGGA
bcr_clone_137	CAGAGCCAGCAAGAGGAGACTCGGTGACACCAGTCTCCTGTAGGGACAGGAGGATTTTGTGGGGGTTCGTGTCACTGTGAGCATATTGTGGTGGTGACTCTCCCCAAGATTTGACTACTGGGGCCAGGGA
bcr_clone_138	GTCCAAGAACCAGATCTCCCTGGAACTGAGGGCTGTGACCGCTGCGGACACGGCCGTATATTACTGTGCGAGACTCCGAATGCCGTTGGGTGCCTTCCCGTACTACGGTTTGGACGTCTGGGGCCAAGGG
bcr_clone_139	CACCATGACCGAGGACACATCTACAGACACAGCCTACATGGAGCTGAGCAGCCTGAGATCTGAAGACACGGCCGTCTATTACTGTGCAACTCTGTTTACTGTGGGAGCTCTTGACTACTGGGGCCAGGGA
bcr_clone_140	ACCCCACCCAGCAGCCCAGCCCCTACCCAGGAGGCCCCAGAGCTCAGGGCGCCTGGGTGGATTCTGAACAGCCCCGAGTCACGGTGGGTATAGTGGGAGCTACGTTTCGATGGACTACTGGGGCCAGGGA
bcr_clone_141	GCCCCGGACATCCCGGATTTCCCCAGGCTGGGCGGTAGGTTTGGGGTGAGGTCTGTGTCACTGTGGAATTAATATGGTTCGGGGAGCATACCTCGCCGACCCATGTGCTTTTGATATCTGGGGCCAAGGG
bcr_clone_142	CGACGCCAAGAATTCAGTGTCTCTGCAAATGAACAGCCTGAGGGACGAGGACACGGCCGTCTATTATTGTGTGAGAGAAGGGGCGGACAGTGACTGGTACTCCTCTGCCTATGACTACTGGGGCCAGGGA
bcr_clone_143	AGTAAGAGGGGACTCAGTGACTCCCGCGGGGACAGGAGGATTTTGTGGGGGCTCGTGTCACTGTGAGGATATTGTAGTAGTACCAGCTGCTATCAACTACTACTACGGTATGGACGTCTGGGGCCAAGGG
bcr_clone_144	AGGAGACCCCACCCAGCAGCCCAGCCCCTACCCAGGAGGCCCCAGAGCTCAGGGCGCCTGGGTGGATTCTGAACAGCCCCGAGTCACGGTGGGTATAGTGGGAGCTACCGGGGACTACTGGGGCCAGGGA
bcr_clone_145	AGCCCAGCCCCTACCCAGGAGGCCCCAGAGCTCAGGGCGCCTGGGTGGATTCTGAACAGCCCCGAGTCACGGTGGGTATAGTGGGAGCTTCTCAACCTACTACTACGGTCTGGACGTCTGGGGCCAAGGG
bcr_clone_146	CAGCAAGAGGAGACTCGGTGACACCAGTCTCCTGTAGGGACAGGAGGATTTTGTGGGGGTTCGTGTCACTGTGAGCATATTGTGGTGGTGCCTGCTATTCCTAGACGGACGTGGATACTGGGGCCAGGGA
bcr_clone_147	AGACAACGCCAAGAACTCCCTGTATCTGCAAATGAACAGTCTGAGAGTTGAGGACACGGCCCTGTACTACTGTGTAAAAGCCTTACGCAGTGGCTGGACTTTTGACGTATTTGATATCTGGGGCCACGGG
bcr_clone_148	CCCCGTCAAAGCCAGACAAAACCAAGGGGTGTTGAGCCCAGCAAGGGAAGGCCCCCAAACAGACCAGGAGGTTTCTGAAGGTGTCTGTGTCACAGTGGGGTATAGCAGCAGTTCAAAGTGGGGCCAGGGA
bcr_clone_149	CCTGCCCCCACCCAGGAGGCCCCAGAGTTCAGGGCGCCTGGTCGGATTCTGAACAGCCCCGAGTCACAGTGGGTATAACTGGAACGACGAAGATGGCTACTACTACGGTATGGACGTCTGGGGCCAAGGG
bcr_clone_150	GGCCCTCCCTGCTCCCTGGGAAGCTCCTCCTGACAGCCCCGCCTCCAGTTCCAGGTGTGGTTATTGTCAGGCGATGTCAGACTGTGGTGGATATAGTGGCTACGCGAGTTTTGACTACTGGGGCCAGGGA
bcr_clone_151	AGGTTTCCCCAGGCCTGCCGGTAGGTTTAGAATGAGGTCTGTGTCACTGTGGTATTACGATATTTTGACTGGTTATTATTGGTGGTGGTCAAACTACTACTACTACGGTATGGACGTCTGGGGCCAAGGG
bcr_clone_152	CATTTCCGTGGACACGTCCAAGAACCAGTTCTCCCTGAAGCTGAGGTCTGTGACCGACGCAGACACGGCTGTGTATTACTGTGCGAGAGATTACTACTACTACTCCGGTTTGGAAGTCTGGGGCCAAGGG
bcr_clone_153	AGACAAGACCAAGGGGCACTGACCCCAGCAAGGGAAGGCTCCCAAACAGACGAGGAGGTTTCTGAAGCTGTCTGTATCACAGTGGGGTATAGCAGTGGCTGGTATTTTTTGTGACTACTGGGGCCAGGGA
bcr_clone_154	GCCCCTGGCACAGCTGTCTGGACCCTCCCTGTTCCCTGGGAAGCTCCTCCTGACAGCCCCGCCTCCAGTTCCAGGTGTGGTTATTGTCAGGGGGTGTCAGACTGTGGTGGATATATACTGGGGCCAGGGA
bcr_clone_155	TGGACATCCCGGGTTCCCCCAGGCCTGGCGGTAGGTTTGGGGTGAGGTCTGTGTCACTGTGGTATCACGGTTTTTGGAGTGATTATTATACCTCTCATGTTACTATGACATGGACGTCTGGGGCCAAGGG
bcr_clone_156	GTTCCCTGGGAAGCTCCTCCTGACAGCCCCGCCTCCAGTTCCAGGTGTGGTTATTGTCAGGGGGTGCCAGGCCGTGGTAGAGATGGCCACAATCGGGAGGGTGTACTACTTTGACTACTGGGGCCAGGGA
bcr_clone_157	AAGGGGCACTGACCCCAGCAAGGGAAGGCTCCCAAACAGACGAGGAGGTTTCTGAAGCTGTCTGTATCACAGTGGGGTATAGTAGTTGCTGTCCAGGGAGGGCCACTGGTTCGACCCCTGGGGCCAGGGA
bcr_clone_158	AGGAGACCCCACCCAGCAGCCCAGCCCCTACCCAGGAGGCCCCAGAGCTCAGGGCGCCTGGGTGGATTCTGAACAGCCCCGAGTCACGGTGGGTATAGTGGGACCACTTAGCCCCCACTGGGGCCAGGGA
bcr_clone_159	TGTTGAGCCCAGCAAGGGAAGGCCCCCAAACAGACCAGGAGGTTTCTGAAGGTGTCTGTGTCACAGTGGGGTATAGCAGCAGCTGGTTCGAGCCCCCTGTGCATAGGGTATGGACGTCTGGGGCCAAGGG
bcr_clone_160	GAGTCGAGTCACCATATCAGTAGACACGTCCAAGAACCAGTTCTCCCTGAAGCTGAGCTCTGTGACCGCCGCGGACACGGCTGTGTATTACTGTGCGAGAGGACGCGGTCTGGACGTCTGGGGCCAGGGG
bcr_clone_161	GGGGTGTTGAGCCCAGCAAGGGAAGGCCCCCAAACAGACCAGGAGGTTTCTGAAGGTGTCTGTGTCACAGTGGGGTATAGCAGCAGCTGGTACCGACTACTACTACGGTATGGACGTCTGGGGCCAAGGG
bcr_clone_162	ACAAAACCAAGGGGTGTTGAGCCCAGCAAGGGAAGGCCCCCAAACAGACCAGGAGGTTTCTGAAGGTGTCTGTGTCACAGTGGGGTATAGCAGCAGCTGGTCTAGCTGGTTCGACCCCTGGGGCCAGGGA
bcr_clone_163	AGCCCTGGACATCCCAGGTTTCCCCAGGCCTGCCGGTAGGTTTAGAATGAGGTCTGTGTCACTGTGATATTACGATTTTTTGACTGGTTATTTGAGCGGGGTTTGGTGGTTCGACCCCTGGGGCCAGGGA
bcr_clone_164	CTCAGCCGACAAGTCCCTCAACACCGCCTACCTACAGTGGCGCAGCGTGAAGGCCTCGGACACCGCCATGTATTACTGTGCGAGCGGTGATCTCCCCCAGTATACTTATATGGACGTCTGGGGCCAAGGG
bcr_clone_165	CAGAGACAATTCCAAGAACACGTTGTATCTGCAAATGAGCAGCCTGAGAGCCGACGACACGGCTGTGTATTATTGTGCACTCTCGATCGGGGGCTACCGTAGTCGGCCATTTGACAACTGGGGCCAGGGA
bcr_clone_166	GTGAGCCACAGCCGCCAGAGCCTCCACAGGAGACCCCACCCAGCAGCCCAGCCCCTACCCAGGAGGCCCCAGAGCTCAGGGCGCCTGGGTGGATTCTGAACAGCTGGGAGCTCCTATTAGGGGCCAGGGA
bcr_clone_167	CCTGTTCCCTGGGAAGCTCCTCCTGACAGCCCCGCCTCCAGTTCCAGGTGTGGTTATTGTCAGGGGGTGCCAGGCCGTGGTAGAGATGGCTACAATTACGTATGAGTACTTCGATCTCTGGGGCCGTGGC
bcr_clone_168	GGCCCTGCTGCCTCCTCAGGTCAGCCCCGGACATCCCGGGTTTCCCCAGGCTGGGCGGTAGGTTTGGGGTGAGGTCTGTGTCACTGTGTTATTACTATGATTCGGGGAGTTACCCCCCTGGGGCCAGGGA
bcr_clone_169	AGCCGACAAGTCCATCAGTACCGCCTACCTGCAGTGGACTAGCCTGAAGGCCTCGGACACCGCCATGTATTACTGTGTGAGACCCTGGTTAGACTATGATAATAGTGGCCTTGACTACTGGGGCCAGGGA
bcr_clone_170	CCCACCCAGCAGCCCAGCCCCTACCCAGGAGGCCCCAGACCTCAGGGCGCCGGGGTGGATTCCGACCAGCCCCGAGTCACGGTGGGTATAGTGGGACCTACTACACTACTTTGACTACTGGGGCCAGGGA
bcr_clone_171	CCCACCCAGCAGCCCAGCCCCTACCCAGGAGGCCCCAGAGCTCAGGGCGCCTGGGTGGATTCTGAACAGCCCCGAGTCACGGTGGGTATAGTGGGAGCTCCCTCAACCGATCGACTACTGGGGCCAGGGA
bcr_clone_172	AGCCCCTACCCAGGAGGCCCCAGAGCTCAGGGCGCCTGGGTGGATTCTGAACAGCCCCGAGTCACGGTGGGTATAGTGGGAGCCGAAGGGGGTTTACTACTACTACGGTATGGACGTCTGGGGCCAAGGG
bcr_clone_173	ATTCGTCATCTCAAAAAATGATTCGGAAGACATGCTGTATCTCCACATGAATAGTCTTAAAACCGAGGACACAGGCCATTATTATTGTACCACAGACCCGTTCCTCCCTTTTGACTACTGGGGCCTGGGA
bcr_clone_174	GGAGACCCCACCCAGCAGCCCAGCCCCTCCCCAGGAGGCCCCAGAGCTCAGGGCGCCTGGGTGGATTCTGAACAGCCCCGAGTCACGGTGGGTATTGTGGGAGCTACTATTTGGCTACTGGGGCCAGGGA
bcr_clone_175	AGTCACCGTATCACTGGACACGTCCAAGAACCGGCTCTCCCTGAGTCTGACCTCTGTGACCACTGCGGACACAGGCGTTTATTATTGTGTGAGAGGGGACTCTGACTACTTTGACATCTGGGGCCAGGGG
bcr_clone_176	GGACATCCCGGGTGTCCCCAGGCTGGGCGGTAGGTTTGGGGTGAGGTCTGTGTCACTGTGGTATTACTATGGTTCGGGGAGTTATGGCTTCTTCTACTACTACTACGGTATGGACGTCTGGGGCCAAGGG
bcr_clone_177	GCCTCCACAGGAGACCCCACCCAGCAGCCCAGCCCCTACCCAGGAGGCCCCAGAGCTCAGGGCGCCTGGGTGGATTCTGAACAGCCCCGAGTCACGGTGGAGGCGACAAGGTGGCTACTGGGGCCAGGGA
bcr_clone_178	GACCCTCCCTGTTCCCTGGGAAGCTCCTCCTGACAGCCCCGCCTCCAGTTCCAGGTGTGGTTATTGTCAGGGGGTGCCAGGCCGTGGTAGAGATGGCTACAAACCTCATTTCGACCCCTGGGGCCAGGGA
bcr_clone_179	ACCCAGCAGCCCAGCCCCTACCCAGGAGGCCCCAGAGCTCAGGGCGCCTGGGTGGATTCTGAACAGCCCCGAGTCACGGTGGGTATAGTGGGAGCTATCAGGGGACTGGTTCGACCCCTGGGGCCAGGGA
bcr_clone_180	TCGGTGACACCAGTCTCCTGTAGGGACAGGAGGATTTTGTGGGGGTTCGTGTCACTGTGAGCATATTGTGGTGGTGACTGCCTAGACCTCTTTTTACTACTACTACGGTATGGACGTCTGGGGCCAAGGG
bcr_clone_181	ACAACCCGCTGGAATGCACAGTCTCAGCAGGAGAACAGACCAAAGCCAGCAAAAGGGACCTCGGTGACACCAGTAGGGACAGGAGGATTTTGTGGGGGCTCGTGTCACTGTGAGGATAGGTTGCCAGGGA
bcr_clone_182	AGAGCCAGCAAGAGGAGACTCGGTGACACCAGTCTCCTGTAGGGACAGGAGGATTTTGTGGGGGTTCGTGTCACTGTGAGCATATTGTGGTGGTGACTGCTATTCCTGGTTCGACCCCTGGGGCCAGGGA
bcr_clone_183	TCCGGAGCCCCTGAAGGAGACCCCGCCCACAAGCCCAGCCCCCACCCAGGAGGCCCCAGAGCACAGGGCGCCCCGTCGGATTCTGAACAGCCCCGAGTCACAGTGGGTCGGGGACTACTGGGGCCAGGGA
bcr_clone_184	TGAGCTCTGTGACCGCCGCGGACACGCCTGTCTGTGCGAACCGGGGGTGTTTGTAGTAGTCTTAGCAGACCTCGCCAGGATGCGGGGCCAGCAGTTCTACTACTCCGGTATGCACGTCTGGGGCCAAGGG
bcr_clone_185	CTCCTGACAGCCCCGCCTCCAGTTCCAGGTGTGGTTATTGTCAGGGGGTGCCAGGCCGTGGTAGAGATGGCTACAATTGCGTCTTCGTTTTTACTACTACTACTACGGTATGGACGTCTGGGGCCAAGGG
bcr_clone_186	GTCTCCTGTAGGGACAGGAGGATTTTGTGGGGGTTCGTGTCACTGTGAGCATATTGTGGTGGTGACTGCTATCCCCGTGGTTTTTGTTGTCCACGCTGACTACTGGTACTTCGATCTCTGGGGCCGTGGC
bcr_clone_187	GATTTTGTGGGGGCTCGTGTCACTGTGAGGATATTGTAGTAGTACCAGCTGCCGGCTGTATTACGATATTTTGACTGGTTATTACCCCCCGGGGTACTACTACTACGGTATGGACGTCTGGGGCCAAGGG
bcr_clone_188	CCTGAAGCTGAGCTCTGTGACCGCCGCGGACACGGCTGTGTATTATTGTGCGAGATGGAGGACTGTTACTACGGCTCGGAAATTTAAATTTACTACTGACTACTACGGTATGGACGTCTGGGGCCAAGGG
bcr_clone_189	CCAGCCCCTACCCAGGAGGCCCCAGAGCTCAGGGCGCCTGGGTGGATTCTGAACAGCCCCGAGTCACGGTGGGGATAGTGGGAGCTACGCCTACTGCTACTACTACGGTATGGACGTCTGGGGCCAAGGG
bcr_clone_190	CAGGAGAGCCAGGCCAGAGCCAGCAAGAGGAGACTCGGTGACACCAGTCTCCTGTAGGGACAGGAGGATTTTGTGGGGGTTCGTGTCACTGTGAGCATATTGTGGTGGCAACCAGCACTGGGGCCAGGGC
bcr_clone_191	AAAGCCAGACAAAACCAAGGGGTGTTGAGCCCAGCAAGGGAAGGCCCCCAAACAGACCAGGAGGTTTCTGAAGGTGTCTGTGTCACAGTGGGGTATAGCAGCAGTGGACTTTGACTACTGGGGCCAGGGA
bcr_clone_192	TCCTCCTGACAGCCCCGCCTCCAGTTCCAAGTGTGGTTATTGTCAGGGGGTGCCAGGCCGTGGTAGAGATGGCTACAATTACGTTCGGGAACGGAAAACTGGATACTACTTTGACTACTGGGGCCAGGGA
bcr_clone_193	CAACGCCAAGAAGGCCCTGTATTTGCAAATGAACAGTCTGAGACCTGAGGACACGGCCGTGTATTACTGTACAAAAGATATTGTAGAACTGCCAAATGGTTTGGGAGGTATGGACGTCTGGGGCCAAGGG
bcr_clone_194	CTCCAGAGACAACGCCAAGAACTCCCTGTATCTGCAAATGAACAGTCTGAGAGCTGAGGACACGGCCTTGTATTACTGTGCAAGGGGCTACGGTGACTATGTAGGCTACTTTGACTACTGGGGCCAGGGA
bcr_clone_195	CTGTTCCCTGGGAAGCTCCTCCTGACAGCCCCGCCTCCAGTTCCAGGTGTGGTTATTGTCAGGGGGTGCCAGGCCGTGGTAGAGATGGCTACAATTGGGAGGGGGCTAATTTGACTACTGGGGCCAGGGA
bcr_clone_196	GCCCTCCCCATGGGGCCCTGCTGCCTCCTCAGGTCAGCCCCGGACATCCCGGGTTTCCCCAGGCTGGGCGGTAGGTTTGGGGTGAGGTCTGTGTCACTGTGGTATTACTATGGTTCGGGGCCGCCAGGGA
bcr_clone_197	CCTCAGGTCAGGCCTGGACATCCCGGCTTTCCCCAGGCCTGGCGGTCGGTTTGGGGTGACGTCTGTGTCAATGTAGTATTACGACTTCTGGAGTAATTCTTCGACTGAAGATTACTACTGGGGCCAGGGA
bcr_clone_198	AGGAGACCCCACCCAGCAGCCCAGCCCCTACCCAGGAGGCCCCAGAGCTCAGGGCGCCTGGGTGGATTCTGAACAGCCCCGAGTCACGGTGGGTATAGTGGGAGCTGGGAGGGCCTACTGGGGCCAGGGA
bcr_clone_199	ACAGCTGTCTGGACCCTCCCTCTTCCCTGGGAAGCTCCTCCTGACAGCCCCGCCTCCAGTTCCAGGTGTGGTTATTGTCAGGGGGTGTCAGACTGTGGTGGATACAGCTATGCCCTACTGGGGCCAGGGA
bcr_clone_200	CAGAGCCAGCAAGAGGAGACTCGGTGACACCAGTCTCCTGTAGGGACAGGAGGATTTTGTGGGGGTTCGTGTCACTGTGAACATATTGTGGTGGTGACTGGGGTTTGGGGTTGACTACTGGGGCCAGGGA
bcr_clone_201	GTCCAGGAACCAGTTCTCCCTGATCCTGAACTCTGTGACCGCCGCAGACACGGCCGTGTATTTCTGTGCGCGACTGCTTTATGGTTCGGGGAGTTTCATAGCCAGGCATCCGGACGTCTGGGGCCAGGGG
bcr_clone_202	AGGAGACCCCACCCAGCAGCCCAGCCCCTACCCAGGAGGCCCCAGAGCTCAGGGCGCCTGGGTGGATTCTGAACAGCCCCGAGTCACGGTGGGTATAGTGGGAGCCCATGATGACTACTGGGGCCAGGGA
bcr_clone_203	TCCGTCAAGGCAGACAAGACCAAGGGGCACTGACCCCAGCAAGGGAAGGCTCCCAAACAGACGAGGAGGTTTCTGAAGCTGTCTGTATCACAGTGGGGTATGGGGTGCTTTTGATATCTGGGGCCAAGGG
bcr_clone_204	AGCCTCCACAGGAGACCCCACCCAGCAGCCCAGCCCCTACCCAGGAGGCCCCAGAGCTCAGGGCGCCTGGGTGGATTCTGAACAGCCCCGAGTCACGGTGGGTATAGTGGGAGCTACTCGCTGCCAGGGA
bcr_clone_205	AAGACCAAGGGGCACTGACCCCAGCAAGGGAAGGCTCCCAAACAGACGAGGAGGTTTCTGAAGCTGTCTGTATCACAGTGGGGTATAGCAGTGGCTGGTCCAAAGTACCCAGAGTTACTGGGGCCAGGGA
bcr_clone_206	CGACAAGTCCATCAACACCGCCTATCTGCAGTGGAGCAGCCTGAAGGCCTCGGACACCGCCATGTATTATTGTGTGAGACACGGCGTTCGGGGAGTTATTATCACACACCCGGCCTACTGGGGCCAGGGA
bcr_clone_207	CTCCGCCGACAGGTCCCTCAACACCGTCTACCTACAGTGGCGCAGCGTGAAGGCCTCGGACACCGCCATCTATTACTGTGCGAGCGGTGATCTCCCCCAGTATCCATATATGGAGGTCTGGGGCCAAGGG
bcr_clone_208	CCCAGCCCCTAGCCAGGAGGCCCCAGAGCTCAGGGCGCCTGGGTGGATTCTGAACAGCCCCGAGTCACGGTGGGTATAGTGGGAGCCGCCTCCCGAACCGAATTACGGTATGGACGTCTGGGGCCAAGGG
bcr_clone_209	CCTCCACAGGAGACCCCTCCCAGCAGCCCAGCCCCTACCCAGGAGGCCCCAGACCTCAGGGCGCCTGGGTGGATTCTGAACAGCCCCGAGTCACGGTGCTCATATACCGCCGGATATCTGGGGCCAAGGG
bcr_clone_210	CCCTGTTCCCTGGGAAGCTCCTCCTGACAGCCCCGCCTCCAGTTCCAGGTGTGTTTATTGTCAGGGGGTGCCAGGCCGTGGCAGAGATGGCACCGGGGCAATTAGGTGGTTCGACCCCTGGGGCCAGGGA
bcr_clone_211	GTCAGCCCTGGACATCCCGGGTTTCCCCAGGCCTGGCGGTAGGTTTGAAGTGAGGTCTGTGTCACTGTGGTATTACTATGATAGTAGTGGTTATTAAACGTCCTGGTACTTCGATCTCTGGGGCCGTGGC
bcr_clone_212	AGACCCCACCCAGCAGCCCAGCCCCTACCCAGGAGGCCCCAGAGCTCAGGGCGCCTGGGTGGATTCTGAACAGCCCCGAGTCACGGTGGGTATAGTGGGAACTACGTGGTTAGTCTACTGGGGCCAGGGA
bcr_clone_213	CCCTCAGGTCAGCCCTGGGCATCCCGGGTTTCCCCAGGCCTGGCGGTACGTTTGGGGTGAGGTCTGCGTCACTGTGATTTCACGATTTTTAGAGTGATTATGGTCGCTGTGTGACCCCTGGGGCCAGGGA
bcr_clone_214	CTCCTCCGGTCAGCCCTGGACATCCCAGGTTTCCCCAGGCCTGCCGGTAGATTTAGAGTGAGGTCTGTGTCACTGTGATGTTACCATATTTTGACTGGTTATTATAATGGATGACTACTGGGGCCAGGGA
bcr_clone_215	TCCCGGGTTTCCCCGGGCCTGGCGGTAGGTTTGGGGTGAGGTCTGTGTCACTGTGGTTTTACGATTTCTGGAGTGGTAATTAGTTTGTTCCCAACAATAGACCAACGGTATGGACGTCTGGGGCCAAGGG
bcr_clone_216	CCCGCCCACAAGCCCAGCCCCCACCCAGGAGGCCCCAGAGCACAGGGCGCCCCGTCGGATTCTGAACAGCCCCGAGTCACAGTGGGTATAACTGGAACTTTAAGCCTGGTTCGACCCCTGGGGCCAGGGA
bcr_clone_217	ACCCAGCAAAAGGGACCTCGGTGACACCAGTAGGGACAGGCGGATTTTGTGGGGGCTCGTGTCACTGTGAGGATATTGTCGTGGTGGTAGCTGCTACTCGAACTACGGTATGGACGTCTGGGGCCAAGGG
bcr_clone_218	GGAACTAGCCAGAGACAGCAAGAGGGGACTCAGTGACTCCCGCGGGGACAGGAGGATTTTGTGGGGGCTGGTGTCACTGTGAGGATACAGTAGTAACGCCAGCTGCCTCTTTGACTACTGGGGCCAGGGA
bcr_clone_219	CAGAGACAAATCCAAGAACACGGTGTATATTGAAATGAACGAACTGAGAGCCGACGACACGGCTGTCTATTACTGTGCGAGAAGGGACTACTATGAAAGTAGGGGTGCTTTTGATATCTGGGGCCAAGGG
bcr_clone_220	GGTCACCATGTCAGTCGACAAGTCCACCAGCACCGCCTTCCTGCAGTGGACCAGCCTGAAGGCCTCGGACAGCGCCATGTATTATTGTGCGAGACGAGGTTCCAGTGTGGGTGACAACTGGGGCCAGGGA
bcr_clone_221	GAAGCTCCTCCTGACAGCCCCGCCTCCAGTTCCAGGTGTGGTTATTGTCAGGGGGTGTCAGACTGTGGTGGATACAGCTATGGTTACGTCCTCCCCGTGAGGGCGTTACTTTGACTACTGGGGCCAGGGA
bcr_clone_222	AGTCTCAGCAGGAGAACAGACCAAAGCCAGCAAAAGGGACCTCGGTGACACCAGTAGGGACAGGAGGATTTTGTGGGGGCTCGTGTCACTGTGAGGATATTGTAGAGGGGGCGACCCCTGGGGCCAGGGA
bcr_clone_223	CTCCTCAGGTCAGCCCCGGACATCCCGGGTTTCCCCAGGCTGGGCGGTAGGTTTGGGGTGAGGTCTGTGTCACTGTGGTATTACTATGGTTCGGGGCCCAAGGCATAGCTTTGACTACTGGGGCCAGGGA
bcr_clone_224	AGGGCAGCCAAGTCCAGGAGGCGCGCTGAGCCCAGCAAGGGAAGGCCCCCAAACAATCCAGGAGGTTTCTGAAGCTGTCTGTGTCACAGTCGGGTATAGCAGCGGCCGAGGTGACTACTGGGGCCAGGGA
bcr_clone_225	GCCTCCTCAGGTCAGCCCCGGACATCCCGGGTTTCCCCAGGCTGGGCGGTAGGTTTGGGGTGAGGTCTGTGTCACTGTGGTATTACTATGGTTCGGGGAGTTATTTCTCAATGACTACTGGGGCCAGGGA
bcr_clone_226	TCCAAGAGGCGCGCTGAGCCCAGCAAGGGAAGGCCCCCAAACAAACCAGGAGGTTTCTGAAGCTGTCTGTGTCACAGTCGGATAGCAGCGGTCTCCCTTTCAACGACCCTTTGACTACTGGGGCCAGGGA
bcr_clone_227	CCAGCCCCTACCCAGGAGGCCCCAGAGCTCAGGGCGCCTGGGTGGATTCTGAACAGCCCCGAGTCACGGTGGGGATAGTGGGAGCTACGCCTACTACTACTACTACGGTATGGACGTCTGGGGCCAAGGG
bcr_clone_228	CTCCAGAGACAACGCCAAGAATTCACTCTATCTGCAAATGAATAGCCTGAGAGCCAATGACACGGCTGTCTATTACTGTGCGAGAACTCCTCATTACGATTTTTGGACAGGGGACGTCTGGGGCCAAGGG
bcr_clone_229	CTCCTCCGGTCAGCCCTGGACATCCCAGGTTTCCCCAGGCCTGCCGGTAGGTTTAGAATGAGGTCTGTGTCACTGTGGTATTACGATATTTTGACTGGTTACCAACTGGTTCGACCCCTGGGGCCAGGGA
bcr_clone_230	CTGGAAAACATAGTATCGGCAGGAGAACTAGCCAGACACAGCAAGAGGGGACTCAGTGACTCCCGCGGGGACAGGAGGATTTTGTGGGGGCTCAGCTGCTAACAACTGGTTCGACCCCTGGGGCCAGGGA
bcr_clone_231	GCCAAGTCCAAGAGGCGCGCTGAGTTCAGCAAGGGAAGGCCCCCAAAAAAACCAGGAGGTTTCTGAAGCTGTCTGTGTCACAGTCGGGTATAGTAGCGGGCCGGATACTCTTGATCTCTGGGGCCAAGGG
bcr_clone_232	ACTGACCCCAGCAAGGGAAGGCTCCCAAACAGACGAGGAGGTTTCTGAAGCTGTCTGTATCACAGTGGGGTATAGCAGTGGCTGGTACGAGGATCAGCCCGGGAGGTACTTTGACTACTGGGGCCAGGGA
bcr_clone_233	AACCAAGGGGTGTTGAGCCCAGCAAGGGAAGGCCCCCAAACAGACCAGGAGGTTTCTGAAGGTGTCTGTGTCACAGTGGGGTATAGCAGCAGCTGGGCCACCTAACTACTTTGACTACTGGGGCCAGGGA
bcr_clone_234	TCCTGAACAGCCAAGTCCAAGAGGCGCGCTGAGCCCAGCAAGGGAAGGCCCCCAAAGAAATCAGGGGGTTTTTGAAGTTGTCTGTGTCACAGTCGGGTATATAAGCGCCTCCTCGGTCTGGGGCCAGGGA
bcr_clone_235	GGCCCTGCTGCCTCCTCAGGTCAGCCCCGGACATCCCGGGTTTCCCCAGGCTGGGCGGTAGGTTTGGGGTGAGGTCTGTGTCACTGTGTTATTACTATGGTTCGGGGAGTTACCCCCCTGGGGCCAGGGA
bcr_clone_236	GCCAGAGACAGCAAGAGGGGACTCAGTGACTCCCGCGGGGACAGGAGGATTTTGTGGGGGCTCGTGTCACTGTGAGGATATTGTAGTAGTACCAGCTGCCAAATACTGGTTCGACCCCTGGGGTCAGGGA
bcr_clone_237	GGGCCCTCCCTGCTCCCTGGGAAGCTCCTCCTGACAGCCCCGCCTCCAGTTCCAGGTGTGGTTATTGTCAGGCGATGTCAGACTGTGGTGGATATAGTGACTACCGGAGGTTGACTACTGGGGCCAGGGA
bcr_clone_238	GGGAAGCTCCTCCTGACAGCCCCGCCTCCAGTTCCAGGTGTGGTTATTGTCAGGGGGTGCCAGGCCGTGGTAGAGATGGCTACAATTAAGGGATTACTACGACTACGGTATGGACGTCTGGGGCCAAGGG
bcr_clone_239	CCGGACATCCCGGGTTTCCCCAGGCTGGGCGGTAGGTTTGGGGTGAGGTCTGTGTCACTGTGGTATTACTATGGTTCGGGGAGTTATTATAATTGTCTACTACTACGGTATGGACGTCTGGGGCCAAGGG
bcr_clone_240	AGCCCTGGACATCCCGGGTTTCCCCAGGCCTGGCGGTAGGTTTGAAGTGAGGTCTGTGTCACTGTGGTATTACTATGATAGTAGTGGTGATTACTCCTGGTACTACGGTATGGACGTCTGGGGCCAAGGG
bcr_clone_241	CCTCAGGTCAGCCCTGGACATCCCGGGTTTCCCCAGGCCAGATGGTAGGTTTGAAGTGAGGTCTGTGTCACTGTGGTATTATGATTACGTTTGGGGGAGTTATCGTTATAAGGGCTACTGGGGCCAGGGA
bcr_clone_242	GAACTAGCCAGAGACAACAAGAGGGGACTCAGTGACTCCCGCGGGGACAGGAGGATTTTGTGGGGGCTCGTGTCACTGTGAGGATATTGTAGTAGTACCAGCTGCTCCATGGGACTACTGGGGCCAGGGA
bcr_clone_243	CTGGACATCCCGGGTTTCCCCAGGCCTGGCGGTAGGTTTGGGGTGAGGTCTGTGTCACTGTGGTATTACGATTTTTGGAGTGGTTACCCACCTCTACTACTACTACGGTATGGACGTCTGGGGCCAAGGG
bcr_clone_244	CACCATCTCAGCCGACGAGTCCATCAGAACCGCCTACCTACACTGGACCAGCCTGAAGGCGGCGGACACCGCCATCTATTTCTGTGCGAACTCAGGGGGAGGGGGAGTACTTGAGTCCTGGGGCCAGGGA
bcr_clone_245	AGAGGCGCGCTGAGCCCAGCAAGGGACGGCCCCCAAACAAACCAGGAGGTTTCTGAAGCTGTCTGTGTCACAGTCGGGTATAGCAGCGGCTACGTGATTTGTTTGATGGTTCGACCCCTGGGGCCAGGGA
bcr_clone_246	GACCCCACCCAGCAGCCCAGCCCCTACCCAGGAGGCCCCAGAGCTCAGGGCGCCTGGGTGGATTCTGAACAGCCCCGAGTCACGGTGGGTATAGTGGGAGCTCTACGGTATGGACGTCTGGGGCCAAGGG
bcr_clone_247	CGACTTGTCCATCAGTACCGCCTACCTGCAGTGGAGCAGCCTGAGGGCCTCGGACACCGCCACATATTACTGTGCGAGACGGAGTGGGAGTTTGATTGACAGGCGATACTTTGACCACTGGGGCCAGGGA
bcr_clone_248	CAGCCCTGGACATCCCGGGTTTCCCCAGGCCTGGCGGTAGGTTTGAAGTGAGGTCTGTGTCACTGTGGTATTACTATGATAGTAGTGGCTATTACTACGATCGATTTTCTTTGACTACTGGGGCCAGGGA
bcr_clone_249	CTCCAGAGACGACGCCAAGGGCTCAGTGTATCTGCACTTGAAGAGCCTGAGAGACGAGGACACGGCTCTATATTCTTGTGCGCGAGATACGGGCAGCAGTGCCCATGCCTTTGATATCTGGGGCCACGGG
bcr_clone_250	GAGACCCCACCCAGCAGCCCAGCCCCTACTCAGGAGGCCCCAGAGCTCAGGGCGCCTGGGTGGATTCTGAACAGCCCCGAGTCACGGTGGGTATAGTGGGAACTACACAACGGACTACTGGGGCCAGGGA
bcr_clone_251	AGACACAGGCTATGTGGACCCTGTTAGGGGCCGATGCTCCATCTCCAGAGACAACGTCAAGAACTCCCTGCATCTGCAGATGAACAGTCTGCGAGTTGAGAAAACATTTCACGATTCGACCGCGTAGGGA
bcr_clone_252	CTCCAAGGGCACGTCCAAAAACCAGGTGGTCCTTACAATGACCAACATGGACCTTGTGGACACAGCCACATATTACTGTGCACGGGTGTGGACACCAATATATCACGCTGCGGACGTCTGGGGCCAAGGG
bcr_clone_253	CCCAGCCCCTACCCAGGAGGCCCCAGAGCTCAGGGCGCCTGGGTGGATTCTGAACAGCCCCGAGTCACGGTGGGTATAGTGGGAGCTACTAGACTACTAGTACTACGGTATGGACGTCTGGGGCCAAGGG
bcr_clone_254	AGAGGCGCGCTGAGCCCAGCAAGGGAAGGCCCCCAAACAAACCAGGAGGTTTCTGAAGCTGTCTGTGTCACAGTCGGGTATAGCAGCGGCTATTTCGGAATACTACGGTATGGACGTCTGGGGCCAAGGG
bcr_clone_255	CTCCAGAGACAACGCCAAGAACTCCCTGTATCTGCAAATGAACAGTCTGAGAGCTGAGGACACGGCCTTGTATTACTGTGCAAAAGATATAGCTGGCTACGGTGACTTCCCTGACTACTGGGGCCAGGGA
bcr_clone_256	CACCAGTCTCCTGTAGGGACAGGAGGATTTTGTGGGGGTTCGTGTCACTGTGAGCATATTGTGGTGGTGACTGCTAATCCCCCTTATATTTTGGTACTACTACTACGGTATGGACGTCTGGGGCCAAGGG
bcr_clone_257	ACATCCCGGGTTTCCCCAGGCTGGGCGGTAGGTTTGGGGTGAGGTCTGTGTCACTGTGGTATTACTATGGTTCGGGGAGTTTAGCGACGGGGTCGGGTAGGAAAACAAATCTAGCTACTGGGGCCAGGGA
bcr_clone_258	CACTGACCCCAGCAAGGGAAGGCTCCCAAACAGACGAGGAGGTTTCTGAAGCTGTCTGTATCACAGTGGGGTATAGCAGTGGCTGGTTCTTTACTACTACTACTACGGTATGGACGTCTGGGGCCAAGGG
bcr_clone_259	TCGAGTCACCATATCAATAGACATGTCGAAGAGTCAGTTTTACCTGAAACTGACCTCTATGACCGCCGCGGACACGGCCGTGTATCACTGTACGAGAGGAAATGGCTGGTATGACCCCTGGGGCCAGGGA
bcr_clone_260	TCAGCAGGAGAGCCAGGCCAGAGCCAGCAAGAGGAGACTCGGTGACACCAGTCTCCTGTAGGGACAGGAGGATTTTGTGGGGGTTCGTGTCACTGTGAGCATATTGTGGTGGTGACTGCTATCTAAGGGA
bcr_clone_261	CAGGGTTGAGGGATGATCCGTCAAGGCAGACAAGACCAAGGGGCACTGACCCCAGCAAGGGAAGGCTCCCAAACAGACGAGGAGGTTTCTGAAGCTGTCTGTATCACAGTGGGCCGACTGGGGCCAGAGA
bcr_clone_262	CAACATTGCCTACTTGCAGTGGAGTAGTCTGAAGGTCACGGACACGGCCATGTATTATTGTGCGAGAATAAGTAGTGGCCACGATTCTTGGGAGTGGTCCCACTACGGTATGGACGTGTGGGGCCAAGGG
bcr_clone_263	AGCAGCCCAGCCCCTACCCAGGAGGCCCCAGAGCTCAGGGCGCCTGGGTGGATTCTGAACAGCCCCGAGTCACGGTGGGTATAGTGGGAGCTACTACCTTATTTCGGGGTTTGACTACTGGGGCCAGGGA
bcr_clone_264	CCTCAGAGCCCTGCTGCCTCCTCCGGTCAGCCCTGGACATCCCAGGTTTCCCCAGGCCTGCCGGTAGGTTTAGAATGAGGTCTGTGTCACTGTGGTATTACGATATTTTCCGACTACTGGGGGCCAGGGA
bcr_clone_265	GAGACCCCACCCAGCAGCCCAGCCCCTACCCAGGAGGCCCCAGAGCTCAGGGCGCCTGGGTGGATTCTGAACAGCCCCGAGTCACGGTGGGTATAGTGGGAGCTACTACTTTGACTACTGGGGCCAGGGA
bcr_clone_266	AGCCAGCAAGAGGAGACTCGGTGACACCAGTCTCCTGTAGGGACAGGAGGATTTTGTGGGGGTTCGTGTCACTGTGAGCATATTGTCACACGCGACCTACTACTACGGTATGGACGTCTGGGGCCAAGGG
bcr_clone_267	AGCACAGCCTACATGGAGCTGAGCAGTCAGAGATCTGAGGACATAGATGTGTAGTACTGTGCGAGAAGTGCCGGCTAGGATATTGTAGTAGTACCAGCTGCTATATTAGTTTGACTACTGGGGCCAGGGA
bcr_clone_268	GAGGGGACTCAGTGACTCCCGCGGGGACAGGAGGATTTTGTGGGGGCTCGTGTCACTGTGAGCATATTGTAGTAGTACCAGCTGCTAATCCCACTACTACTACTACGGTATGGACGTCTGGGGCCAAGGG
bcr_clone_269	CCGCCCACAAGCCCAGCCCCCACCCAGGAGGCCCCAGAGCTCAGGGCGCCCCGTCGGATTCCGAACAGCCCCGAGTCACAGCGGGTATAACCGGAACCACCTCCCGGTGGTTGACTACTGGGGCCAGGGA
bcr_clone_270	GTCAGCCCTGGACATCCCGGGTTTCCCCAGGCCTGGCGGTAGGTTTAAAGTGACGTCTGTGTCACTGTAGTATTACTTCCTAGACCCATCCGACTACTAGTATTCCAATATGGACGTCTGGGGCCAGGGG
bcr_clone_271	ATCAGCAGACACGTCCGAGAAGCGGCTCTCCCTGAGACTGACTTCTGTGACCGCCGCGGACTCGGCTGTCTATTACTGTGCGAGAGGCCCCCATTGGGACTGGCCATTGGCTACCTACTGGGGCCAGGGA
bcr_clone_272	CAGACAAGACCAAGGGGCAATGACCCCAGCAAGGGAAGGCTCCCAAACAGACGAGGAGGTTTCTGAAGGTGTCTGTATCACAGTGGGGGACAGCAGTGGCTGGTCTTACTTTGACTACTGGGGCCAGGGA
bcr_clone_273	CAGGAGACCCCACCCAGCAGCCCAGCCCCTACCCAGGAGGCCCCACAGCTCAGGGCGCCTGGGTGGATTCTGAACAGCCCCGAGTCACGGTGGGTATAGTGGGAGCTACTTACGGGGCCATGGCCAGGGA
bcr_clone_274	CCACAGGAGACCCCACCCAGCAGCCCAGCCCCTACCCAGGAGGCCCCAGAGCTCAGGGCGCCTGGGTGGATTCTGAACAGCCCCGAGTCACGGTGGGTATAGTGGGAGCCGTGGGTACTGGGGCCAGGGA
bcr_clone_275	AGACCCCACCCAGCAGCCCAGCCCCTACCCAGGAGGCCCCAGAGCTCAGGGCGCCTGGGTGGATTCTGAACAGCCCCGAGTCACGGTGGGTATAGTGGGAGCTACTACCTTTGACTACTGGGGCCAGGGA
bcr_clone_276	CAAGAGGGGACTCAGTGACTCCCGCGGGGACAGGAGGATTTTGTGGGGGCTCGTGTCACTGTGAGGATATTGTAGTAGTACCAGCTGCCATGCCCCCAAGTACAACTGGTTCGACCCCTGGGGCCAGGGA
bcr_clone_277	CAAGTCCACCAGAACCGCCTACCTGCAGTGGAGCAGAGTGAAAGCCTCGGACACCGCCATATATTACTGTGCGAGACACAGACGCGAGAATTACTCTGGTTCGGGGAGCCACGACTACTGGGGCCAGGGA
bcr_clone_278	AGCCCAGCCCCTACCCAGGAGGCCCCAGAGCTCAGGGCGCCTGGGTGGATTCTGAACAGCCCCGAGTCACGGTGGGTATAGTGGGAGCTACTCAACCTACTACTACGGTATGGACGTCTGGGGCCAAGGG
bcr_clone_279	CAGAGCCAGCAAGAGGAGACTCGGTGACACCAGTCTCCTGTTGGGACAGGAGGATTTTGTGGGGATTCGTGTCACTGTGAGCATATTGTGGTGGTGACTGCTGTAGGCTTTTGATATCTGGGGCCAAGGG
bcr_clone_280	AGACCAAGGGGCACTGACCCCAGCAAGGGAAGGCTCCCAAACAGACGAGGAGGTTTCTGAAGCTGTCTGTATCACAGTGGGATATAGCAGTGGCTGGTACATCGGGTGGTTCGACCCCTGGGGCCAGGGA
bcr_clone_281	GGTCAGCCCTGGACATCCCGGGTTTCCCCAGGCCTGGCGGTAGGTTTGAAGTGAGGTCTGTGTCACTGTGGTATTACTATGATAGTAGTGGTTATTACTACAGTGGTGGTTCGACCCCTGGGGCCAGGGA
bcr_clone_282	GGAGACCCCACCCAGCAGCCCAGCCCCTACCCAGGAGGCCCCAGAGCTCAGGGCGCCTGGGTGGATTCTGAACAGCCCCGAGTCACGGTGGGGATAGTGGGAGCTGGTCTTTGACTACTGGGGCCAGGGA
bcr_clone_283	GTCAGCCCCGGACATCCCGGGTTTCCCCAGGCTGGGCGGTAGGTTTGGGGTGAGGTCTGTGTCATTGTGGTATTACTATGGTTCGGGGAGTCATAAAAGCTACTGGTACTTCGATCTCTGGGGCCGTGGC
bcr_clone_284	ACCCAGCAGCCCAGCCCCTACCCAGGAGGCCCCAGAGCTCAGGGCGCCTGGGTGGATTCTGAACAGCCCCGAGTCACGGTGGGTATAGTGGGAGCTACGGCTTAATGCTTTTGATATCTGGGGCCAAGGG
bcr_clone_285	ACCCCACCCAGCAGCCCAGCCCCTACCCAGGAGGCCCCAGAGCTCAGGGCGCCTGGGTGGATTCTGAACAGCCCCGAGTCACGGTGGGTATAGTGGGAGCTACTAGACCCTTGACTACTGGGGCCAGGGA
bcr_clone_286	AGGGCAGCCAAGTCCAAGAGGCGCGCTGAGCCCAACAAGGGAAGGCCCCCAAACAAACCAGGAGGTTTCTGAAGCTGTCTGTGTCACAGTCGGGTATTTCAGCGGCTACTTTGACTACTGGGGCCAGGGA
bcr_clone_287	ACCCAGGAGGCCCCAGAGCTCAGGGCGCCTGGGTGGATTCTGAACAGCCCCGAGTCACGGTGGGTATAGTGGGAGCTACGTTAAGGCCATGGACTACTACTACTACAATATGGACGTCTGGGGCCAAGGG
bcr_clone_288	CCCCACCCAGCAGCCCAGCCCCTACCCAGGAGGCCCCAGAGTTCAGGGCGCCTGGGTGGATTCTGAACAGCCCCGAGTCACGGTGGGCATAGTGGGAGGTACCCCACCGGGGCCCGACTGGGGCCAGGGA
bcr_clone_289	CCGGTTCACCACCTCCAGGGACAATGCCAAGAACACGGTGTATCTGCAAATGAACAGCCTGAAAGGCGAGGACACGGCCGTTTATTACTGTGCGAATGGCCGCAATTGGTTCGACCCCTGGGGCCAGGGA
bcr_clone_290	CTGTCTGGGCCCTCCCTGCTCCCTGGGAAGCTCCTCCTGACAGCCCCGCCTCCAGTTCCAGGTGTGGTTATTGTCAGGCGATGTCAGACTGTGGTGGATATAGTTACCCTTTGACTACTGGGGCCAGGGA
bcr_clone_291	CAAGAGGGGACTCAGTGACTCCCGCGGGGACAGGAGGATTTTGTGGGGGCTCGTGTCACTGTGAGGATATTGTAGTAGTACCAGCTGCCCCTCGGCCTACTACTACGGTATGGACGTCTGGGGCCAAGGG
bcr_clone_292	CTGGACCCTCCCTCTTCCCTGGGAAGCTCCTCCTGACAGCCCCGCCTCCAGTTCCAGGTGTGGTTATTGTCAGGGGGTGTCAGACTGTGGTGGATACGGGGCGGGCCCGTTCGACCCCTGGGGCCAGGGA
bcr_clone_293	AAAGGGACCTCGGTGACACCAGTAGGGACAGGAGGATTTTGTGGGGGCTCGTGTCACTGTGAGGATATTGTAGTGGCGGTCGCAGTTAAGCGAATACCACTGCTACGGTATGGTCGTCTGGGGCCAAGGG
bcr_clone_294	TGCTGCCTCCTCAGGTCAGCCCTGGACATCCCGGGTTTCCCCAGGCCTGGCGGTAGGTTTGAAGTGAGGTCTGTGTCACTGTGGTATTACTATGATAGTAGTGGTTATTCCTGACTACTGGGGCCAGGGA
bcr_clone_295	CAGCCCCGCCTCCAGTTCCAGGTGTGGTTATTGTCAGGGGGTGCCAGGCCGTGGTAGAGATGACTACAATCTGAGGACCCTGGCTTGAGCCAACAGCCAAATTAGGTACTTTGACTACTGGGGCCAGGGA
bcr_clone_296	CAATGCCAACAACGCGCTTTTTCTGCAAATGAGTGGCCTGAGAGCCGAGGACACGGCCACATACTACTGTGCGAAAGCCCCATGTACTGGTGGCAGCTGTGCCTTTCAGTTTAATGACTGGGGCCGGGGA
bcr_clone_297	TGTTCCCTGGGAAGCTCCTCCTGACAGCCCCGCCTCCAGTTCCAGGTGTGGTTATTGTCAGGGGGTGCCAGGCCGTGGTAGAGATGGCACCTAACCCCGGGGTTTGTGGTTCGACCCCTGGGGCCAGGGA
bcr_clone_298	GACATCCCGGGTTTCCCCAGGCCTGGCGGTAGGTTTGAAGTGAGGTCTGTGTCACTGTGGTATTACTATGATAGTAGTGGTTAACTAGCGACCTTACTACTACTACGATATGGACGTCTGGGGCCAAGGG
bcr_clone_299	CAAGAGGGGACTCAGTGACTCCCGCGGGGACAGGAGGATTTTGTGGGGGCTCGTGTCACTGTGAGGATATTGTAGTAGTACCAGCTGCCGATCCTACTACTACTACGGTATGGACGTCTGGGGCCAAGGG
bcr_clone_300	CCCTACCCAGGAGGCCCCAGAGCTCAGGGCGCCTGGGTGGATTCTGAACAGCCCCGAGTCACGGTGGGTATAGTGGGAGCCCGACCCGGGGAGGTACTACTAGTACGGTATGGACGTCTGGGGCCAAGGG
bcr_clone_301	CTGTTCCCTGGGAAGCTCCTCCTGACAGCCCCGCCTCCAGTTCCAGGTGTGGTTATTGTCAGGGGGTGCCAGGCCGTGGTAGAGATGGCTACCCACCTTGTATCTCCTGGCTTGGTACTGGGGCCAGGGA
bcr_clone_302	CAAGAACACGCTGTATCTGCAGATGAACAGCCTGAGACTGGAGGACACGGCCCTGTATTATTGTGTGAAAGAAGGTGACTACGCTGACTCCACTTACTTCTACTACGGAATGGACGTCTGGGGCCAAGGG
bcr_clone_303	GACCAAGGGGCACTGACCCCAGCAAGGGAAGGCTCCCAAACAGACGAGGAGGTTTCTGAAGCTGTCTGTATCACAGTGGGGTATAGCAGTGGCTGGTAGTGGGGATGCTTTTGATATCTGGGGCCAAGGG
bcr_clone_304	GAGACCCCACCCAGCAGCCCAGCCCCTACCCAGGAGGCCCCAGAGCTCAGGGCGCCTGGGTGGATTCTGAACAGCCCCGAGTCACGGTGGGTATAGTGGGAGCTACTACTGGGGAATCTGGGGCCAGGGA
bcr_clone_305	CCTCAGGTCAGCCCTGGACATCCCGGGTTTCCCCAGGCCTGGCGGTAGGTTTGAAGTGAGGTCTGTGTCACTGTGGTATTACTATGATAGTAGTGGTTACCCGGGGTGGTTCGACCCCTGGGGCCAGGGA
bcr_clone_306	CAGCAAGAGGGGACTCAGTGACTCCCGCGGGGACAGGAGGATTTTGTGGGGGCTCGTGTCACTGTGAGGATATTGTAGTAGTACCAGCTGCTATAACTACTACTACGGTATGGACGTCTGGGGCCAAGGG
bcr_clone_307	CCCTCCCTGTTCCCTGGGAAGCTCCTCCTGACAGCCCCGCCTCCAGTTCCAGGTGTGGTTATTGTCAGGGGGTGCCAGGCCGTGGTAGAGATGGCTACAATTGGGGTGGTTCGACCCCTGGGGCCAGGGA
bcr_clone_308	CAGACAAGACCAAGGGGCACTGACCCCAGCAAGGGAAGGCTCCCAAACAGACGAGGAGGTTTCTGAAGCTGTCTGTATCACAGTGGGGTATAGCAGTTGGGGGGACTACTTTGACTACTGGGGCCAGGGA
bcr_clone_309	CCAGAGCCAGCAAGAGGAGACTCGGTGACACCAGTCTCCTGTAGGGACAGGAGGATTTTGTGGGGGTTCGTGTCACTGTGAGCATATTGTGGTGGTGACTGCTACCCCCTTTGACTACTGGGGCCAGGGA
bcr_clone_310	CCTCTCTATTCCCTGGGAAGCTCCTCCTGACAGCCCCGCCTCCAGTTCCAGGTGTGGTTATTGTCAGGGGGTGTCAGACTGTGGTGGATACCTGTGCTACTACTACGGTATGGACGTCTGGGGCCAAGGG
bcr_clone_311	AAGAGGGGACTCAGGGACTCCCGCGGGGACAGGAGGATTTTGTGGGGGCTCGTGTCACTGTGAGGATATTGTAGTAGTACCAGCTGCTATACCTCTCTACTACTACGGAATGGACGTCTGGGGCCAAGGG
bcr_clone_312	ACGCCTGGACCGGGGCCTGTGTGGGAAAGGCCTCTGGCCACACTCAGGGCCTTTTTGTGAAGGGCCCTCCTGCTGTGTGACTACGGTGGTAACTCCGGCCTCTTAGTACTTTGACTACAGGGGCCAGGGA
bcr_clone_313	AGACAACGCCAGGCACTCCGTGTATTTGCAAATGAACAGTCTGAGACTTGAGGACACGGCAATCTATCACTGTGCGAAGGCCAGAACTAACAGTGGTTTTGTTGTGGGATTCGACTACTGGGGCCGGGGA
bcr_clone_314	TGGACATCCCGGGTTTCCCCAGGCCTGGCGGTAGGTTTGAAGTGAGGTCTGTGTCACTGTGGTATTACTATGATAGTAGTGGTTATTACGTACCTGGGAAGTACATGAGTTCGACCCCTGGGGCCAGGGA
bcr_clone_315	TGGACATCCCAGGTTTCCCCAGGCCTGGCGGTAGGTTTAGAATGAGGTCTGTGTCACTGTGGTATTACGATATTCTGACTGGCTATTATAACGATGCGACTACTACGGTATGGACGTCTGGGGCCAAGGG
bcr_clone_316	CCTCCCTGTTCCCTGGGAAGCTCCTCCTGACAGCCCCGCCTCCAGTTCCAGGTGTGGTTATTGTCAGGGGGTGCCAGGCCGTGGTAGAGATGGCTACAAAAAACCTTCTCTTTGACTACTGGGGCCAGGG
bcr_clone_317	TGGACCCTCCCTGTTCCCTGGGAAGCTCCTCCTGACAGCCCCGCCTCCAGTTCCAGGTGTGGTTATTGTCAGGGGGTGCCAGGCCGTGGTAGAGATGGCTACAATCCGCTTTGACTACTGGGGCCAGGGA
bcr_clone_318	CCAGGGCCTGTGTGGGAAAGGCCTCTGGCCACACTCAGGGGCTTTTTGTGAAGGGCCCTCCTGCTGTGTGACTACGATAGTAAAAACCGGCTACTACTACTACTACGGTATGGACGTCTGGGGCCAAGGG
bcr_clone_319	CAAGAGGCGCGCTGAGCCCAGCAAGGGAAGGCCCCCAAACAAACCAGGACGTTTCTGAAGCTGTCTGTGTCACAGGCGGGTATAGCAGCGGCCGATCCGCGCTGAATACTTCCAGCACTGGGGCCAGGGC
bcr_clone_320	AAAACCAAGGGGTGTTGAGCCCAGCAAGGGAAGGCCCCCAAACAGACCAGGAGGTTTCTGAAGGTGTCTGTGTCACAGTGGGGTATAGCAGCAGCTGGTACTGCGCATAGAAGACGTCTGGGGCCAAGGG
bcr_clone_321	GAGACTCGGTGACACCAGTCTCCTGTAGGGACAGGAGGATTTTGTGGGGGTTCGTGTCACTGTGAGCATATTGTGGTGGTGACGACAAAACAACTACTACTACTACGGTATGGACGTCTGGGGCCAAGGG
bcr_clone_322	AGACAAGACCAAGGGGCACTGACCCCAGCAAGGGAAGGCTCCCAAACAGACGAGGAGGTTTCTGAAGCTGTCTGTATCACAGTGGGGTATAGCAGTGGCTGGACTCACGATTGACTACTGGGGCCAGGGA
bcr_clone_323	CATCTCCAGAGACAATTCCAAGAACACCCTGTATCTGCAAATGAACAGCCTGAGAACTGAGGACACGGCTGTCTATTATTGTTCGAAAGGGCGCGCATGGTGGGAGCCACCGGACGACTGGGGCCAGGGA
bcr_clone_324	TCTACACATGGACAGCCTGAGAGCCGAGGACACGGCTTTATATTACTGTGCGAGAGACCCTGAACATCTTATCTTGGTGGTCGCCGACACATGGGCAACTACATCGTACTTTGACCAGTGGGGCCAGGGA
bcr_clone_325	AAGTCCAAGAGGCGCGCTGAGCCCAGCAAGGGAAGGCCCCCAAACAAACCAGGAGGTTTCTGAAGTTGTCTGTGTCACAGTCGGGTATAGCAGCGGTTCCGGGTACTACTTTGACTACTGGGGCCAGGGA
bcr_clone_326	TCTTCAAATGGGCAGCCTGAGAGGTGAAGACACGGCTGTATATTACTGTACGCGAGATTCGGGAGATTGTAGTGGTGCCCCGAGCGGTGTGCCCTGTTCTGACCAGACATTTGACTTCTGGGGCCAGGGA
bcr_clone_327	TGGACCCTCCCTGTTCCCTGGGAAGCTCCTCCTGACAGCCCCGCCTCCAGTTCCAGGTGTGGTTATTGTCAGGGGGTGCCAGGCCGTGGTAGAGATGGCTACAATCGAATTCGACCCCTGGGGCCAGGGA
bcr_clone_328	CAGGCCAGAGCCAGCAAGAGGAGACTCGGTGACACCAGTCTCCTGTAGGGACAGGAGGATTTTGTGGGGGTTCTTGTCACTGTGAGCATATTGTGGTGGTGACTGCTATGGGGTCTACTGGGGCCAGGGA
bcr_clone_329	CCCTGTTCCCTGGGAAGCTCCTCCTGACAGCCCCGCCTCCAGTTCCAGGTGTGGTTATTGTCAGGGGGTGCCAGGCCGTGGTAGAGATGGCTACATTTACTACTACGGTATGGACGTCTGGGGCCAAGGG
bcr_clone_330	CAGCCAAGTCCAAGAGGCGCGCTGAGCCCAGCAAGGGAAGGCCCCCAAACAAACCAGGAGGTTTCTGAAGCTGTCTGTGTCACAGTCGGGTATAGCAGCGGTCACGTGGTTTGACTACTGGGGCCAGGGA
bcr_clone_331	GAAATCATAGTATCGACTCAGTGACTCCCGCGGGGACAGGAGGATTTTGTGGGGGCTCGTGTCACTGTGAGGATAATGTAGTAGTACCAGCTGCCAAATTTTCAACTGGTTCGACCCCTGGGGCCAGGGA
bcr_clone_332	GTCAGCCCTGGACATCCCGGGTTTCCCCAGGCCTGGCGGTAGGTTTGAGGTGAGGTCTGTGTCACTGTGGTCTCACTTCCCACACCCATTCTACTACCACTAATAAGGTATGGACGTCTGGGGCCAAGGG
bcr_clone_333	GCAAAAGGGACCTCGGTGACACCAGTAGGGACAGGAGGATTTTGTGGGGGCTCGTGTCACTGTGAGGATATTGTGGTGGTGGTAGCTGCTATTGGACTACTACTACGGTATGGACGTCTGGGGCCAAGGG
bcr_clone_334	ACCCCACCCAGCAGCCCAGCCCCTACCCAGGAGGCCCCAGAGCTCAGGGCGCCTGGGTGGATTCTGAACAGCCCCGAGTCACGGTGGGTATAGTGGGAGCTGACCCCAGCGGAACTACTGGGGCCAGGGA
bcr_clone_335	CAGAGACAACGCCAAGAACTCACTGTATCTGCAAATGAACAGCCTGAGAGCCGAGGACACGGCTGTGTATTACTGTGCGAGAGAGGCGCTGCTAGGTGTCTGGAACTGGTTCGACCCCTGGGGCCAGGGA
bcr_clone_336	AGTCGACAAGTCCATCCGGACCGCCTACTTGCAGTGGCGTAGCCTGAAGGCCTCGGACACCGCCATGTATTATTGTGTGGTGCCCTATGATAATACTGAGGAAGATGCTTCTGATATCTGGGGCCAAGGG
bcr_clone_337	TTCCCTGGGAAGCTCCTCCTGACAGCCCCGCCTCCAGTTCCAGGTGTGGTTATTGTCAGGGGGTGCCAGGCCGTGGTAGAGATGGCCCCAGGCAGAGGGCGACTGGTACTTCGATCTCTGGGGCCGTGGC
bcr_clone_338	AGTGTACATGGAATTGAGCAGCCTGAGATCACAGGACACGGCCATTTATTTCTGTGCCAGGTCCGTCCGCCCCGGCTATGGCAGCGACTGGCAAATAATTCCAGCTGCCTTTGATATCTGGGGCCAAGGG
bcr_clone_339	CCTCGGTGACACCAGTAGGGACAGGAGGATTTTGTGGGGGCTCGTGTCACTGTGAGGACATTGTAGTGGTGGTAGTTGCTCTGGGGCCGGTTACTTCCACTACTACGGTATGGACGTCTGGGGCCAAGGG
bcr_clone_340	GCAAGAGGAGACTCGGTGACACCAGTCTCCTGTAGGGACAGGAGGATTTTGTGGGGGTTCGTGTCACTGTGAGCATATTGTGGTGGTGACTGCTTTCCCTAGGACTTGCGGAGACTACTGGGGCCAGGGA
bcr_clone_341	CAAGAGGGGACTCAGTGACTCCCGCGGGGACAGGAGGATTTTGTGGGGGCTCGTGTCACTGTGAGGATATTGTAGTAGTACCAGCTGCTAGGAGCTCTACTACTACGGTATGGACGTCTGGGGCCAAGGG
bcr_clone_342	CTGGGAAGCTCCTCCTGACAGCCCCGCCTCCAGTTCCAGGTGTGGTTATTGTCAGGGGGTGTCAGACTGTGGTGGATACAGCTATGCCCAGTGTGGGCTGTACTGGTACTTCGATCTCTGGGGCCGTGGC
bcr_clone_343	TGTCTGGACCCTCCCTGTTCCCTGGGAAGCTCCTCCTGACAGCCCCGCCTCCAGTTCCAGGTGTGGTTATTGTCAGGGGGTGCCAGGCCGTGGTAGAGATGGCTACTCCGGGGGACTTGGGGGCCAGGGA
bcr_clone_344	CAGCCCTGGACATCCCGGGTTTCCCCAGGCCTGGCGGTAGGTTTGGGGTGAGGTCTGTGTCACTGTGGTATTACGGTTTTTGCAGTGATTAGTAACCCCATGCGCCTATTTTGACTACGGGGGCCAGGGA
bcr_clone_345	GTCCAGGAACCAGTTCTCCCTGACCCTGAGGTCTGTGACCGTCGCCGACACGGCCGTATATTACTGTGCGAGAGATCAAAAGAATGAGTGGTTTACTTCTCCCTGGTATTTCGATCTCTGGGGCCGTGGC
bcr_clone_346	CCCCTACCCAGGAGGCCCCAGAGCTCAGGGCGCCTGGGTGGATTCTGAACAGCCCCGAGTCACGGTGGGTATAGTGGGAGCTACTAATGGGAACTACTACTACTACGGTATGGACGTCTGGGGCCAAGGG
bcr_clone_347	CAACGCCAAGAATTCAGTGTATCTGCAAATGAACAGCCTGAGGGACGAGGACACGGCCGTCTATTATTGTGTGAGAGAAGGGGCGGACAGTGACTGGTACTCCTCTGCCTATGACTACTGGGGCCAGGGA
bcr_clone_348	CAGGCCAGAGCCAGCAAGAGGAGACTCGGTGACACCAGTCTCCTGTAGGGACAGGAGGATTTTGTGGGGGTTCGTGTCACTGTGAGCATATTGTGGTGGTGACTGGGCATTTGACTACTGGGGCCAGGGA
bcr_clone_349	GTCAAGGCAGACAAGACCAAGGGGCACTGACCCCAGCAAGGGAAGGCTCCCAAACAGACGAGGAGGTTTCTGAAGCTGTCTGTATCACAGTGGGGTATAGCAGTGGCTGGAACCCTACTGGGGCCAGGGA
bcr_clone_350	GCGCACAGACGCATCCACGAGCTCAGGTTACATGGAACTGACGAGCCTGACATCTGACGACACGGCCATTTATTACTGTGCGCGAGGGGGGCGATTGTCAGTTACTGCCATGGACTACTGGGGCCCGGGA
bcr_clone_351	AGCAGCCCAGCCCCTACCCAGGAGGCCCCAGAGCTCAGGGCGCCTGGGTGGATTCTGAACAGCCCCGAGTCACGGTGGGTATAGTGGGAGCTACTACTACTACTACGGTATGGACGTCTGGGGCCAAGGG
bcr_clone_352	CCGCCACAGCCCTCCCCATGGGGCCCTGCTGCCTCCTCAGGTCAGCCCCGGACATCCCGGGTTTCCCCAGGCTGGGCGGTAGGTTTGGGGTGACGTCGGTTCGGGACCATTTGACTACTGGGGCCAGGGA
bcr_clone_353	TCAGGTCAGCCCTGGACATCCCGGGTTTCCCCAGGCCTGGCGGTAGGTTTGAAGTGAGGTCTGTGTCACTGTGGTATTACTATGATAGTAGTGGTTATTACTGGAATACTTTGACTACTGGGGCCAGGGA
bcr_clone_354	GCCTGTGTGGGAAAGGCCTCTGGCCACACTCAGGGGCTTTTTGTGAAGGGCCCTCCTGCTGTGTGACTACGGTGGTAACTCGGGCCCCCCCTACTACTACTACTACGGTATGGACGTCTGGGGCCAAGGG
bcr_clone_355	CATCCCGGGTTTCCCCAGGCCTGGCGGTAGGTTTGAAGTGAGGTCTGTGTCACTGTGGTATTACTATGATAGTAGTGGTTATTTGGGTTACAGGCTGCCTCAGTGGTGGTTCGACCCCTGGGGCCAGGGA
bcr_clone_356	TACATGGAGCTGAGCAGTCAGAGATCTGAGGACATAGATGTGTACTACTGTGCGAGACATGTCATAGTACTATGATAGTAGTGGTTATCCGTACTACTACTACTACGGTATGGACGTCTGGGGCCAAGGG
bcr_clone_357	CAGCAAGAGGAGACTCGGTGACACCAGTCTCCTGTAGGGACAGGAGGATTTTGTGGGGGTTCGTGTCACTGTGAGCATATTGTGGTGGTGACTGCCGACGTTCAACTGGTTCGACCCCTGGGGCCAGGGA
bcr_clone_358	CCTACCCAGGAGGCCCCAGAGCTCAGGGCGCCTGGGTGGATTCTGAACAGCCCCGAGTCACGGTGGGTATAGTGGGAGCTACTACGTAGGGAACTACTACTACTACGGTATGGACGTCTGGGGCCAAGGG
bcr_clone_359	TCAGCCCTGGACATCCCGGGTTTCCCCAGGCCTGGCGGTAGGTTTGGGGTGAGGTCTGTGTCACTGTGGTATTACGATTTTTGGAGTGGAAGATAGGGGAAATGATGCTTTTGATATTTGGGGCCAAGGG
bcr_clone_360	CGCCCCGTCAAAGCCAGACAAAACCAAGGGGTGTTGAGCCCAGCAAGGGAAGGCCCCCAAACAGACCAGGAGGTTTCTGAAGGTGTCTGTGTCACAGTGTATCAACTGGTTCGACCCCTGGGGCCAGGGA
bcr_clone_361	CAGGGTTGAGGGATGATCCGTCAAGGCAGACAAGACCAAGGGGCTCTGACCCCAGCAAGGGAAGGCTCCCAAACAGACGAGGAGGTTTCTGAAGCTGTCTGTATGACAGTGGGCCGACTGGGGCCAGGGA
bcr_clone_362	GCATTCCCCGCCCAGCAGCCCAGCCCCTGCCCCCACCCAGGAGGCCCCAGAGCTCAGGGCGCCTGGTCAGATTCTGAACAGCCCCGAGTCACAGTGGGTATAACTGGAACGATTAATCTGGGGCCAAGGG
bcr_clone_363	CAGAGACAATTTCAAGAACAGACTGTACTTGCAAATGAACAGCCTGAGAGCCGAGGACACGGCCGCATATTTCTGTGCGAAGAATAGAGATGCCTACAATTTCTACTGGTTTGACCCCTGGGGCCAGGGA
bcr_clone_364	ATTAACAATCTCAAGCAACACCCTTTTAAGTGCAGTCTGCCTTACAATGACCAATCTGAAAGCCAAGGACAAGGTCATGTATTACTGTGAGTGAAATGCATGGCTACATATGGACGTCTGGGGCCAAGGG
bcr_clone_365	GGGACTCAGTGACTCCCGCGGGGACAGGAGGATTTTGTGGGGGCTCGTGTCACTGTGAGGATATTGTAGTAGTACCAGCTGCTAAGAAGGAAAGTATGGGGCCATCTGGTTCGACCCCTGGGGCCAGGGA
bcr_clone_366	ACAAGTCCAAGGGGCACTGACCCCAGCAAGGGAAGGCTCCCAAACAGACGAGGAGGTTTCTGAAGCTGTCTGTATCACAGTGGGGTATAGCAGTGGCTGGTACGGGGTATTTGACCACTGGGGCCAGGGA
bcr_clone_367	GAGAACAGACCAAAGCCAGCAAAAGGGACCTCGGTGACACCAGTAGGGACAGGAGGATTTTGTGGGGGCTCGTGTCACTGTGAGGATATTGTAGTGGCATCATAACCGTATGGACGTCTGGGGCCAAGGG
bcr_clone_368	CCCTGGGAAGCTCCTCCTGACAGCCCCGCCTCCAGTTCCAGGTGTGGTTATTGTCAGGCGATGTCAGACTGTGGTGGATATAGTGGCTACGATTTATTACTACTACGGTATGGACGTCTGGGGCCAAGGG
bcr_clone_369	TGACACCAGTCTCCTGTAGGGACAGGAGGGTTTTGTGGGGGTTCGTGTCACTGTGAGCATATTGTGGTGGTGACTGCTATTTGTTGGGCTGGGCTACTACTACTACGGTATGGACGTCTGGGGCCAAGGG
bcr_clone_370	CTGGACATCCCGAGTTTCCCCAGGCCTGGCGGTAGGTTTGAAGTGAGGTCTGTGTCACTGTGGTATTCCTATGATGGTAGTGGTTATTGGTCTCTACTACTTCTACGGTATGGACGTCTGGGGCCAAGGG
bcr_clone_371	CAAGAACCAGTTCTCCCTGAAGCTGAGCTCTGTGACCGCCGCAGACACGGCCGTGTATTACTGTGCGAGACTTCGCTTCGGGGAGTTTACCCCCTACTACTACTACGGTATGGACGTCTGGGGCCAAGGG
bcr_clone_372	CAAGAACTCCCTGTATCTGCAAATGAACAGTCTGAGAGCTGAGGACACGGCCTTGTATTACTGTGCAAAAGATAAGAGGGCGAGCAGTGGCTGGCAATCCCACTCCGGTATGGACGTCTGGGGCCAAGGG
bcr_clone_373	AGGAGACCCCACCCAGCAGCCCAGCCCCTACCCAGGAGGCCCCAGAGCTCAGGGCGCCTGGGTGGATTCTGAACAGCCCCGAGTCACGGTGGGTATAGTGGGAGCTTCCCCTGACTACTGGGGCCAGGGA
bcr_clone_374	TGTCTGGACCCTCCCTCTTCCCTGGGAAGCTCCTCCTGACAGCCCCGCCTCCAGTTCCAGGTGTGGTTATTGTCAGGGGGTGTCAGACTGTGGTGGATACACCACAGAACTGGGCTACTGGGGCCAGGGA
bcr_clone_375	GTCCATCAGTACCGTGTACTTGCACTGGAGCAGCCTGAAGTCCTCGGACAGCGCCATATATTATTGTGCGCGACAGCAGTTTCCCAGTGGCCGGTACGACTACAACTACTTCGACCCCTGGGGCCAGGGG
bcr_clone_376	CAAAACCAAGGGGTGTTGAGCCCAGCAAGGGAAGGCCCCCAAACAGACCAGGAGGTTTCTGAAGGTGTCTGTGTCACAGTGGGGTATAGCAGCAGCTGGTACGGGATGGTTCGACCCCTGGGGCCAGGGA
bcr_clone_377	CACCATCTCCAGAGATAACGCCAGGAACTCACTGTTTCTCCAAATGGACAGCCTGAGAGTCGAGGACACGGCTGTGTATTACTGTGCGAGAGACGGCTGGGGATTCCTTCTTGAGTCCTGGGGCCAGGGA
bcr_clone_378	AGGAGACCCCACCCAGCAGCCCAGCCCCTACCCAGGAGGCCCCAGAGCTCAGGGCGCCTGGGTGGATTCTGAACAGCCCCGAGTCACGGTGGGTATAGTGGGAGCTAACATTGACTACTGGGGCCAGGGA
bcr_clone_379	AGCCAAGTCCAAGAGGCGCGCTGAGCCCAGCAAGGGAAGGCCCCCCAACAAACCAGGAGGTTTGTGAAGCTGTCTGTGTCACAGTCGACTACAGCATCCAAGAAGGGGTTGACTACTCTGGGGCCAGGGA
bcr_clone_380	CAGCACCGCCTTTTTGCAGTGGAGGAGCCTGAAGCCCTCGGACACCGCCATGTATTACTGTGCGAGACACCTGACCTTGGGGGTGGGTCCTCTTGAGGTGGTGGCTGCTCTGGACTTCTGGGGCCTGGGA
bcr_clone_381	CAGACAAGACCAAGGGGCACTGACCCCAGCAAGGGAAGGCTCCCAAACAGACGAGGAGGTTTCTGAAGCTGTCTGTGTCACACTGGAGTATAGCAGTGGCTGGTACTGGTTCGACCCCTGGGGCCAGGGA
bcr_clone_382	GCCCACAGCCTCCCCTCGGGGCCCTGCTGCCTCCTCAGGTCAGCCCTGGACATCCCGGGTTTCCCCAGGCCTGGCGGTAGGTTTGAAGTGAGGTCTGTGCCCCGAATACTTCCAGCACTGGGGCCAGGGC
bcr_clone_383	CAGGCCAGAGCCAGCAAGAGGAGACTCGGTGACACCAGTCTCCTGTAGGGACAGGAGGATTTTGTGGGGGTTCGTGTCACTGTGAGCATATTGTGGTGGTGATAACTGGTTCGCCCCCTGGGGCCAGAGA
bcr_clone_384	CTCCCGCGGGGACAGGAGGATTTTGTGGGGGCTCGTGTCACTGTGAGGATATTGTAGTAGTACCAGCTGCTAGGGAGAAGAAGGTTAGGGATACTACTACTACTACGATATGGACGTCTGGGGCCAAGGG
bcr_clone_385	CCAGAGACAGCAAGAGGGGACTCAGTGACTCCCGCGGGGACAGGAGGATTTTGTGGGGGCTCGTGTCACTGTGAGGATATTGTAGTAGTACCAGCTGCTATACGGCGGTATGGACGTCTGGGGCCAAGGG
bcr_clone_386	CATCTCAGCCGACAAGTCCATCACCACCGCCTACCTTCAGTGGAGCAGGCTGCAGACCTCGGACACCGCCATGTATTACTGTGCGAGCGGGTACGGTTACAACGTCGCTTTTGACTATTGGGGTCTGGGA
bcr_clone_387	GTCCAAGAGGCGCGCTGAGCCCAGCAAGGGAAGGCCCCCAAACAAACCAGGAGGTTTCTGAAGCTGTCTGTGTCACAGTCGGGTATAGCAGCGGCTACGGGTTCTCTACTTTGACTACTGGGGCCAGGGA
bcr_clone_388	GTTCATCGATACCGCCTACTTGCAATGGAGCAGCCTGAAGTCTTCGGACACCGCCATGTATTACTGTGCGAGACATGCCCCCGGGGCAAGTGGAAGTCTTGCTCACTGGCTCGACCCCTGGGGCCAGGGA
bcr_clone_389	ACCCAGGAGGCCCCAGAGCTCAGGGCGCCTGGGTGGATTCTGAACAGCCCCGAGTCACGGTGGGTATAGTGGGAGCTACTACAAATGATAGTCAGAAAAGGACCCCCGCCAGGGCTACTGGGGCCAGGGA
bcr_clone_390	CTGAGCCCAGCAAGGGAAGGCCCCCAAACAAACCAGGAGGTTTTTGAGGTTGTCTGTGTCAAAGTCGACTATAGCAGCGACTCCTCTCGTCCCGAGTGGCAAGACAGACTTTGACTACTGGGGCCAGGGA
bcr_clone_391	CTGGACCCTCCCTGTTCCCTGGGAAGCTCCTCCTGACAGCCCCGCCTCCAGTTCCAGGTGTGGTTATTGTCAGGGGGTGCCAGGCCGTGGTAGAGATGGCTACAATTAAGTTGACTACTGGGGCCAGGGA
bcr_clone_392	AGGCCCCAGAGCACAGGGCGCCCCGTCGGATTCTGAACAGCCCCGAGTCACAGTGGCTTTAACTGGAACCCCGAACCCCCGAGGTCGCCAATACTACTACTACTACGGTATGGACGTCTGGGGCCAAGGG
bcr_clone_393	CTGGACATCCCGGGTTTCCCCAGGCCAGATGGTAGGTTTGAAGTGAGGTCTGTGTCACTGTGGTATTATGATTACGTTTGGGGGAGTTATCGTCACCCCCCCGCGGTAGCTTGGCTACTGGGGCCAGGGA
bcr_clone_394	CCCGCCCAGCAGCCCAGCCCCTGCCCCCACCCAGGAGGCCCCAGAGCTCAGGGCGCCTGGTCGGATTCTGAACAGCCCCGAGTCACAGTGGGTATAACTGGAAGTGACCGTTGACTACTGGGGCCAGGGA
bcr_clone_395	CTGTTCCCTGGGAAGCTCCTCCTGACAGCCCCGCCTCCAGTTCCAGGTGTGGTTATTGTCAGGGGGTGCCAGGCCGTGGTAGAGATGGCTACAAATGAGCCCCCCTTACTTTGACTACTGGGGCCAGGGA
bcr_clone_396	CTGCCTCCTCAGGTCAGCCCTGGACATCCCGGGTTTCCCCAGGCCTGGCGGTAGGTTTGAAGTGAGGTCTATGTCACTGTGGTATTAGTATGATAGTAGTGTTTACCCGGTGGGCTACTGGGGCCAGGGA
bcr_clone_397	CCCAGCAGCCCAGCCCCTACCCAGGAGGCCCCAGAGCTCAGGGCGCCTGGGTGGATTCTGAACAGCCCCGAGTCACGGTGGGTATAGTGGGAGCTACTACGAACTGAGGTATCTCTACTGGGGCCAGGGA
bcr_clone_398	CAACGCCAAGAACTCCCTGTATCTGGAAATGAACAGTCTGACAACTGAGGACACGGCCTTGTATTACTGTGCAAAAGATCTGGGGTATAGCAGCATCTTCTACTTCGGTATGGACGTCTGGGGCCAAGGG
bcr_clone_399	CAGCCGCCAGAGCCTCCACAGGAGACCCCACCCAGCAGCCCAGCCCCTACCCAGGAGGCCCCAGACCTCAGGGCGCCTGGGTGGAGTCTGAACAGCCCCGAGTCACGGTGGGTATGGGTGGGGCCAAGGG
bcr_clone_400	ACCCAGCAGCCCAGCCCCTACCCAGGAGGCCCCAGAGCTCAGGGCGCCTGGGTGGATTCTGAACAGCCCCGAGTCACGGTGGGTATAGTGGGAGCTCCCACTCGACTACTTTGACTACTGGGGCCAGGGA
bcr_clone_401	AAAAGGGACCTCGGTGACACCAGTAGGGACAGGAGGATTTTGTGGGGGCTCGTGTCACTGTGAGGATATTGTACTGGTGGTAGCTGCTGGAGGGATTTCCTACTACGGTATGGACGTCTGGGGCCAAGGG
bcr_clone_402	CAATTCCAAGAAGACGCTCTATCTGCAAATGAACAGCCTAAGAGCCGAGGACACGGCCACATATTACTGTGCGAAGGGGAGATGGTTCGAGGAACAAGCCCCTTCTTCCTCTGACCGCTGGGGCCAGGGA
bcr_clone_403	GCAGACAAGACCAAGGGGCACTGACCCCAGCAAGGGAAGGCTCCCAAACAGACGAGGAGGTTTCTGAAGCTGTCTGTATCACAGTGGGGTATAGCAGTGGCTGGTACGTCCAGGCTACTGGGGCCAGGGA
bcr_clone_404	CACAGCCTCCCCTCGGTGGCCTGCTACCTCCTCAGGTCAGTCCTGGACATCCCGGGTTTCCCCAGGCCTGGCGGCAGGTTTGGGGTGAGGTCTGTGTCACGACTACGATATGGACGTCTGGGGCCAAGGG
bcr_clone_405	TGCCTCCTCAGGTCAGCCCTGGACATCCCGGGTTTCCCCAGGCCTGGCGGTAGGTTTGAAGTGAGGTCTGTGTCACTGTGGTATTACTATGATAGTAGCCGACTGGTACTTCGATCTCTGGGGCCGTGGC
bcr_clone_406	AAGAGGCGCGCTGAGCCCAGCAAGGGAAGGCCCCCAAACAAACCAGGAGGTTTCTGAAGCTGTCTGTGTCACAGTCGGGTATAGCAGCGTCACGGCTACCTGGACCTCCTTTGACTACTGGGGCCAGGGA
bcr_clone_407	CCGTCAAGGCCAGAAAAGACCAAGTTGTGCTGAGCCCAGCAAGGGAAGGTCCCCAAACAAACCAGGAAGTTTCTGAAGGTGTCTGTGTCACAGTGGAGTATAGCAGCTCGTGGACTACTGGGGCCAGGGA
bcr_clone_408	CACCATGTCCGTTGACACATCCAAAAACCAGTTCTCCCTGAAGCTGTCCCCTGTGACCACCGCCGACACGGCTGTCTATTACTGTGCGAGACGGGGGAGTCAGAAGTCCTTCGACCCCTGGGGCCAGGGA
bcr_clone_409	TACGGCGGACGACTCCACGAGTACAGCCTACATGGAGCTGAGCGGCCTGAGATCTGAGGACACGGCCATCTATTACTGTGCGAGAGACATGAGTGGGAGCTACGGGCTGGCTGCCTACTGGGGCCAGGGA
bcr_clone_410	CAGACAAAACCAAGGGGTGTTGAGCCCAGCAAGGGAAGGCCCCCAAACAGACCAGGAGGTTTCTGAAGGTGTCTGTGTCACAGTGGGGTATAGCAGCAGGTACAACTGGTTCGACCCCTGGGGCCAGGGA
bcr_clone_411	CCCTCCCTGTTCCCTGGGAAGCTCCTCCTGACAGCCCCGCCTCCAGTTCCAGGTGTGGTTATTGTCAGGGGGTGCCAGGCCGTGGTAGAGATGGCTACAATTAAGGGGCTATGACTACTGGGGCCAGGGA
bcr_clone_412	CACCATCTCCAGAGACAACGCCAAGAACTCCCTGTATCTGCAAATGAACAGCCTGAGAGCCGAGGACACGGCTGTGTATTACTGTGCGAGGGTCTACGGTGACTACTACTTTGACTACTGGGGCCAGGGA
bcr_clone_413	GACCCCGCCCACAAGCCCAGCCCCCACCCAGGAGGCCCCAGAGCACAGGGCGCCCCGTCGGATTCTGAACAGCCCCGAGTCACAGTGGGTATAGTTGGAACTAGTGGGGGGTGACTACTGGGGCCAGGGA
bcr_clone_414	CCCGGACATCCCGGGTTTCCCCAGGCTGGGCGGTAGGTTTGGGGTGAGGTCTGTGTCACTGTGGTTTGGTTCGGGGAGTTATTATAACACTCCACTTTGGGCGCGCGGTATGGACGTCTGGGGCCAAGGG
bcr_clone_415	CTGGGAAGCTCCTCCTGACAGCCCCGCCTCCAGTTCCAGGTGTGGTTATTGTCAGGGGGTGCCAGGCCGTGGTAGAGATGGCTACAATCTCGGTTGTTGGGTTTACTACTTTGACTACTGGGGCCAGGGA
bcr_clone_416	GCCCCTGGCACAGCTGTCTGGACCCTCCCTGTTCCCTGGGAAGCTCCTCCTGACAGCCCCGCCTCCAGTTCCAGGTGTGGTTATTGTCAGGGGGTGCCAGGCCGTGGTAGAGATGGCTGCCAGCCAGGGA
bcr_clone_417	ACCCGCCCTGGAGACCGCAGCCACATCAGCCCCCAGCCCCACAGGCCCCCTACCAGCCGCAGGGTTTTGGCTGAGCTGAGAACCACTGTGCTAACTGGGGATCGGTGCTTTTGATATCTGGGGCCAAGGG
bcr_clone_418	ATCCCGGGTTTCCCCAGGCTGGGCGGTACGTTTGAGGTGAGGTCTGCGTCACTGTGGTTTTCCTCTTATTCGGGGAGTAGCCCTCCTTCATTACCACTACTTCTACTATATGGACGTCTGGGGCCAAGGG
bcr_clone_419	TCCACGAGCACAGCCTACATGGAGCTGAGCAGTCAGAGATCTGAGGACATAGATGTGTACTACTGTGCGAGACCCCAATTGTATAGCAGCAGCTGGTACCCTGTACGGTATGGACGTCTGGGGCCAAGGG
bcr_clone_420	GGCTGTCTGGACCCTCCCTCTTCCCTGGGAAGGTCCTCCTGACAGCCCCGCCTCCAGTTCCAGGTGTGGTTATTGTCAGGGGGTGTCAGACTGTGGTGGATACAGCTATTAGGCCTACTGGGGCCAGGGA
bcr_clone_421	CCCCACCCAGCAGCCCAGCCCCTACCCAGGAGGCCCCAGAGCTCAGGGCGCCTGGGTGAATTCTGAACAGCCCCGAGTCACGGTGGCTATAGTGGGAACTTTCTACTGGTTTGACTACTGGGGCCAGGGA
bcr_clone_422	CCCCACAGGAGACCCCACCCAGCAGCCCAGCCCCTACCCAGGAGGCCCCAGAGCTCAGGGCGCCTGGGTGGATTCTGAACAGCCCCGAGTCACGGTGGGTATAGTGGGAGCTACTCTCTGGGGCCAGGGA
bcr_clone_423	ACCCCACCCAGCAGCCCAGCCCCTACCCAGGAGGCCCCAGAGCTCAGGGCGCCTGGGTGGATTCTGAACAGCCCCGAGTCACGGTGGGTATAGTGGGAGCTACTTGGTTTTTGACTACTGGGGCCAGGGA
bcr_clone_424	GCGCGCTGAGCCCAGCAAGGGAAGGCCCCCAAACAAATCAGGAGGTTTCTGAAGGTGTCTGTGTCACAGTCGGGTATAGCAGCGGCTACCCGACTACGACTACTACGGTATGGACGTCTGGGGCCAAGGG
bcr_clone_425	CACCATCTCTGTCGACAAGTCCATCAACTCCGCCTACTTGCAGTGGAGCAGCCTGACGGCCTCGGACACCGCCATGTACTACTGTGCGAGGGCAGACGGAGATGATGCTTTTGATATCTGGGGCCAAGGG
bcr_clone_426	GTCTGGACCCTCCCTGTTCCCTGGGAAGCTCCTCCTGACAGCCCCGCCTCCAGTTCCAGGTGTGGTTATTGTCAGGGGGTGCCAGGCCGTGGTAGAGATGGTCCCCCGGGATGATTACTGGGGCCAGGGA
bcr_clone_427	TGTGGTTATTGTCAGGCGATGTCAGACTGTGGTGGATATAGTGGCTACGATTGTAGGCCAGTCTCCGTTGGGTATAGTGGGAGCTCCCTAGGGCCCCGGTGGGGGTTTTTAGGGCTACTGGGGCCAGGGA
bcr_clone_428	CTCCGGAGACAATTCCAAGAACACTATGTCTCTGCAAATGGACAGCCTGAGAGCCGAGGACACGGCTATGTATTATTGTGCGAGGACCACCAAGGCTTTAGATTCACCGATTGACTACTGGGGCCAAGGA
bcr_clone_429	CAGAGACAACGGCAAGAACTCCCTGTTTCTGCAAATGGACAGTCTCAGACCTGAGGACACGGCCTTCTATTACTGTGCGAAAGATGAATTTACCAGCACGTCGGGATTGTGTGCCTTCTGGGGCCGGGGA
bcr_clone_430	CAAAGCCAGACAAAACCAAGGGGTGTTGAGCCCAGCAAGGGAAGGCCCCCAAACAGACCAGGAGGTTTCTGAAGGTGTCTGTGTCACAGTGGGGTATAGCACCAACTGGTTCGACCCCTGGGGCCAGGGA
bcr_clone_431	CTGGACCCTCCCTCTTCCCTGGGAAGCTCCTCCTGACAGCCCCGCCTCCAGTTCCAGGTGTGGTTATTGTCAGGGGGTGTCAGACTGTGGTGGATACAGCTATGGTTCCGTTGACTACTGGGGCCAGGGA
bcr_clone_432	CTGAAGGAGACCCCGCCCACAAGCCCAGCCCCCACCCAGGAGGCCCCAGAGCACAGGGCGCCCCGTCGGATTCTGAACAGCCCCGAGTCACAGTGGGTATAACTGGAACCGCGAAATAGGGGGCCAGGGA
bcr_clone_433	GAGGAGACTCGGTGACACCAGTCTCCTGTAGGGACAGGAGGATTTTGTGGGGGTTCGTGTCACTGTGAGCATATTGTGGTGGTGACTGATAAGCCCCTCAAACAACTGGTTCGACCCCTGGGGCCAGGGA
bcr_clone_434	GCCCTCCCTGCTCCCTGGGAAGCTCCTCCTGACAGCCCCGCCTCCAGTTCCAGGTGTGGTTATTGTCAGGCGATGTCAGACTGTGGTGGATATAGTGGCTACCCTTTACTTTGACTACTGGGGCCAGGGA
bcr_clone_435	CTCCAGAGACAACGCCAAGAATTCACTCTATCTGCAAATGAGTAGCCTGAGAGCCAACGACACGGCTGTCTATTACTGTGCGAGAACTCCTCATTACGATTTTTGGACAGGGGACGTCTGGGGCCAAGGG
bcr_clone_436	CATCTCCAGACACAATTCCAAGAACACTCTGGAACTGCAAATGAACAGCCTGAGAGCTGAGGACACGGCTGTGTATTACTGTGCGAAAGCCAAGGACTACGTGGACGCCATGGACGTCTGGGGCATAGGG
bcr_clone_437	GCAAGAGGAGACTCGGTGACACCAGTCTCCTGTAGGGACAGGAGGATTTTGTGGGGGTTCGTGTCACTGTGAGCATATTGTGGTGGTGACTGCTATCTACTACTACGGTATGGACGTCTGGGGCCAAGGG
bcr_clone_438	CTCCTCCTGACAGCCCCGCCTCCAGTTCCAGGTGTGGTTATTGTCAGGGGGTGCCAGGCCGTGGTAGAGATGGCTACAATTACAGGTAACAAGCTACTACTACTACGGTATGGACGTCTGGGGCCAAGGG
bcr_clone_439	ATCCCGGGTTTCCCCAGGCCAGATGGTAGGTTTGAAGTGAGGTCTGTGTCGCTTTGATATTATGATTACGTTTGGGGGAGTTATCGTTATATTCGGGGTGGACAGGGTGGACCGGTACTGGGGCCAGGGA
bcr_clone_440	CTCGGTCGACAAGTCCATAAGGACCGCCTACCTGCAGTGGAACAGCCTGAAGGCCTCGGACACCGCCTTCTATTACTGTGCGAGACTGTCCTCCTATAATGCTGACCCTCCAGACTCCTGGGGCCAGGGA
bcr_clone_441	CGGTGACACCAGTCTCCTGTAGGGACAGGAGGATTTTGTGGGGGTTCGTGTCACTGTGAGCATATTGTGGTGGTGACTGCTATTCGGAGACCTCCCCTCGTACAACTGGTTCGACCCCTGGGGCCAGGGA
bcr_clone_442	TCTGGACCCTCCCTGTTCCCTGGGAAGCTCCTCCTGACAGCCCCGCCTCCAGTTCCAGGTGTGGTTATTGTCAGGGGGTGCCAGGCCGTGGTAGAGATGGCTACAATTCTTTGACTACTGGGGCCAGGGA
bcr_clone_443	GTTCATCGATACCGCCTACTTGCAATGGAACAGCCTGAAGTCTTCGGACACCGCCATGTATTACTGTGCGAGACATGCCCCCGGGGCAAGTGGGAGTCTTGCTCACTGGCTCGACCCCTGGGGCCAGGGA
bcr_clone_444	CAAGACCAAGAACCAGTTCTCCCTGGACCTGAGCGCTGTGACCGCCGCGGACACGGCCGTGTATTTTTGTGCCTCCTCGTTTGCGGTGACCAGGCAAATTGGGCGTGCTTTTGATATTTGGGGCCAAGGG
bcr_clone_445	AGAGCCAGGCCAGAGCCAGCAAGAGGAGACTCGGTGACACCAGTCTCCTGTAGGGACAGGAGGATTTTGTGGGGGTTCGTGTCACTGTGAGCATATTGTGGTGGTGAGACGTGACTACTGGGGCCAGGGA
bcr_clone_446	TCCCGGGTTTCCCCAGGCCTGGCGGTAGGTTTGAAGTGAGGTCTGTGTCACTGTGGTATTACTATGATAGTAGTGCTTATTACCACGAATTAGGTACTAGTACTACGGTCTGGACGTCTGGGGCCAAGGG
bcr_clone_447	TACCTCCTCAGGTCAGCCCTGGACATCCCGGGTTTCCCCAGGCCCGGCGGTAGGTTTGGGGTGAGGTCGGTGTCAATGTACTATTTCGATTGTTGGAGAGGCTCCCCCATTTGACTTTTGGGGCCAGTGA
bcr_clone_448	CAGGTCAGCCCTGGACATCCCGGGTTTCCCCAGGCCAGATGGTAGGTTTGAAGTGAGGTCTGTGTCACTGTGGTATTATGATTACGTTTGGGGGAGTTATCGGCCCTACTTTGACTACTGGGGCCAGGGA
bcr_clone_449	AGTGGTTCTGATCGTGACCAACACGGACATAGTGGACACAGCCACACATTACTGTGGAAGGAGACGTCCCTTCCCAGTAGCTGGTCCCCCGGCGGGCCATTACTACGGTATGGACGTCTGGGGCCAAGGG
bcr_clone_450	TGCCCTGCTGCCTCCTCAGGTCAGCCCTGGACATCCCGGGTTTCCCCAGGCCACATGGTAGGTTTGAAGTGAGGTCTGTGTCACTGTGGTATTATGGTTACGTTTGGGGGAGCCCCTCTGGGGCCAGGGA
bcr_clone_451	CAGGAGACCCCACCCAGCAGCCCAGCCCCTACCCAGGAGGCCCCAGAGCTCAGGGCGCCTGGGTGGATTCTGAACAGCCCCGAGTCACGGTGGGTATAGTGGGAGCTACTTTGACTACTGGGGCCAGGGA
bcr_clone_452	CCTCAGGTCAGCCCTGGACATCCCGGGTTTCCCCAGGCCTGGCGGTAGGTTTGGGGTGAGGTCTGTGTCACTGTGGTATGACGATTTTTGGTGACCCTACTACCACGGTATGGACGTCTGGGGCCAAGGG
bcr_clone_453	GCCCCGGACATCCCGGGTTTTTCCAGGCTGGGCGGTAGGTTTGGGGTGATGTCTGTGTCACTGTGGTATTCCTGTGGTTGGGGGAGTTAGTCGGTCCGATCGTCTCTGGTTCGACCCCTGGGGCCAGGGA
bcr_clone_454	GTCCTCAGAGACACTGTTCAGAAGATTCTCTTTTAAGATAATAAAACCGAGAGCCCAAGACAAGTCTGTGTATTACTGTGAGGGATCAAGCGAATACAGTGGCTACGATGGTGACTACTGGGGCCAGGGA
bcr_clone_455	AGGGGTGTTGAGCCCAGCAAGGGAAGGCCCCCAAACAGACCAGGAGGTTTCTGAAGGTGTCTGTGTCACAGTGGGGTATAGCAGCAGCTGGTACTACTACTACTACGGTATGGACGTCTGGGGCCAAGGG
bcr_clone_456	CCAAGAACTCCTTGTATCTTCAAATGAACAGCCTGAGAGCCGGGGACTCGGCTACCTATTACTGTGTAAACGTTTTACTGCCCTAGTACCGATTATCACGCGGGTGGGGAGTGACTACTGGGGCCAGGGA
bcr_clone_457	CTCCCTGTTCCCTGGGAAGCTCCTCCTGACAGCCCCGCCTCCAGTTCCAGGTGTGGATATTGTCAGGGGGTGCCAGGCCGTGGTAGAGATGGCTACAATTCACAACTGGTTCGACCCCTGGGGCCAGGGA
bcr_clone_458	CTCCACAGGAGACCCCACCCAGCAGCCCAGCCCCTACCCAGGAGGCCCCAGAGCTCAGGGCGCCTGGGTGGACTCTGAACAGCCCCGAGTCACCGTGGGTATAGTGGACTTTAATATCTGGGGCCAAGGG
bcr_clone_459	CTCCTCAGGTCAGCCCTGGACATCCCGGGTTTCCCCAGGCCTGGCGGTAGGTTTGAAGTGAGGTCTGTGTCACTGTGGTATTACTATGATAGTAGTGGTATCTTCATACTTTGACTACTGGGGCCAGGGA
bcr_clone_460	GTCAGCCCTGGACATCCCGGGTTTCCCCAGGCCTGGCGGTAGGTTTGAAGTGAGGTCTGTGTCACTGTGGTATTACTTCCCACACCCATCCTACTACTTCTACTACGGTATGGACGTCTGGGGCCAAGGG
bcr_clone_461	CGCCTGGACCAGGGCCTGTGTGGGAAAGGCCTCTGGCCACACTCAGGGGCTTTTTGTGAAGGGCCCTCCTGCTGTGTGACTACGGTGGTAACTCCTCCGAAGCAACTGGTTCGACCCCTGGGGCCAGGGA
bcr_clone_462	AGACAACGCCAAGAAGTCACTATTTTTGCAATTGAATAGCCTGGAATCCGACGACACGGCTGTATATTACTGTACGAGGGGGCCAAACTCTCCGGGAACCTTTTGGCACTTCGATCTCTGGGGCCGTGGC
bcr_clone_463	AGCTGTCTGGGCCCTCCCTGCTCCCTGGGAAGCTCCTCCTGACAGCCCCGCCTCCAGTTCCAGGTGTGGTTATTGTCAGGCGATGTCAGACTGTGGTGGATATAGTGGGGGGAACTACTGGGGCCAGGGA
bcr_clone_464	CCCGCCCTGGAGACCGCAGCCACATCAGCCCCCAGCCCCACAGGCCCCCTACCAGCCGCAGGGTTTTGGCTGAGCTGAGAACCACTGTGCTAACTGAAGTTCGCCCGCTTTGGGCTACTGGGGCCAGGGA
bcr_clone_465	GATGGGGCTCAGTGACACCCGCAGGGACAGGAGGATTTTGTGGGGGCTCGTGTCACTGTGAGGATATTGTACTAATGGTGTATGCTTTGGTTCGGGGGCCCACAACTGGTTCGACCCCTGGGGCCAGGGA
bcr_clone_466	TGGGAAGCTCCTCCTGACAGCCCCGCCTCCAGTTCCAGGTGTGGTTATTGTCAGGGGGTGCCAGGCCGTGGTAGAGATGGCTACAACTACGGGCTACTACTACTACGGTATGGACGTCTGGGGCCAAGGG
bcr_clone_467	AGGTCAGCCCTGGACATCCCGGGTTTCCCCAGGCCTGGCGGTAGGTTTGAAGTGAGGTCTGTGTCACTGTGGTATTACTATGATAGTAGTGGTTAAACCTACAAGACGCTTTGACTACTGGGGCCAGGGA
bcr_clone_468	ACAGCAAGAGGGGACTCAGTGACTCCCGCGGGGACAGGAGGATTTTGTGGGGGCTCGTGTCACTGTGAGGATATTGTTGTAGTACCAGCTGCTATGGGGATTCTACGGTATGGACGTCTGGGGCCAAGGG
bcr_clone_469	GGGGCCCTGCTGCCTCCTCAGGTCAGCCCCGGACATCCCGGGTTTCCCCAGGCTGGGCGGTAGGTTTGGGGTGAGGTCTGTGTCACTGTGGTATTACTATGGTTCGGGGAGTTATGTCTGGGGCCAGGGA
bcr_clone_470	CTCCTCCTGACAGCCCCGCCTCCAGTTCCAGGTGTGGTTATTGTCAGGCGATGTCAGACTGTGGTGGATATAGTGGCTACGATCATCCCGCGACTACGACTACTACGGTATGGACGTCTGGGGCCAAGGG
bcr_clone_471	TCCTGTAGGGACAGGAGGATTTTGTGGGGGTTCGTGTCACTGTGAGCATATTGTGGTGGTGACTGCTATTCCCCGGTCATAAAGTGTAAGCCCGCCCCGCCAAGGATACTTCCAGCACTGGGGCCAGGGC
bcr_clone_472	CCCAGACGCCTGGACCAGGGCCTGTGTGGGAAAGGCCTCTGGCCACACTCAGGGGCTTTTTGTGAAGGGCCCTCCTGCTGTGTGACTACGGTGGTAACTGCAGCAATACTTCCAGCACTGGGGCCAGGGC
bcr_clone_473	CAAGAACCAGGTCTCCCTGAGGCTCCGCTCTGTGACCGCCGCGGACACGGCCGTCTATTATTGTTCGAGAGTGCGTTACGATTTTTGGACTGGTCATTCGCCCAACGGTATGGACGTCTGGGGCCAAGGG
bcr_clone_474	CTCCCTGAAGCTGAGCTCTGTGACTGCCGCGGACACGGCCGTGTATTACTGTGCGAGAGAAAGGAGGATTGTAGTAGTACCAGCTGCCAAGGGCTACTACTACTACGGTATGGACGTCTGGGGCCAAGGG
bcr_clone_475	CCCTACCCAGGAGGCCCCAGAGCTCAGGGCGCCTGGGTGGATTCTGAACAGCCCCGAGTCACGGTGGGTATAGTGGGAGCCCGACCCGGGGAGGTACTACTAGTACGTTATGGACGTCTGGGGCCAAGGG
bcr_clone_476	TCAGCCCCGGACATCCCGGGTTTTCCCAGGCTGGGCGGTAGGTTTGGGGTGAGGTCTGTGTCACTGTGGTATTACTATGGTTCGGGGAGTTATTATAACGGACTAATACTTCCAGCACTGGGGCCAGGGC
bcr_clone_477	CATCTCCAGAGACGATTCCAAGAATACGCTGTTTCTTCAAATGAATACCCTGAGAGCCGAGGACACGGCCGTCTATTACTGTGGGAGAGGCAACAGGAATTTCGCCGGGATTGACCGCTGGGGCCAGGGA
bcr_clone_478	TCGAGTCACCATATCAATAGACATGTCGAAGAGTCAGTTTTACCTGAAACTGACGTCTATGACCGCCGCGGACACGGCCGTCTATCACTGTACGAGAGGAAATGGCTGGTATGACCCCTGGGGCCAGGGA
bcr_clone_479	GGTCAGCCCCGGACATCCCGGGTTTCCCCAGGCTGGGCGGTAGGTTTGGGGTGAGGTCTGTGTCACTGTGGTATTACTATGGTTCGGGGAGTTATCTCACTACTACGGTATGGACGTCTGGGGCCAAGGG
bcr_clone_480	GTCCACCAACACCGTCTACCTACAGTGGAGCAGCCTGAAGGCCTCGGACAGCGCCATATATTATTGTGCGCGACAGTCCTTTGGCAGTGGCAGGTACGACTACAACTGGTTCGACCCCTGGGGCCAGGGG
bcr_clone_481	TCCACAGGAGACCCCACCCAGCAGCCCAGCCCCTACCCAGGAGGCCCCAGAGCTCAGGGCGCCTGGGTGGATTCTGAACAGCCCCGAGTCACGGTGGGTATAGTGGGAGCTACTGCTGACTTGCCAGGGA
bcr_clone_482	CGAGTCCTCGAGCACAGCCTACATGGAGCTGAGCAGCCTGAGATCTGAGGACACGGCCATATATTACTGTGCGAGAGCTATGGAGGGGGCAGCAGCTCAACTTTACGGTATGGACGTCTGGGGCCAAGGG
bcr_clone_483	CTCTCTGTATCTGCAAATAAACGGCCTGAGAGCCGAGGACACGGCTGTCTATTTCTGTGCGCGTGAATTTAGCCCTATTAACGATATCGAGCAACTCTTACCTTGGAGTATGGACGTCTGGGGCCGAGGG
bcr_clone_484	ACCCAGCAGCCCAGCCCCTACCCAGGAGGCCCCAGAGCTCAGGGCGCCTGGGTGGATTCTGAACAGCCCCGAGTCACGGTGGGTATAGTGGGAGCTACTCAAGGACTGGTTCGACCCCTGGGGCCAGGGA
bcr_clone_485	CCTACCCAGGAGGCCCCAGAGCTCAGGGCGCCTGGGTGGATTCTGAACAGACCCGAGTCACGGTGGGTATAGTGGGAGCTACTCAGGGGGTAGCAACTACTACTACGGTATGGACGTCTGGGGCCAAGGG
bcr_clone_486	TGGGAAGCTCCTCCTGACAGCCCCGCCTCCAGTTCCAGGTGTGGTTATTGTCAGGGGGTGTCAGACTGTGGTGGATACACCTTAGACACTAGCGTTCCTGAGTGGCTGGTTCGACCCCTGGGGCCAGGGA
bcr_clone_487	CCCCACCCAGCAGCCCAGCCCCTACCCAGGAGGCCCCAGAGCTCAGGGCGCCTGGGTGGATTCTGAACAGCCCCGAGTCACGGTGGGTATAGTGGGAGCTCCCCTTTACTTTGACTACTGGGGCCAGGGA
bcr_clone_488	CAATTCCAAGAACACGGTGTATCTGCAAATTACCGGTCTGACAGTCGAGGATGCGGCCCTTTATTACTGTGCGACACTGAGGCCGATGACGGTGATGATTGGGCACTACTTTGAGTCCTGGGGCCAGGGA
bcr_clone_489	AAGAGATGATTCAAAAAACACGCTGTATCTGCAAATGAACAGCCTGAAAACCGAGGACACAGCCGTGTATTACTGTACCTCACATGCCGAATACGATTTTGGGGATGCTTTTGATATCTGGGGCCAAGGG
bcr_clone_490	CCCAGACGCCTGGACCAGGGCCTGCGTGGGAAAGGCCTCTGGGCACACTCAGGGGCTTTTTGTGAAGGGTCCTCCTACTGTGTGACTACACAGAAGGACCTGCTACGGTTTGGACGTCTGGGGCCAAGGG
bcr_clone_491	GCCTACATGGAGCTGAGCAGTCAGAGATCTGAGGACATAGATGTGTACTACTGTGCGAGACGTGGGGCAATTGTAGTGGTGGTAGCTGCTTTACTTCTACTACTACGGTATGGACGTCTGGGGCCAAGGG
bcr_clone_492	CCAGCAAGAGGAGACTCGGTGACACCAGTCTCCTGTAGGGACAGGAGGATTTTGTGGGGGTTCGTGTCACTGTGAGCATATTGTGGTGGTGACTGCTACCGTTGATGCTTTTGATATCTGGGGCCAAGGG
bcr_clone_493	CACAGCTGTCTGGACCCTCCCTGTTCCCTGGGAAGCTCCTCCTGACAGCCCCGCCTCCAGTTCCAGGTGTGGTTATTGTCAGGGGGTGTCAGACTGTGGTGGATACAGCTATGGTAGCGGGGGCCAGGGA
bcr_clone_494	CAAGAGCCAATTCTCCCTGACCCTGAGTTCTGTGACCGCCGCGGACACGGCCGTTTATTATTGTGTGCGAGGGTCGCATTACTTTGGCTCGGGCAGTGAACCAAGGGGCATGGACGTCTGGGGCCAAGGG
bcr_clone_495	GAGACCCCACCCAGCAGCCCAGCCCCTACCCAGGAGGCCCCAGAGCTCAGGGCGCCTGGGTGGATTCTGAACAGCCCCGAGTCACGGTGGGTATAGTGGGAGCTACAACTTTGACTACTGGGGCCAGGGA
bcr_clone_496	GGGCATCCCGGGTTTCCCCAGGCCTGGCGGTAGGTTTGGGGTGAGGTCTGTGTCACTGTGGTATCACGATTTTTGGAGTGATTACTATGCCGTCCTCGACAACAACGGGATGGACGTCTGGGGCCAAGGG
bcr_clone_497	GAAATCATAGTATCAACAGGAGAACTAGCCAGAGACAGCAAGAGGGGACTCAGTGACTCCCGCGGGGACAGGAGGATTTTGTGGGGGCTCGTGTCACTATCCTATCGGGGTAGACCCCTGGGGCCAGGGA
bcr_clone_498	GGAGACTCGGTGACACCAGTCTCCTGTAGGGACAGGAGGATTTTGTGGGGGTTCGTGTCACTGTGAGCATATTGTGGTGGTGACTGCTATTCATTACTACTACTACGGTATGGACGTCTGGGGCCAAGGG
bcr_clone_499	CAGCCCAGCCCCTACCCAGGAGGCCCCAGAGCTCAGGGCGCCTGGGTGGATTCTGAACAGCCCCGAGTCACGGTGGGTATAGTGGGAGCTACTTTCCCCTGCTGAATACTTCCAGCACTGGGGCCAGGGC
bcr_clone_500	AGCCCAGCCCCTACCCAGGAGGCCCCAGAGCTCAGGGCGCCTGGGTGGATTCTGAACAGCCCCGAGTCACGGTGGGTATAGTGGGAGCTCCCATCCCCTCCCCAACTGGTTCGACCCCTGGGGCCAGGGA
bcr_clone_501	CTCCGGTCAGCCCTGGACATCCCAGGTTTCCCCAGGCCTGCCGGTAGGTTTAGAATGAGGTCTGTGTCACTGTGGTATTACGATATTTTGACTGGTTATTATTGGTGCTTTTGATATCTGGGGCCAAGGG
bcr_clone_502	CCCACCACAGCCCTCCCTGCGGGGGACCGCTGCATGCCGTGTTAGGATTTTGATCGAGGACACGGCGCCATGGGTATGGTGGCCCCGGGGCTCCAAACCCGGTACCCACTTTGACTACTGGGGCCAGGGA
bcr_clone_503	TCAGCCCTGGACATCCCAGGTTTCCCCAGGCCTGCCGGTAGGTTTAGAATGAGGTCTGTGTCACTGTGGTATTACGATATTTTGACTGGTTATTATCCGGAAGTACTACTTTGACTACTGGGGCCAGGGA
bcr_clone_504	ATCTCCAGAGACGACGCCAAGAACTCTCTGTATCTGCAAATGAACAGCCTGAGAGCCGAGGACACGACTGTCTATTACTGTGCGGACGATACACCCAGCGTGAAACTGCTTCGACCCCTGGGGCCAGGGA
bcr_clone_505	CACCATCTCCAGAGACAACGCCAAGAACTCACTGTATCTGCAAATGAACAGCCTGAGAGCCGAGGACACGGCTGTGTATTACTGTGCGACGCTGCACCACGGCCATGCTTTTGATGTCTGGGGCCAAGGG
bcr_clone_506	CTCACTGCATCTGCAGATGAACAGCCTGAGAGTCGACGACTCGGGTCTGTATTTCTGTGTGAGGGGTCGGCGCGGATATTGCAGTGCTACGAATTGTTTTGTTGATGCTTTTGATGTCTGGGGCCGAGGG
bcr_clone_507	ATCAGTAGACACGTCCAAGAACCAGTTCTCCCTGAAGCTGACTTCTGTGACCGCCGCGGACACGGCCGTATATTACTGTGCGAGAGACAGGAGTGGTGGGTACAACTGGTTCGACCCCTGGGGCCAGGGA
bcr_clone_508	CATTTCCAGAGACTATTCCAAGAACACGCTGTTTCTTCACATGAACAGCCTGAGAGCTGAGGACACGGCTGTTTATTACTGTGCGAAAGACTTGGAGGAGCAGCTGGGGAGTGACTACTGGGGCCAGGGA
bcr_clone_509	TGTTCCCTGGGAAGCTCCTCCTGACAGCCCCGCCTCCAGTTCCAGGTGTGGTTATTGTCAGGGGGTGCCAGGCCGTGGTAGAGATGGCTACAATTCGAAGGAGCCCCAATAAGACTACTGGGGCCAGGGA
bcr_clone_510	ATGTCAGTAGACACGAGGAACCAGTTCTCCCTGAAGGTGAGCTCTTTGACCGCCGCGGACACGGCCGTGTCTTACTGTGCGAGACCGGGAATATAGTGGCTGCGGGGAGACTGATTATTGGGGCCAGGGA
bcr_clone_511	CAAGAGGGGACTCAGTGACTCCCGCGGGGACAGGAGGATTTTGTGGGGGCTCGTGTCACTGTGAGGATATTGTAGTAGTACCAGCTGCCAGACTGACTACTACTACGGTATGGACGTCTGGGGCCAAGGG
bcr_clone_512	CCTGGACCAGGGCCTGTGTGGGAAAGGCCTCTGGCCACACTCAGGGGCTTTTTGTGAAGGGCCCTCCTGCTGTGTGACTACGGTGGTAACCACAAACCTCTACTGGTACTTCGATCTCTGGGGCCGTGGC
bcr_clone_513	CCGCCCACAAGCCCAGCCCCCACCCAGGAGGCCCCAGAGCACAGGGCGCCCCGTCGGATTCTGAACAGCCCCGAGTCACAGTGGGTATAACTGGAACTACCGGTCCCGGTTCGACCCCTGGGGCCAGGGA
bcr_clone_514	CCCACCCAGCAGCCCAGCCCCTACCCAGGAGGCCCCAGAGCTCAGGGCGCCTGGGTGGATTCTGAACAGCCCCGAGTCACGGTGGGTATAGTGGGAGCTATCACAAGGATTTGACTTCTGGGGCCAGGGA
bcr_clone_515	GGGAAGCTCCTCCTGACAGCCCCGCCTCCAGTTCCAGGTGTGGTTATTGTCAGGGGGTGCCAGGCCGTGGTAGAGATGGCTACAATTAAGGGATTACTACTACTACGGTATGGACGTCTGGGGCCAAGGG
bcr_clone_516	GGTGTTGAGCCCAGCAAGGGAAGGCCCCCAAACAGACCAGGAGGTTTCTGAAGGTGTCTGTGTCACAGTGGGGTATAGCAGCAGCTGGTAGAGAGATGTGTCGGACTACTTTGACTACTGGGGCCAGGGA
bcr_clone_517	AGAGCCAGCCAGAGCCAGCAAGATGGGGCTCAGTGACACCCGCAGGGACAGGAGGGTTTTGTGGGGGCTCGTGTCACTGTGAGGATATTGTACTAATGGTGTTTGCCTATTTGACTACTGGGGCCAGGGA
bcr_clone_518	CCTCAGAGCCCTGCTGCCTCCTCCGGTCAGCCCTGGACATCCCAGGTTTCCCCAGGCCTGGCGGTAGGTTTAGAATGAGGTCTGTGTCACTGTGGTATTTTTTTACTCGGTCTTTGGCTGGGGCCAGGGA
bcr_clone_519	CTCAGGTCAGCCCTGGACATCCCGGGTTTCCCCAGGCCTGGCGGTAGGTTTGAAGTGAGGTCTGTGTCACTGTGGTATTACTATGATAGTAGTGGTTATCGTGCCCTGGTTCGACTCCTGGGGCCAGGGA
bcr_clone_520	GAAGCTCCTCCTGACAGCCCCGCCTCCAGTTCCAGGTGTGGTTATTGTCAGGGGGTGCCAGGCCGTGGTAGAGATGGCTACGGGAGGGCACCGGAGGAGAGGGTACTACTTTGACTACTGGGGCCAGGGA
bcr_clone_521	CTCAGTCGACAAGTCCTCCAGCACCGCCTACCTGCAGTGGAACACCCTGAAGGTCTCGGACACCGCCACATATTACTGCGCGAGGAAGAGGACAGAGGGCTATAAGGGATTAGACTATTGGGGCCAGGGA
bcr_clone_522	GACCAAGGGGCACTGACCCCAGCAAGGGAAGGCTCCCAAACAGACGAGGAGGTTTCTGAAGCTGTCTGTATCACAGTGGGGTATAGCAGTGGCTGGCCCGTACTGGTACTTCGATCTCTGGGGCCGTGGC
bcr_clone_523	GACCCCACCCAGCAGCCCAGCCCCTACCCAGGAGGCCCCAGAGCTCAGGGCGCCTGGGTGGATTCTGAACAGCCCCGAGTCACGGTGGGTATAGTGGGAGGTACCGAACTTTGACTACTGGGGCCAGGGA
bcr_clone_524	CAGAGCCAGCAAGAGGAGACTCGGTGACACCAGTCTCCTGTAGGGACAGGAGGATTTTGTGGGGGTTCGTGTCACTGTGAGCATATTGTGGTGGTGACTGATCTCGGGAATTGGCTACTGGGGCCAGGGA
bcr_clone_525	CAAGTTGTGCTGAGCCCAGCAAGGGAAGGTCCCCAAACAAACCAGGAAGTTTCTGAAGGTGTCTGTGTCACAGTGGAGTATAGCAGCTCGTCTTGGCTACTACTACGGTATGGACGTCTGGGGCCAAGGG
bcr_clone_526	CAAGATGGGGCTCAGTGACACCCGCAGGGACAGGAGGATTTTGTGGGGGCTCGTGTCACTGTGAGGATATTGTACTAATGGTGTATGCTATGGGTACTACTACTACGGTATGGACGTCTGGGGCCAAGGG
bcr_clone_527	GCCAGCAAGAGGAGACTCGGTGACACCAGTCTCCTGTAGGGACAGGAGGATTTTGTGGGGGTTCGTGTCACTGTGAGCATATTGTGGTGGTGACTGCTTCCCTGATGCGCTTGATATCTGGGGCCAAGGG
bcr_clone_528	CTGCCTTACAATGACCAATCTGAAAGCCAAGGACAAGGTCATGTATTACTGTGAGTGATCCTGCCCCCCTATTAGCAGCAGCTTACTAAGAGCGCGGTAATCTTGGTGGTTCGACCCCTGGGGCCAGGGA
bcr_clone_529	ACCCCGCCCACAAGCCCAGCCCCCACCCAGGAGGCCCCAGAGCACAGGGCGCCCCGTCGGATTCTGAACAGCCCCGAGTCACAGTGGGTATAACTGGAAGGGTAGCGGTATGGACGTCTGGGGCCAAGGG
bcr_clone_530	GGACATCCCGGGTTTCCCCAGGCTGGGCGGTAGGTTTGGGGTGAGGTCTGTGTCACTGTGGTATTACTATGGTTCGGGGACCCCTAGGTTTTAGTACTACTACTACGGTATGGACGTCTGGGGCCAAGGG
bcr_clone_531	GAGACCCCACCCAGCAGCCCAGCCCCTACCCAGGAGGCCCCAGAGCTCAGGGCGCCTGGGTGGATTCTGAACAGCCCCGAGTCACGGTGGGTATAGTGGGAGCTACAGTTATGACTCCTGGGGCCAGGGA
bcr_clone_532	CCTCCCTGTTCCCTGGGAAGCTCCTCCTGACAGCCCCGCCTCCAGTTCCAGGTGTGGTTATTGTCAGGGGGTGTCAGACTGTGGTGGATACAGCCATGGTAGCAACTGGTTCGACCCCTGGGGCCAGGGA
bcr_clone_533	GACGCCCCGTCAAAGCCAGACAAAACCAAGGGGTGTTGAGCCCAGCAAGGGAAGGCCCCCAAACAGACCAGGAGGTTTCTGAAGGTGTCTGTGTCACAGTGCGGTATAGCAGCACCGCTGGGGCCAGGGA
bcr_clone_534	CCTGCTGCCTCCTCAGGTCAGCCCCGGACATCCCGGGTTTCCCCAGGCTGGGCGGTAGGTTTGGGGTGAGGTCTGTGTCACTGTGGTCTTACTATGGTTCGGGGCACCTCTTGACTACTGGGGCCAGGGA
bcr_clone_535	CACCTCCAAAAACCAGGTGGTCCTTAAAATGACCAACATGGACCCTGAGGACACAGCCACGTATTTTTGTGCACGGACCCTTACGGTCACTAGGACTTTTCCTCCAAGCTTTGACTACTGGGGCCCGGGA
bcr_clone_536	CAAGTCCATGAATACCGCCTACTTGCAGTGGAGCAGCCTGAAGGCCTCGGACACCGCCCTCTATTACTGTGCGAGACACAGGAGTGAGATCTACTCGGCCCACGCCCCATTTGCCCTCTGGGGCCAGGGA
bcr_clone_537	CTGCCCCCACCCAGGAGGCCCCAGAGCTCAGGGCGCCTGGTCGGATTCTGAACAGCCCCGAGTCACAGTGGGTATAACTGGAACGACTGTCCTGTACTACTACTACGGTATGGACGTCTGGGGCCAAGGG
bcr_clone_538	CCAGGGCAGCCAAGTCCAAGAGGCGCGCTGAGCCCAGCAAGGGAAGGCCCCCAAACAAACCAGGAGGTTTCTGAAGTTGTTTGTGTCACAGTCGAGTATAGCAGCGGCCAATAACTACTGGGGCCAGGGA
bcr_clone_539	CATGACTACTGACACGCCCACGAGCACAGCCTTCATGGAGCTGAGGAATCTGACATCTGACGACACGGCCATATATTTCTGTGCGAGGCCTAAAAGTGGGACCTATGTCTATGACTATTGGGGCCAGGGA
bcr_clone_540	CATCTCAGTCGACAAGTCCACCACTACCGCCTACCTGCAGTGGAGCAGCCTGAAGGCCTCGGACACCGCCATGTATTTCTGTGCGAGACATCGCATAGGTAATGGTGATTATGGCTACTGGGGCCAGGGA
bcr_clone_541	AGCCCAGCCCCTACCCAGGAGGCCCCAGAGCTCAGGGCGCCTGGGTGGATTCTGAACAGCCCCGAGTCACGGTGGGTATAGTGGGAGCTAGATACTTGGCTTGGATGCTTTTGATATCTGGGGCCAAGGG
bcr_clone_542	CAGAGACAGCAAGAGGGGACTCAGTGACTCCCGCGGGGACAGGAGGATTTTGTGGGGGCTCGTGTCACTGTGAGGATATTGTAGGAGCTCCAGCTGCTATTGTGGACGTGTGGACGTCTGGGGCCAAGGG
bcr_clone_543	ACCCGTGAAAGGCAGATTCACCATCTCAAGAGATGATTCAAAAAAGACGCTGTATCTGCAAATGAACAGCCTGAAAACCGAGGACACAGCCGTGTATTACTGTAGCGGTTATTACTTCATGGGCCAGGGA
bcr_clone_544	GCCCAGCCCCCACCCAGGAGGCCCCAGAGCACAGGGCGCCCCGTCGGATTCTGAACAGCCCCGAGTCACAGTGGGTATAACTGGAACAACGCGGCCATGGTACTACGGTATGGACGTCTGGGGCCAAGGG
bcr_clone_545	AGGAGACCCCACCCAGCAGCCCAGCCCCTACCCAGGAGGCCCCAGAGCTCAGGGCGCCTGGGTGGATTCTGAACAGCCCCGAGTCACGGTGGGTATAGTGGGAGCGCTATTTGACTACTGGGGCCAGGGA
bcr_clone_546	CCTGTTCCCTGGGAAGCTCCTCCTGACAGCCCCGCCTCCAGTTCCAGGTGTGGTTATTGTCAGGGGGTGCCAGGCCGTGGTAGAGATGGCTACAATTACGAGGGACTGGTTCGACCCCTGGGGCCAGGGA
bcr_clone_547	AGCAGCCCAGCCCCTACCCAGGAGGCCCCAGAGCTCAGGGCGCCTGGGTGGATTCTGAACAGCCCCGAGTCACGGTGGGTATAGTGGGAGCCTCACGCTTGCCTACTACTTTGACTACTGGGGCCAGGGA
bcr_clone_548	CTGGGAAGCTCCTCCTGACAGCCCCGCCTCCAGTTCCAGGTGTGGTTATTGTCAGGGGGTGTCAGACTGTGGTGGATACAGCTGTGGACCATCCAACTACTACTACGGTATGGACGTCTGGGGCCAAGGG
bcr_clone_549	GACAAGACCAAGGGGCACTGACCCCAGCAAGGGAAGGCTCCCAAACAGACGAGGAGGTTTCTGAAGCTGTCTGTATCACAGTGGGGTATAGGGAGGCTACTACTACGGTATGGACGTCTGGGGCCAAGGG
bcr_clone_550	AAGAGGAGACTCGGTGACACCAGTCTCCTGTAGGGACAGGAGGATTTTGTGGGGGTTCGTGTCACTGTGAGCATATTGTGGTGGTGACTGCTCGCTATACTACTACGGTATGGACGTCTGGGGCCAAGGG
bcr_clone_551	CACCATGACCAGGGACACGTCCATCAGCACAGCCTACATGGAAGTCGTCAGTCTGAGATCTGACGACACGGCCTTTTATTACTGTGCGAGAGTCGACGTCTTAGGGTGGTTCGACTCCTGGGGCCAGGGA
bcr_clone_552	ACCAACATGGACCCCGTGGACACAGCCACATGTTAGTGTGCACGGATCGGACTCCCGCTGAGGAGTCTGGAGTAGGGCCAGCTACTATGTGAACTTCTGCTCCTTCGATGTGGACGTCTGGGGCCAAGGG
bcr_clone_553	CGCCAGAGCCTCCACAGGAGACCCCACCCAGCAGCCCAGCCCCTACCCAGGCGGCCCCAGAGCTCAGGGCGCCTGGGTGGATTCTGAACAGCCCCGAGTCACGGTGGGTTCAGACTACTGGGGCCAGGGA
bcr_clone_554	GGCACTGACCCCAGCAAGGGAAGGCTCCCAAACAGACGAGGAGGTTTCTGAGGCTGTCTGTATCACAGTGGGGTGTAGCAGTGGCTGGTTCCGTGATTCGTTTGTCTACTTTTACTACTGGGGCCAGGGA
bcr_clone_555	TAACACCGCCTACCTGCAGTGGAGTAGCCTGAAGGCCTCGGACACCGCCTTCTATTATTGTGCGAGATTCCAACGTATTACGATCTATGGAGTAGTAACCCCCTACGGAATGGACGTCTGGGGCCAAGGG
bcr_clone_556	TCAGGTCAGCCCCGGACATCCCGGGTTTCCCCAGGCTGGGCGGTAGGTTTGGGGTGAGGTCTGTGTCACTGTGGTATTACTATGGTTCGGGGAGTTATGGGGCAACTGGTTCGACCCCTGGGGCCAGGGA
bcr_clone_557	GGGGCACTGACCCCAGCAAGGGAAGGCTCCCAAACAGACGAGGAGGTTTCTGAAGCTGTCTGTATCACAGTGGGGTATAGCAGTGGCTGGTATTTTCCGTCCTCGGTCATATGACTACTGGGGCCAGGGA
bcr_clone_558	CCAGAGCCAGCAAGATGGGGCTCAGTGACACCCGCAGGGACAGGAGGATTTTGTGGGGGCTCGTGTCACTGTGAGGATATTGTACTAATGATGTATGTCGCGCCACTGGTTCGACCCCTGGGGCCAGGGA
bcr_clone_559	CAGGAGACCCCACCCAGCAGCCCAGCCCCTACCCAGGAGGCCCCAGAGCTCAGGGCGCCTGGGTGGATTCTGAACAGCCCCGAGTCACGGTGGGTATAGTGGGAGCTACCTTGACTACTGGGGCCAGGGA
bcr_clone_560	GGACCCTCCCTGTTCCCTGGGAAGCTCCTCCTGACAGCCCCGCCTCCAGTTCCAGGTGTGGTTATTGTCAGGGGGTGCCAGGCCGTGGTAGAGATGGCTAATATTGCGGGGGGTCTACTGGGGCCAGGGA
bcr_clone_561	TGTCTGGACCCTCCCTGTTCCCTGGGAAGCTCCTCCTGACAGCCCCGCCTCCAGTTCCAGGTGTGTTTATTGTCAGGGGGTGCCAGGCCGTGCCAGAGATGGCTACAATGTTGCCTACTGGGGCCAGGGA
bcr_clone_562	CATTTCCAGAGACAATTCCAGGAACACGATGTATTTGCAGATGAATAGCCTGAGAGCTGAGGACACGGCTGTGTATTATTGTGCGAAACTTCCCGCGGGATGGGAGGGCTCTGACTATTGGGGCCAGGGA
bcr_clone_563	CAGACAAAACCAAGGGGTGTTGAGCCCAGCAAGGGAAGGCCCCCAAACAGACCAGGAGGTTTCTGAAGGTGTCTGTGTCACAGTGGGGTATAGCAGCAGCTGGTATTTGAGTGATATTTGGGGCCAAGGG
bcr_clone_564	CAGACCTGGACATCCCAGGTTTCCCCAGGCCTGCCGGTAGGTTTAGAATGAGGTCTGTGTCACTGTGGTATCACGATATTTTGACTGGTTATTTCTCTACTACTACGGTATGGACGTCTGGGGCCAAGGG
bcr_clone_565	ACTTACCATATCGGTAGACACGTCTAAGAACCAGTTCTCCCTGAGGATGACCTCTGTGACTGCCGCGGACACGGCCGTGTATTACTGTGCGAGAGATCCCGGGGACTACTTTGACTCCTGGGGCCAGGGA
bcr_clone_566	TGGGGCCCTGCTGCCTCCTCAGGTCAGCCCCGGACATCCCGGGTTTCCCCAGGCTGGGCGGTAGGTTTGGGGTGAGGTCTGTGTCACTGTGGTATTACTATGGTTCGGGGAGTCTGGGGTGGGCCAGGGA
bcr_clone_567	TCGGTGACACCAGTCTCCTGTAGGGACAGGAGGATTTTGTGGGGGTTCGTGTCACTGTGAGCATATTGTGGTGGTGACTGCCAAATGGGGTTACTACTACTACTACGGTATGGACGTCTGGGGCCAAGGG
bcr_clone_568	CCTCCACAGGAGACCCCACCCAGCAGCCCAGCCCCTACCCAGGAGGCCCCAGAGCTCAGGGCGCCTGGGTGGATTCTGAACAGCCCCGAGTCACGGTGGGTATAGTGGGAACTACGGGGGGGCCCAGGGA
bcr_clone_569	TGGACCCTCCCTGTTCCCTGGGAAGCTCCTCCTGACAGCCCCGCCTCCAGTTCCAGGTGTGGTTATTGTCAGGGGGTGTCAGACTGTGGTGGATACAGCTATGGTTCGGCCGGACTACTGGGGCCAGGGA
bcr_clone_570	CGACATGTCCATCAATACCGCCTACCTGCAGTGGATCAGCCTGAATGCCTCGGACACCGCCATCTATTACTGTGCGAGACGCGCTGGTAGCTTGATTGACAGGCGATATTTTGACTCCTGGGGCCAGGGA
bcr_clone_571	TCAGCAGGAGAGCCAGGCCAGAGCCAGCAAGAGGAGACTCGGTGACACCAGTCTCCTGTAGGGACAGGAGGGTTTTGTGGGGGTTCGTGTCACTGTGAGCATATTGTGGTGGTGACTCCGGGGCCAGGGA
bcr_clone_572	CACGCTGTATCTGCAAATGAACAGCCTGAGAGCCGAGGACACGGCTGTGTACTACTGTGCGAGAAATCTCGACGTAGGAGTGGCTGGTACGATTGACTACTACTACGGTATGGACGTCTGGGGCCAAGGG
bcr_clone_573	ACCAAGGGGCACTGACCCCAGCAAGGGAAGGCTCCCAAACAGACGAGGAGGTTTCTGAAGCTGTCTGTATCACAGTGGCGTATAGCAGTGGCTGGTCTACTACTGGTACTTCGATCTCTGGGGCCGTGGC
bcr_clone_574	AAGTCCAAGAGGCGCGCTGAGCCCAGTAAGGGAAGGCCCCCAAACAGACCAGGAGGTTTCTGAAGCTGTCTGTGTCACAGTCGGGTATAGCAGCGGCTACCTGTACTACTTTGACTACTGGGGCCAGGGA
bcr_clone_575	TCAGCCCTGGACATCCCGGGTTTCCCCAGGCCTGGCGGTAGGTTTGGGGTGAGGTCTGTGTCACTGTGGTATTACGATTTTTGGAGTGGAAGATAGGGGAAAAGATGCTTTTGATATTTGGGGCCAAGGG
bcr_clone_576	GACCACAGACTCATCCACGAGCACAGCCCACATGGAACTGAGGGGCCTACGATCTGACGACACGGCCGTTTATTACTGTGCGAGAGCGAGTTATGATAGTAGTGAATATTTCCAGGGTTGGGGCCAGGGC
bcr_clone_577	GTCAGCCCTGGACATCCCAGGTTTCCCCAGGCCTGGCGGTAGGTTTAGAATGAGGTCTGTGTCACTGTGGTATTTCGATATTTTGACTGGTTATTAGAGGTACAACTGGTTCGACCCCTGGGGCCAGGGA
bcr_clone_578	CGCCAAGAACTCACTGTATCTGCAAATGAACAGCCTGAGAGCCGAGGACACGGCTGTGTATTACTGTGCGAGAGGCGGGAGTGGGACCTACTTAGACTACTACTACGGTCTGGACGTCTGGGGCCGAGGG
bcr_clone_579	GTCAGCCCTGGACATCCCGGGTTTCCCCAGGCCTGGCGGTAGGTTTGAAGTGAGGTCTGTGTCACTGTGGTATTACTATGATAGTAGTGGTTATTAGGAGGGGTACTACTTTGACTACTGGGGCCAGGGA
bcr_clone_580	GTCAACGGGCACAGCTTATATGGAGTTGACTAACCTGGGACCTGAAGACACGGCCATATATTACTGTGCGAAAGGGGGACGTTTTGACGCGCGAGGGGACTACCACGCTCTGGACGTCTGGGGCCAGGGG
bcr_clone_581	CACCATCTCTGCCGACAAGTCCATCAGCACCACCTACCTGCAGTGGAATAACCTGAAGGCCTCGGACACCGCCATGTATTTTTGTGCGAAAATGGTGCCCCGGGGGACGTTTGACTTCTGGGGCCAGGGA
bcr_clone_582	CTGCTGCCTCCTCAGGTCAGCCCTGGACATCCCGGGTTTTCCCAGGCCTGGCGGTAGGTCTGAAGTGAGGTCTGTGTCACTGTTCTATTACTATGATAGTAGTGACTTGAGGCGCTACTGGGGCCAGGGA
bcr_clone_583	CGCTGTTTCTGCAAATGAACAGACTGAGAGCCGAGGACACGGCCGTATATCACTGTGCGAAAGACCGCCGGCCGGTGGTGTCTGCTACGGGTGGGCCTACTAGTACGCTATGGACGTCTGGGGCCAAGGG
bcr_clone_584	AGCTGTCTGGACCCTCCCTGTTCCCTGGGAAGCTCCTCCTGACAGCCCCGCCTCCAGTTCCAGGTGTGGTTATTGTCAGGGGGTGCCAGGCCGTGGTAGAGATGGCAACAAGGGAGCCTGGGGCCAGGGA
bcr_clone_585	GAGCCAGCAAGAGGAGACTCGGTGACACCAGTCTCCTGTAGGGACAGGAGGATTTTGTGGGGGTTCGTGTCACTGTGAGCATATTGTGGTGGTGACTGCTAGCGCGAAACTAGACTACTGGGGCCAGGGA
bcr_clone_586	GACCACAGACACATCCACGAACACAGCCTACATGGAACTGAGGAGCCTGAGATCTGACGACACGGCCGTGTATTACTGTGCGAGAGTTCAGCGAAACCATCTGGCAGTGGCTGAAAACTGGGGCCAGGGA
bcr_clone_587	CCTGCTGCCTCCTCAGGTCAGCCCCGGACATCCCGGGTTTCCCCAGGCTGGGCGGTAGGTTTGGGGTGAAGTCTGTGTCACTGTGGCATTACTATGGTTCGGGGAGTTATTCGACTACTGGGGCCAGGGA
bcr_clone_588	TCCCCTCGGGGCCCTGCTGCCTCCTCAGGTCAGCCCTGGACATAGGTTTGAAGTGAGGTCTGGGTCACTGTGGTATTACATTGATAGTAGTCGTTACACGTGCGATGGTTTTGATCTTTGGGGCCAAGGG
bcr_clone_589	GGTCACCATCTCATCCGACAAGTCCATCACCACCGCCTACTTACAGTGGACGAGTCTTAAGGCCTCGGACACCGCCATATATTACTGTGCGAGACTTCCGACCAGTCTGCCTGACTTCTGGGGCCAGGGG
bcr_clone_590	CTGCCTCCTCCGGTCAGCCCTGGACATCCCAGGTTTCCCCAGGCCTGCCGGTAGGTTTAGAATGAGGTCTGTGTCACTGTGCTATTACGATATTCCCATGGTCGATATATTTGACTACTGGGGCCAGGGA
bcr_clone_591	CCCCTGTCCAGGACAGCCAAGTCCAAGAGGCGCGCTGAGCCCAGCAAGGGAAGGCCCCCAAACAAACCAGGAGGTTTCTGAAGCTGTCTGTGTCACGGCCGGGTATAGCTTTGACAACTGGGGCCAGGGC
bcr_clone_592	AGACCCCGCCCACAAGCCCAGCCCCCACCCAGGAGGCCCCAGAGCACAGGGCGCCCCGTCGGATTCTGAACAGCCCCGAGTCACAGTGGGTATAACTGGAACTACGTCAAGGGACTACTGGGGCCAGGGA
bcr_clone_593	CAGAGACAACTCCATGAACACGCTCTATCTGCAAATGGATGGCCTGAGAGGCGACGACACGGCCGTATATTACTGCGCGAAAGATACCGCGCTTTATGCGAAGTGCTCCTTTGACTACTGGGGCCAGGGA
bcr_clone_594	CAGAGCCAGCAAGAGGAGACTCGGTGACACCAGTCTCCTGTAGGGACAGGAGGATTTTGTGGGGGTTCGTGTCACTGTGAGCATATTGTGGTGGTGACTGGGGTTTGGGGTTGACTACTGGGGCCAGGGA
bcr_clone_595	GGAGACTCGGTGACACCAGTCTCCTGTAGGGACAGGAGGATTTTGTGGGGGGTCGTGTCACTGTGAGCATATTGTGGTGGTGACTGCTATTCCGGATTTTTAGTGCTACTTTGACTACTGGGGCCAGGGA
bcr_clone_596	CATTTCAGCCGACAAGTCCATCAATACCGCCTATTTGCAGTGGAGCAGTCTGAAGACCTCGGACACCGCCATGTACTTCTGTGGGAGATCTAGTGCGGCCCGCACCGGCCCTGACTTCTGGGGCCAGGGA
bcr_clone_597	GGAGACTCGGTGACACCAGTCTCCTGTAGGGACAGGAGGATTTTGTGGGGGTTCGTGTCACTGTGAGCATATTGTGGTGGTGACTGGCAATGGGCTGGTCGGTTTCTGGTTCGACCCCTGGGGCCAGGGA
bcr_clone_598	CCGCCCACAAGCCCAGCCCCCACCCAGGAGGCCCCAGAGCTCAGGGCGCCCCGTCGGATTCCGAACAGCCCCGAGTCACAGCGGGTATAACCGGAACCACGCACCCATTTCGGACTACTGGGGCCAGGGA
bcr_clone_599	CACAGGAGACCCCACCCAGCAGCCCAGCCCCTACCCAGGAGGCCCCAGAGCTCAGGGCGCCTGGGTGGATTCTGAACAGCCCCGAGTCACGGTGGGTATAGTGGGAGCTACGCATCCCTGGGGCCAGGGA
bcr_clone_600	GCTCTCCCTGACGGTGACCTCTGTGACCGCCGCAGACACGGCCGTGTATTACTGTGCGAGAGTTAGGTATGGTCGCGATGACGACCGCGGCCAGTACCAATACTACGGGATGGACGTCTGGGGCCAAGGG
bcr_clone_601	CATCTCCAGAGACAATGCCAAGAACTCACTGGATCTGCAAATGAACAGCCTGAGAGTCGAGGACACGGCTGTGTATTATTGTACGAGAGACGGAGAGAGGGGTTACGATATGGACGTCTGGGGCCACGGG
bcr_clone_602	CGACAAGTCCATCAATACCGCCTACCTGCACTGGAGCAGCCTGAAGGCCTCGGACACCGCCATGTATTTCTGTGCGAGGACCTCGTTTGTTCGGGGAGTTGTTTACTGGTTCGACCCCTGGGGCCAGGGA
bcr_clone_603	CCTCAGGTCAGCCCTGGACATCCCGGGTTTCCCCAGGCCTGGCGGTAGGTTTGAAGTGAGGTCTGTATCACTGTGGTATTACTATGATAGTAGTGGTTATTACTCTTACTTAGGATACTGGGGCCAGGGA
bcr_clone_604	TCAGTGACTCCCGCGGGGACAGGAGGATTTTGTGGGGGCTCGTGTCACTGTGAGGATATTGTAGTAGTACCAGCTGCTCCAATAACAATATTACTACTACTACTACGGTATGGACGTCTGGGGCCAAGGG
bcr_clone_605	GACATCCCGGGTTTCCCCAGGCCAGATGGTAGGTTTGAAGTGAGGTCTGTGTCACTGTGGTATTACGATTAAGTTTGGGGGAGTTATCGTTACATCTGGTTGTTGGTGGTTCGACCCCTGGGGCCAGGGA
bcr_clone_606	CCAGCCCCCACCCAGGAGGCCCCAGAGCACAGGGCGCCCCGTCGGATTCTGAACAGCCCCGAGTCACAGTGGGTATAACTGGAACTACATTGCCAACCCCACCGGGTGGTTCGACCCCTGGGGCCAGGGA
bcr_clone_607	AGGGTTACTTTCCATGAGTACAAATAAATTAACAATCTCAAGCAACACCCTTTTAAGTGCAGTCTGCCTTACAATGACCAATCTGAAAGCCAAGGACAAGGTCATGTACCTGGGTGGTGGCGGACAGGGA
bcr_clone_608	AGCCGACAAGTCCATCAACACCGCCTACCTGCAGTGGAGTAGCCTGAAGGCCTCGGACACCGCCATGTATTACTGTGCGAGACATTTAGGAAGTAGTTGGAGGTTCGGTATGGACGTCTGGGGCCAAGGG
bcr_clone_609	CAATGCCAAGAGGTCACTCTATCTCCAAATGGACAGCCTGAGAGTCGAGGACACGGCTGTCTATTACTGCGGAATCTTGGTGGTTCCGCCCTTTTATTATCATTACAACATGGACGTCTGGGGCCAAGGG
bcr_clone_610	TGGACCCTCCCTGTTCCCTGGGAAGCTCCTCCTGACAGCCCCGCCTCCAGTTCCAGGTGTGGTTATTGTCAGGGGGTGCCAGGCCGTGGTAGAGATGGCTACAAGCGAATTCGACCCCTGGGGCCAGGGA
bcr_clone_611	AGCCAGAGACAGCAAGAGGGGACTCAGTGACTCCCGCGGGGACAGGAGGATTTTGTGGGGGCTCGTGTCACTGTGAAGATATTCTAGTAGTACCAGCTGCTATTGCCGGTTCGACCCCTGGGGCCAGGGA
bcr_clone_612	CAGTGACTCCCGCGGGGACAGGAGGATTTTGTGGGGGCTCGTGTCACTGTGAGGATATTGTAGTAGTACCAGCTGCTATACTGGATGGAGAAGTTACTACTACTACGGTATGGACGTCTGGGGCCAAGGG
bcr_clone_613	GACAAAACCAAGGGGTGTTGAGCCCAGCAAGGGAAGGCCCCCAAACAGACCAGGAGGTTTCTGAAGGTGTCTGTGTCACAGTGGGGTATAGCAGCAGCTGATACCCGCTTTTGACTACTGGGGCCAGGGA
bcr_clone_614	ACTAGCCAGAGACAACAAGAGGGGACTCAGTGACTCCCGCGGGGACAGGAGGATTTTGTGGGGGCTCGTGTCACTGTGAGGATATTGTAGTAGTATCAGCTGGCCCCCGATTGACTACTGGGGCCAGGGA
bcr_clone_615	CATCCCGGGTTTCCCCAGGCCAGATGGTAGGTTTGAAGTGAGGTCTGTGTCACTGTGGTATTATGATTACGTTTGGGGGAGTTATCGTTCCTGATACTACTACCACGGTATGGACGTCTGGGGCCAAGGG
bcr_clone_616	AGCCCCTACCCAGGAGGCCCCAGAGCTCAGGGCGCCTGGGTGGATTCTGAACAGCCCCGAGTCACGGTGGGTATAGTGGGGGCCACCCGATTACTACTACTACTACGGTATGGACGTCTGGGGCCAAGGG
bcr_clone_617	AACCAAGGGGTGTTGAGCCCAGCAAGGGAAGGCCCCCAAACAGACCAGGAGGTTTCTGAAGGTGTCTGTGTCACAGTGGGGTATAGCAGCAGCTGGACCACCTAACTACTTTGACTACTGGGGCCAGGGA
bcr_clone_618	GTCAAGGCCAGAAAAGACCAAGTTGTGCTGAGCCCAGCAAGGGAAGGTCCCCAAACAAACCAGGAAGTTTCTGAAGGTGTCTGTGTCACAGTGGAGTATAGCAGCTCCCTTTGACTACTGGGGCCAGGGA
bcr_clone_619	GGTGACCTCTGTGACCGCCGCAGACACGGCTGTCTATTTCTGTGCGAGACGTCCCGGAGCCGGGACAACCTATGACTCCGGAAGTAGTGATTATTACTACGATTTTGCTTTTGATCTTTGGGGCCGAGGG
bcr_clone_620	AGCTCCTCCTGACAGCCCCGCCTCCAGTTCCAGGTGTGGTTATTGTCAGGGGGTGCCAGGCCGTGGTAGAGATGGCTACAATTCCAACCTTTACTACTACTACTACGGTATGGACGTCTGGGGCCAAGGG
bcr_clone_621	CACAAGCCCAGCCCCCACCCAGGAGGCCCCAGAGCACAGGGCGCCCCGTCGGATTCTGAACAGCCCCGAGTCACAGTGGGTATAACTGGAACGAGAGAAGAAAAACTGGTTCGACCCCTGGGGCCAGGGA
bcr_clone_622	GCCAGCAAGAGGAGACTCGGTGACACCAGTCTCCTGTAGGGACAGGAGGATTTTGTGGGGGTTCGTGTCACTGTGAGCATATTGTGGTGGTGACTGCTATTCCTGGCATGGAGACGTCTGGGGCCAAGGG
bcr_clone_623	AGGAGAGCCAGGCCAGAGCCAGCAAGAGGAGACTCGGTGACACCAGTCTCCTGTAGGGACAGGAGGATTTTGTGGGGGTTCGTGTCACTGTGAGCATATTGTGGTGGTGACCGGTGTCTGGGGCCAAGGG
bcr_clone_624	CACAGCTGTCTGGACCCTCCCTGATCCCTGGGAAGCTCCTCCTGACAGCCCCGCCTCCAGTTCCAGGTGTGGTTATTGTCAGGGGGTGTCAGACTGTGGTGGATACAGCTAAGGCTACTGGGGCCAGGGA
bcr_clone_625	TATGATGGAGGCAGAAAGAATCTCAGGAGACAAAACCGAGAACACCCTGTAGTTGACACGGCTGCGCAGCAGTGAGCGACACATAAGCGTGCTAATTATCAAGAGGATTCTCTTCCAGGGGGGCCAGGGA
bcr_clone_626	CCCTGTTCCCTGGGAAGCTCCTCCTGACAGCCCCGCCTCCAGTTCCAGGTGTGGTTCTTGTCAGGGGGTGCCAGGCCGTGGTAGAGATGGCTACAATGGGGTAGTTTTCGTTGACTACTGGGGCCAGGGA
bcr_clone_627	AGCAAGAGGAGACTCGGTGACACCAGTCTCCTGTAGGGACAGGAGGATTTTGTGGGGGTTCGTGTCACTGTGAGCATATTGTGGTGGTGAGGTGCGGTCTAGGGGACGAGTTGACTACTGGGGCCAGGGA
bcr_clone_628	CCAGCCCCTACCCAGGAGGCCCCAGAGCTCAGGGCGCCTGGGTGGATTCTGAACAGCCCCGAATCACGGTGGGGATAGTGGGAGCTACGCCTACTGCTACTACTACGGTATGGACGTCTGGGGCCAAGGG
bcr_clone_629	AGAGCCTCCACAGGAGACCCCACCCAGCAGCCCAGCCCCTACCCAGGAGGCCCCAGAGCTCAGGGCGCCTGGGTGGATTCTGAACAGCCCCGAGTCACGGTGGGTATAGTGGGACCTAGGGGGCCAGGGA
bcr_clone_630	GAGGGGACTCAGTGACTCCCGCGGGGACAGGAGGATTTTGTGGGGGCTCGTGTCACTGTGAGGATATTGTAGTAGTACCAGCTGCTATTTTTGTTAGACACCCAACTGGTTCGACCCCTGGGGCCAGGGA
bcr_clone_631	CATCTCCAGAGACAATTCCAGGCACACGCTGTATTTGCAGATGAACAGCCTGAGAGCTGAGGACACGGCTGTGTATTACTGTGCGAAACTTCCCGCGGGATGGGAGGGCTCTGACTACTGGGGCCAGGGA
bcr_clone_632	CTCCGCCGACAAGTCCCTCAACACCGCCTACCTACAGTGGCGCAGCGTGAAGGCCTCGGACACCGCCATGTATTACTGTGCGAGCGGTGATCTCCCCCAGTATCCTTATATGGACGTCTGGGGCCAAGGG
bcr_clone_633	AAGAGGGGACTCAGTGACTCCCGCGGGGACAGGAGGATTTTGTGGGGGCTCGTGTCACTGTGAGGATATTGTAGTAGTACCAGCTGCTATACACTACTACTACTACGATATGGACGTCTGGGGCCAAGGG
bcr_clone_634	GCAGACAAGACCAAGGGGCACTGACCCCAGCAAGGGAAGGCTCCCAAACAGACGAGGAGGTTTCTGAAGCTGTCTGTATCACAGTGGGGTATAGCGGTGGCTGGGATCCCTTGGCTACTGGGGCCAGGGA
bcr_clone_635	CAAAACCAAGGGGTGTTGAGCCCAGCAAGGGAAGGCCCCCAAACAGACCAGGAGGTTTCTGAAGGTGTCTGTGTCACAGTGGGGTATAGCAGCAGCTGGTGCTTGGTACTTCGATCTCTGGGGCCGTGGC
bcr_clone_636	CTGCCTCCTCAGGTCAGCCCCGGACATCCCGGGTTTCCCCAGGCTGGGCGGTAGGTTTGGGGTGAGGTCTGTGTCACTGTGGTATTACTCTGGTTCGGGGAGTTATTCCCTTGACTACTGGGGCCAGGGA
bcr_clone_637	GTTCCCTGGGAAGCTCCTCCTGACAGCCCCGCCTCCAGTTCCAGGTGTGGTTATTGTCAGGGGGTGCCAGGCCGTGGTAGAGATGGCTACAATTAAGTACTACTACGGTATGGACGTCTGGGGCCAAGGG
bcr_clone_638	CACCTCCAGAGACATTTCCAAGAGCACGGCTTATCTGCAAATGACCAGTCTGAGAGTTGAGGACACGGGTGTTTATTACTGTGCGAAATCATGGGCAGCAGCTGGCTACCTGGAGTACTGGGGCCAGGGA
bcr_clone_639	TGGACATCCCAGGTTTCCCCAGGCCTGGCGGTAGGTTTAGAATGAGGTCTGTGTCACTGTGGTATTACGATATTCTGACTGGCTATTATAACGATGCGACTGCTACGGTATGGACGTCTGGGGCCAAGGG
bcr_clone_640	CACCATATCAGGAGACACGTCCAAGAACCAGTTCTCCCTGAGGCTGAGTTCTGTGACCGCCGCAGACGCGGCCGTGTATTACTGTGCGAGACGCCCCCTGGGGGGCGGTATGGACGTCTGGGGCCAAGGG
bcr_clone_641	ACCAGCATGGACCCTGTGGACACAGCCAGATATTACTGTGTACGTATCGGGCGCCCTCTGACGGTTTTGTAGTGGAACCAGGTGCTTTCTTATAGACTCCTCGGACGCTGTGGGCGTCTGGGGCCAAGGG
bcr_clone_642	CACCATCTCCAGAGACAACGCCAAGAATTCACTGTATCTGCAAATGAACAGCCTGAGAGCCGAAGACACGGGTGTGTTTTATTGTGCGAGATACCGATCTGTGAACACTTTGGACGTCTGGGGCCAAGGG
bcr_clone_643	CCACCCAGCAGCCCAGCCCCTACCCAGGAGGCCCCAGAGCTCAGGGCGCCTGGGTGGATTCTGAACAGCCCCGAGTCACGGTGGGTATAGTGGGAGCTACTAAGGTCTCGTCGACTACTGGGGCCAGGGA
bcr_clone_644	CCCTGGACATCCCAGGTTTCCCCAGGCCTGCCGGTAGGTTTAGAATGAGGTCTGTGTCACTGTGGTACTACGATATTTTGACTGGTCAACGCACTACTACTACTACGGTATGGACGTCTGGGGCCAAGGG
bcr_clone_645	CACCATTTCAGCCGACACGTCCTCAAATACCGCCCACCTGGAGTGGAGCAGCCTGAAGGCCTCGGACACCGCCATGTATTTCTGCGCGAGACACCAGGGAGGAGGGGCGAATCATGTCTGGGGCCAGGGA
bcr_clone_646	CAAGACCAAGGGGCACTGACCCCAGTAAGGGAAGGCTCCCAAACAGACGAGGAGGTTTCTGAAGCTGTCTGTATCACAGTGGGGTATAGCAGTGGCTACCCCCGCTTGGTTCGACCCCTGGGGCCAGGGA
bcr_clone_647	AGCCAGCAAGAGGAGACTCGGTGACACCAGTCTCCTGTAGGGACAGGAGGAGCTTGTGGGGGTTCGTGTCACTGTGAGCATATTGTGGTGGTGACTGCTATTAAGGTGGTTCGACCCCTGGGGCCAGGGA
bcr_clone_648	TCAAGCAACACCCTTTTAAGTGCAGTCTGCCTTACAATGACCAATCTGAAAGCCAAGGACAAGGTCATGTATTACTGTGAGTCTAATTAGACTACGGTGACTACCTGCTTTTGATATCTGGGGCCAAGGG
bcr_clone_649	TGAGCCCAGCAAGGGAAGGCCCCCAAACAGACCAGGAGGTTTCTGAAGGTGTCTGTGTCACAGTGGGGTATAGCAGCAGCTGGTACGGGATTACTACTACTACTACGGTATGGACGTCTGGGGCCAAGGG
bcr_clone_650	CCACCCAGCAGCCCAGCCCCTACCCAGGAGGCCCCAGAGCTCAGGGCGCCTGGGTGGATTCTGAACAGCCCCGAGTCACGGTGGGTATAGTGGGAGCTACTAGGGTGCTTTTGACATCTGGGGCCAAGGG
bcr_clone_651	CCTCCCTGTTCCCTGGGAAGCTCCTCCTGACAGCCCCGCCTCCAGTTCCAGGTGTGGTTATTGTCAGGGGGTGTCAGACTGTGGTGGATACAGCTATGGTTACGCTGCTTTTGATATCTGGGGCCAAGGG
bcr_clone_652	CCGGACATCCCGGGTTTCCCCAGGCTGGGCGGTAGGTTTGGGGTGAGGTCTGTGTCACTGTGGTATTACTATGGTTCGGGGAGTTATTATTCCCTATTACTACTACGGTATGGACGTCTGGGGCCAAGGG
bcr_clone_653	CAAGAACTCTCTGGACCTCCAAATGAACAGTCTGACAGTTGAGGACACGGCCTTATATTATTGTGTGAAAGGGATGAAGATGACGTTTGGGCAAGTAGGAGGGGTCGCTATGGACGTCTGGGGCCAAGGG
bcr_clone_654	TTCCCCAGGCCTGGCGGTAGGTTTCGAGTGAGGTCTGTGTCACTGTGATTTTACGATTTTTAGAGTATTTATTTTTTAACGGCCGAAGAGGAACTACGACTATTATGATATGGACGTCTGGGGCCAAGGG
bcr_clone_655	GCCTCCTCAGGTCAGCCCCGGACATCCCGGGTTTCCCCAGGCTGGGCGGTAGGTTTGGGGTGAGGTCTGTGTCACTGTGGTATTACTATGGTTCGGGGGTATGTGGTACTTCGATCTCTGGGGCCGTGGC
bcr_clone_656	AGACAACGCCAAGAATTCCCTGTATTTGCAAATGAACAGTCTGAGAGCCGAGGACACGGCCTTGTATTACTGTGCGAGAGATAGGGGGTCGATAGGCTACTACTACGGTATGGACGTCTGGGGCCAAGGG
bcr_clone_657	CGCCTGGACCGGGGCCTGTGTGGGAAAGGCCTCTGGCCACACTCAGGGGCTTTTTGTGAAGGGCCCTCCTGCTGTGTGACTACGGTGGTAACTCCACTACTACTACGTTATGGACGTCTGGGGCCAAGGG
bcr_clone_658	TCCTCAGGTCAGCCCTGGACATCCCGGGTTTCCCCAGGCCTGGCGGTAGGTTTGAAGTGAGGTCTGTGTCACTGTGATGTTCCTTGGATAGTAGTGGTTATTATTCGAAACCCACTACTGGGGCCAGGGA
bcr_clone_659	CCACCCAGCAGCCCAGCCCCTACCCAGGAGGCCCCAGAGCTCAGGGCGCCTGGGTGGATTCTGAACAGCCCCGAGTCACGGTGGGTATAGTGGGAGCTACCGGGGCTGGTTCGACCCCTGGGGCCAGGGA
bcr_clone_660	CAGAGACAGCAAGAGGGGACTCAGTGACTCCCGCGGGGACAGGAGGATTTTGTGGGGGCTCGTGTCACTGTGAGGATATTGTAGTAGTACCAGCTGACGGTACTCCGGTATGGACGTCTGGGGCCAAGGG
bcr_clone_661	GGCACAGCTGTCTGGACCCTCCCTGTTCCCTGGGAAGCTCCTCCTGACAGCCCCGCCTCCAGTTCCAGGTGTGGTTATTGTCAGGGGGTGCCAGGCCGTGGTAGAGATGGCTACAATTTGGGGCCAGGGA
bcr_clone_662	CAGGGACACGTCCAGAAACCAGGTGGTCCTTACACTGGCCAACGTGGACCCTGTGGACTCAGGCACGTACTTTTGTGCACACACCAAATTCACAACAAGTACGACTGGTTTCGAACCCTGGGGCCCGGGA
bcr_clone_663	GACCAAGGGGCACTGACCCCAGCAAGGGAAGGCTCCCAAACAGACGAGGAGGTTTCTGAAGCTGTCTGTATCACAGTGGGGTATAGCAGTGGCTGGTACGGCCTTTTGGTTCGACCCCTGGGGCCAGGGA
bcr_clone_664	AGAGGCGCGCTGAGCCCAGCAAGGGAAGGCCTCCAAACAAACCAGGAGGTTTCTGAAGCTGTCTGTGTCACAGTCGGGTATAGCAGCGGTCACCCCCCCAACCCCGTTCTTTGACTACTGGGGCCAGGGA
bcr_clone_665	CCCTGGACATCCCGGGTTTCCCCAGGCCTGGCGGTAGGTTTGGGGTGAGGTCTGTGTCACTATAGTGTTCCGATTTTTGGAGTGGTTATTATGATCGAAAAACTACTGGTTCGACTCCTGGGGCCAGGGA
bcr_clone_666	CCTCAGGTCAGCCCTGGACATCCCGGGTTTCCCCAGGCCTGGCGGTAGGTTTGGGGTGAGGTCTGTGTCACTGTGGTACTACGATTTTTGGAGTGGTTCAACCGGTTGGTTCGACCCCTGGGGCCAGGGA
bcr_clone_667	AGCCCAGCCCCTACCCAGGAGGCCCCAGAGCTCAGGGCGCCTGGGTGGATTCTGAACAGCCCCGAGTCACGGTGGGTATAGTGGGAGCTACTACGTACGTGGCCCCCACGTTGACTACTGGGGCCAGGGA
bcr_clone_668	AGCCCAGCCCCTACCCAGGAGGCCCCAGAGCTCACGGCGCCTGGGTGGATTCTGAACAGCCCCGAGTCACGGTGGGTATAGTGGGAGCTACTCAACCTACTACTACGGTATGGACGTCTGGGGCCAAGGG
bcr_clone_669	GGAAGCTCCTCCTGACAGCCCCGCCTCCAGTTCCAGGTGTGGTTATTGTCAGGCGATGTCAGACTGTGGTGGATATAGTGGCTACGTTCCTGACGACTACTGGTACGGTATGGACGTCTGGGGCCAAGGG
bcr_clone_670	CTCCCTGTTCCCTGGGAAGCTCCTCCTGACAGCCCCGCCTCCAGTTCCAGGTGTGGTTATTGTCAGGGGGTGTCAGACTGTGGTGGATACAGCTATGGCCGCCGACGGTGGGGCCTACTGGGGCCAGGGA
bcr_clone_671	AGGAGACCCCACCCAGCAGCCCAGCCCCTACCCAGGTGGCCCCAGAGCTCAGGGCGCCTGGGTGGATTCTGAACAGCCCCGAGTCACGGTGGGTATAGTGGGAGCTACAAGTACCCACTGGGGCCAGGGA
bcr_clone_672	ACAGGAGGATTTTGTGGGGGCTCGTGTCACTGTGAGGATATTGTAGTAGTACCAGCTGCTACCATACAACCTACACTGGCCTTATAGCAGCAGCTGGTAAAAAAACTGGTTCGACCCCTGGGGCCAGGGA
bcr_clone_673	CCTCAGGTCAGCCCTGGACATCCCGGGTTTCCCCAGGCCAGATGGTAGGTTTGAAGTGAGGTCTGTGTCACTGTGGTATTATGATTACGTTTGGGGGAGTTATCCCCTCTTTGACTACTGGGGCCAGGGA
bcr_clone_674	AGACAACGCCGATAACTCAGTGTACCTGCAAATGAACAGTCTGAGAGCCGAGGACACGGGTATTTACTATTGTGCGAGAGATTTAGTGGCTGGAACCTACAATTATGGGATGGACGTCTGGGGCCAAGGG
bcr_clone_675	AGCCAAGTCCAAGAGGCGCGCTGAGCCCAGCAAGGGAAGGCCCCCAAACAAACCAGGAGGTTTCTGAAGCTGTCTGTGTCACAGTCGGGTATATCAGCGACCAACCGCCTTTGACTACTGGGGCCAGGGA
bcr_clone_676	GGGCCCCTGGCACAGCTGTCTGGACCCTCCCTGTTCCCTGGGAAGCTCCTCCTGACAGCCCCGCCTCCAGTTCCAGGTGTGGTTATTGTCAGGGGGTGCCAGGCCGTGGTAGAGATGGCTACAACCAGGA
bcr_clone_677	AACCAACACAGGCTACATGGAGCTGAGCAGCCTGAGATCTGACGACACGGCCGTGTATTACTGTGCGAGGGTCGACGTAGATACTGGTATGGGTAGGGACTACTACGGGATGGACGTCTGGGGCCAAGGG
bcr_clone_678	GTTGAGGGATGATCCGTCAAGGCAGACAAGACCAAGGGGCACTGACCCCGAAGGCTCCCGAACAGACGAGGAGGTTTCTGAAGCTGTCTGTATTACAGTGGGTCGATCCTTAGGCTACTGGGGCCAGGGA
bcr_clone_679	CTCCCTGTATCTGGAAATGAACAGTCTGAGAACTGAAGACACGGCCTTGTATTACTGTGCAAAAGATATAAGTCGGGCGGGAATTTTAGCATCAGGTGCCTTCGGTGCTCTTGATATCTGGGGCCAAGGG
bcr_clone_680	AGATGATTCAAGAAACACAGTGTCTCTGCAATTGAACGCCCTGAACGCCGAAGACACAGCCGTTTATTACTGTAGCACTCCCAGTCCCAGCAGCTGGCATTGGTACTACCCTGACTACTGGGGCCAGGGA
bcr_clone_681	GGACCCTCCCTGTTCCCTGGGAAGCTCCTCCTGACAGCCCCGCCTCCAGTTCCAGGTGTGGTTATTGTCAGGGGGTGTCAGACTGTGGTGGATACAGCTTACGTGGTACTTTGACTACTGGGGCCAGGGA
bcr_clone_682	GCCCTCCCTGCTCCCTGGGAAGCTCCTCCTGACAGCCCCGCCTCCAGTTCCAGGTGTGGTTATTGTCAGGCGATGTCAGACTGTGGTGGATATAGTGGCTACGAGCGGGTTTGACTACTGGGGCCAGGGA
bcr_clone_683	CAGACAAGACCAAGGGGCACTGACCCCAGCAAGGGAAGGCTCCCAAACAGACGAGGAGGTTTCTGAAGCTGTCTGTATCACAGTGGGGTATAGCAGTGGCTGGTACTACTTTGACTACTGGGGCCAGGGA
bcr_clone_684	CCAAGAGGCGCGCTGAGCCCAGCAAGGGAAGGCCCCCAAACAAACCAGGAGGTTTCTGAAGCTGTCTGTGTCACAGTCGGGTATAGTAGCGACCATTTAGTATTACGGTATGGACGTCTGGGGCCAAGGG
bcr_clone_685	AAGGGGCACTGACCCCAGCAAGGGAAGGCTCCCAAACAGACGAGGAGGTTTCTGAAGCTGTCTGTATCACAGTGGGGTATAGCAGTGGCTGGTACAGGTACACGCGCACTTCCAGCACTGGGGCCAGGGC
bcr_clone_686	AGAGCCAGCCAGAGCCAGCAAGATGGGGCTCAGTGACACCCGCAGGGACAGGAGGATTTTGTGGGGGCTCGTGTCACTGTGAGGATATTGTACTAATGGTGTATGCTGATCTTGGGTCTGGGGCCAGGGA
bcr_clone_687	ATTCATCATATCGAAGAATGATTCGGAAGACATACTGTATCTCCACATGAACAACCTGAAAGTCGAGGACACTGCCCTTTACTTCTGTACTACAGACCCCTTCCTCCCTTTTGACCACTGGGGCCAGGGA
bcr_clone_688	CTCAGGTCAGCCCCGGACATCCCGGGTTTCCCCAGGCTGGGCGGTAGGTTTGGGGTGAGGTCTGTGTCACTGTGGTATTACTATGGTTCGGGGAGTTATTATAACGGGGACGGACGTCTGGGGCCAAGGG
bcr_clone_689	TTTGCAAATGAACAGCCTGAGAGCCGAGGACACGGCCGTATATTACTGTGCTAAAGATTGGCGGACGGTTTACGATTTTTGGACTGACTATTATAAGGAGACGTACTACTTTGACAACTGGGGCCAGGGA
bcr_clone_690	CCAGGCCAGAGCCAGCAAGAGGAGACTCGGTGACACCAGTCTCCTGTAGGGACAGGAGGATTTTGTGGGGGTTCGTGTCACTGTGAGCATATTGTGGTGGTGACTGCTATTGCGCTACTGGGGCCAGGGA
bcr_clone_691	ACAGGAGACCCCACCCAGCAGCCCAGCCCCTACCCAGGAGGCCCCAGAGCTCAGGGCGCCTGGGTGGATTCTGAACAGCCCCGAGTCACGGTGGGTATAGTGGGAGCTACTTGACTACTGGGGCCAGGGA
bcr_clone_692	CAGAGACAATGCCAAGAACTCACTGTATCTGCAAATGAACAGCCTGAGAGCCGAGGACACGGCTGTGTATTACTGTGCGACAACTGGGGACGGGATAGCAGCAGCTGCCCTTGAGTACTGGGGCCAGGGA
bcr_clone_693	TGATCCGTCAAGGCAGACAAGACCAAGGGGCACTGACCCCAGCAAGGGAAGGCTCCCAAACAGACGAGGAGGTTTCTGAAGCTGTCTGTATATCCATGGCTGGGGGTGGTTCGACCCCTGGGGCCAGGGA
bcr_clone_694	CCAGAGCCTCCACAGGAGACCCCACCCAGCAGCCCAGCCCCTACCCAGGAGGCCCCAGAGCTCAGGGCGCCTGGGTGGATTCTGAACAGCCCCGAGTCACGGTGGATCCTTTGGCTACTGGGGCCAGGGA
bcr_clone_695	AGCAAGAGGAGACTCGGTGACACCAGTCTCCTGTAGGGACAGGAGGATTTTGTGGGGGTTCGTGTCACTGTGAGCATATTGTGGTGGTGACTGCTATCGGAGGAACTGGTTCGACCCCTGGGGCCAGGGA
bcr_clone_696	AGGAGACCCCACCCAGCAGCCCAGCCCCTACCCAGGAGGCCCCAGAGCTCAGGGCGCCTGGGTGGATTCTGAACAGCCCCGAGTCACGGTGGGTATAGTGGGAGCTCACGGGGGGACCGGGGTCCAGGGA
bcr_clone_697	CTACATGGAACTGAGGAGCCTGAAATCTGACGACACGGCCGTCTATTATTGTGCAACAGTCTCCAGCTCTCAGATAGACGATGGGCGAATTAAGGGCTATAATTGGTATTTCACTCTCTGGGGCCGTGGC
bcr_clone_698	GCCAGGCCAGAGCCAGCAAGAGGAGACTCGGTGACACCAGTCTCCTGTAGGGACAGGAGGATTTTGTGGGGGTTCGTGTCACTGTGAGCATATTGTGGTGGTGACGCTCTTTGACTACTGGGGCCAGGGA
bcr_clone_699	CCCCGCCCACAAGCCCAGCCCCCACCCAGGAGGCCCCAGAGCACAGGGCGCCCCGTCGGATTCTGAACAGCCCCGAGCCCATAGCAGCGGAAGGTAGTTATGGTAGCGGCTTGACTACTGGGGCCAGGGA
bcr_clone_700	CACCATGACCAGGGACACGTCCACCAGCACAGCCTTCTTGGAACTGAACAGTCTGAGATCTGACGACACGGCCGTCTATTACTGTGCCAGAGATGCGGGACTGGGTATGAATGACCCCTGGGGCCAGGGA
bcr_clone_701	GTCCATCAGCACCGCCTTCCTGCAGTGGAGCAGCCTGAAGGCCTCGGACACCGCCATGTATTACTGTGCGCGACAGGGGTGTGGTGGTGACTGCTACTATCATGATGCTTTTGATATCTGGGGCCAAGGG
bcr_clone_702	ACCCCACCCAGCAGCCCAGCCCCTACCCAGGAGGCCCCAGAGCTCAGGGCGCCTGGGTGGATTCTGAACAGCCCCGAGTCACGGTGGGTATAGTGGGAGCTACCTGTTGATTGACTACTGGGGCCAGGGA
bcr_clone_703	GGAGCCTCCCACCACAGCCCTCCCTGCGGGGGACCGCTGCATGCCGTGTTAGGATTTTGATCGAGGACACGGCGCCATGGCTATGGTGGCTACGAATTAGAGGTGTTTTGTTGACTACTGGGGCCAGGGA
bcr_clone_704	CCTGCCCCCACCCAGGAGGCCCCAGAGTTCAGGGCGCCTGGTCGGATTCTGAACAGCCCCGAGTCACAGTGGGTATAACTGGAACGACGAAGACGGCTACTACTACGGTATGGACGTCTGGGGCCAAGGG
bcr_clone_705	CCCAGCAGCCCAGCCCCTACCCAGGAGGCCCCAGAGCTCAGGGCGCCTGGGTGGATTCTGAACAGCCCCGAGTCACGGTGGGTATAGTGGGAGCTACTTCCTAGAAACCTTTGACTACTGGGGCCAGGGA
bcr_clone_706	AGGTCAGCCCCGGACATCCCGGGTTTCCCCAGGCTGGGCGGTAGGTTTGGGGTGAGGTCTGTGTCACTGTGGTCTTAGTATGGTTCGGGGAGTTCATATCGTAAAGTGGATCGACCCCAGGGGCCAGGGA
bcr_clone_707	ACCCCACCCAGCAGCGCAGCCCCTACCCAGGAGGCCCCAGAGCTCAGGGCGCCTGGGTGGATTCTGAACAGCCCCGAGTCACGGTGGATATAGTGGGAGCTACCCCTACTCTGACTACTGGGGCCAGGGA
bcr_clone_708	CCAAGTCCAAGAGGCGCGCTGAGCCCAGCAAGGGAAGGCCCCCAAACAAATCAGGAGGTTTCTGAAGCTGTCTGTGTCACAGCCGGGTATAGCAGCGACTACCTATCTCTTTGACAACTGGGGCCAGGGA
bcr_clone_709	TACGTCCTCAGGTCAGCCCTCGACATCCCGGGTTTCCCCAGGCCTGGCGGAAGGTTTGGGGTGAGGTCTGTGTCACTGTGGTATTACGATTTTTGGAGTGAGTCTAAGACCTGGGGTTTGGGGCCAGGGA
bcr_clone_710	GCAAATGAGCAGCCTGAGAGTCGAGGACACGGCCACATATTACTGTGCGAAGCACAAGGCGGATTATTACGATAGTAATGGCTATCACTATGTGACGGGCTACTACGCACTGGACGGCTGGGGCCAAGGG
bcr_clone_711	CAGAGCCAGCAAGAGGAGACTCGGTGACACCAGTCTCCTGTAGGGACAGGAGGATTTTGTGGGGGTTCGTGTCACTGTGAGCATATTGTGGTGGTGACTGCCAGCTAAATTTGACTACTGGGGCCAGGGA
bcr_clone_712	CACCACCGCCTACCTGCAGTGGAGCAGCCTGAAGGCCTCGGACACCGCCATGTATTACTGTGCGAGTGGGCAACTAATGTGGGATATTAGTGCTTATTACCATGATGCTTTTGATATCTGGGGCCAAGGG
bcr_clone_713	TCCCTGTTCCCTGGGAAGCTCCTCCTGACAGCCCCGCCTCCAGTTCCAGGTGTGGTTATTGTCAGGGGGTGTCAGACTGTGGTGGATACAGCTATGGATGCCTTTGCGATTTGACTACTGGGGCCAGGGA
bcr_clone_714	GGGAAGCTCCTCCTGACAGCCCCGCCTCCAGTTCCAGGTGTGGTTATTGTCAGGGGGTGCCAGGCCGTGGTAGAGATGGCTACAATTACAGTCCTCCCCCTAGTACTACTTTGACTACTGGGGCCAGGGA
bcr_clone_715	AGCCCCTACCCAGGAGGCCCCAGAGCTCAGGGCGCCTGGGTGGATTCTGAACAGCCCCGAGTCACGGTGGGTATAGTGGGAGCTGACTATTCCGCCTCTCGGCCCAACATTTGACTACTGGGGCCAGGGA
bcr_clone_716	CAAGAGGGGACTCAGTGACTCCCGCGGGGACAGGAGGATTTTGTGGGGGCTCGTGTCACTGTGAGGATATTGTAGTAGTACCAGCTGCACTACTTGCGACTACTACGGTATGGACGTCTGGGGCCAAGGG
bcr_clone_717	ACAGGAGACCCCACCCAGCAGCCCAGCCCCCACCCAGGAGGCCCCAGAGCTCCGGGCGCCTGGGTGGATTCTGAACAGCCCCGAGTCCCGGTGGGTATAGTGGGAGCTACTGAGGTACTGGGGCCAGGGA
bcr_clone_718	CATGACTACTGACACGCCCACGAGCACAGCCTTCATGGAGCTGAGGAATCTGACATCTGACGACACGGCCATATATTTCTGTGCGAGGCCTAAAAGTGGGACCTACGTCTATGACTATTGGGGCCAGGGA
bcr_clone_719	TAAAGGGCCGATTTTCCATCCCCAGAGACAAATGAACAGCCTGAGAGGCGAGGACACGGTTATAAATTAGTGTGGGGGAGACTGAGTACAGTATTCGTCTCGCAAATGGTTCGACCCCTGGGGCCAGGCA
bcr_clone_720	CAAGGCAGACAAGACCGAGGGGCACTGACCCCAGCAGGGGAATGCTCCCAAACAGACGAGGAGGTTTCTGAAGCTGTCTCTATCACAGTGGGGTATAGCAGTGGCTGCTACCTCGCCCTGGGGCCCGGGA
bcr_clone_721	CAGCCAAGTCCAAGAGGCGCGCTGAGCCCAGCAAGGGAAGGCCCCCAAACAAACCAGGAGGTTTCTGAAGCTGTCTGTGTCACAGTCGGGTCAGTACTACTACTACGGTATGGACGTCTGGGGCCAAGGG
bcr_clone_722	TGCCAAGAACTCACTTTATCTGCAAATGAACAGCCTGAGAGCCGAGGACACGGCTGTGTATTACTGTGCGAGAGATCAGGGTACCAACAGTTGGTACCCTAGGTCAGGTATGGACGTCTGGGGCCAAGGG
bcr_clone_723	AGTCACCTTATCAGTAGACACGTCCAAGAACCAGTTCTCCCTGAAGCTGGGCTCTGTGACCGCCGCAGACACGGCCGTGTATTTCTGTGCGAGGGGTAGAGATGGCTCCTTTGACTTTTGGGGCCAGGGA
bcr_clone_724	CACAGTCTCAGCAGGAGAGCCAGCCAGAGCCAGCAAGATGGGGCTCAGTGACACCCGCAGGGACAGGAGGATTTTGTGGGGGCTCGTGTCACTGTGAGCAGGGGGCGGTATGGACGTCTGGGGCCAAGGG
bcr_clone_725	TTCCAGGAACACTCTGAATCTTCGAATGAATAGCCTGCGACCCGAGGACTCGGCTGTCTATTACTGTGCGCGACTGGGTTACTATGACGACACTTGGGGAGATAAGTATTTTGACTCCTGGGGCCAGGGA
[truncated: 158,135 more rows]

## Sheet: patient_3_hpv_pos
sequence	bcr_sequence
[truncated: 2,229 more rows]

## Sheet: patient_4_hpv_neg
sequence	bcr_sequence
[truncated: 9,258 more rows]

## Sheet: patient_5_hpv_pos
sequence	bcr_sequence
[truncated: 51,114 more rows]

## Sheet: patient_6_hpv_pos
sequence	bcr_sequence
[truncated: 53,002 more rows]

## Sheet: patient_7_hpv_neg
sequence	bcr_sequence
[truncated: 142,518 more rows]

[truncated: 3 more sheets: patient_8_hpv_pos, patient_9_hpv_neg, patient_10_hpv_neg]
