# Supplementary material for: B cell signatures and tertiary lymphoid structures contribute to outcome in head and neck squamous cell carcinoma
Source: Nat Commun. 2021 Jun 7;12:3349. doi: 10.1038/s41467-021-23355-x (PMC8184766; doi:10.1038/s41467-021-23355-x)
Supplement: Supplementary file 7 — Source Data [file 41467_2021_23355_MOESM7_ESM.xlsx]

## Sheet: Figure 1h
Figure 1h
	patient_id	Progression free survival (0 = no progress, 1 = progression)	Progression free time (days)	B cell infiltration
B cell infiltration and survival	patient_1	0	27	1
	patient_2	1	2040	1
	patient_3	0	2267	1
	patient_4	1	2543	0
	patient_5	0	1758	1
	patient_6	1	1018	1
	patient_7	1	2666	1
	patient_8	0	1996	1
	patient_9	1	2355	0
	patient_10	1	1393	1
	patient_11	1	1236	0
	patient_12	0	2268	1
	patient_13	0	2102	1
	patient_14	0	2192	1
	patient_15	0	2343	1
	patient_16	0	389	1
	patient_17	0	188	0
	patient_18	0	1881	0
	patient_19	0	177	1
	patient_20	1	2475	0
	patient_21	0	584	1
	patient_22	0	728	1
	patient_23	1	1253	0
	patient_24	0	606	1
	patient_25	0	699	1
	patient_26	0	740	0
	patient_27	0	2270	1
	patient_28	1	1897	0
	patient_29	1	472	1
	patient_30	1	1768	0
	patient_31	1	251	1
	patient_32	0	604	1
	patient_33	1	2166	1
	patient_34	0	483	1
	patient_35	1	1645	1
	patient_36	0	466	1
	patient_37	0	2548	1
	patient_38	0	48	1
	patient_39	0	998	0
	patient_40	1	16	0
	patient_41	0	604	0
	patient_42	1	583	1
	patient_43	0	1624	1
	patient_44	1	1988	0
	patient_45	0	78	1
	patient_46	1	1454	1
	patient_47	1	1257	0
	patient_48	0	77	1
	patient_49	0	2391	0
	patient_50	0	2605	1
	patient_51	0	2299	1
	patient_52	0	1139	1
	patient_53	0	2671	1
	patient_54	0	2339	1
	patient_55	0	1840	1
	patient_56	0	1806	1
	patient_57	1	2510	0
	patient_58	0	2387	1
	patient_59	0	2244	1
	patient_60	0	2283	1
	patient_61	0	2233	1
	patient_62	0	2485	0
	patient_63	0	2125	0
	patient_64	0	1787	1
	patient_65	0	1599	1
	patient_66	0	1736	1
	patient_67	0	1764	1
	patient_68	0	1195	1
	patient_69	1	2102	1
	patient_70	0	2069	0
	patient_71	0	2440	1
	patient_72	0	2586	1
	patient_73	0	2680	1
	patient_74	0	46	1
	patient_75	0	532	1
	patient_76	0	2615	1
	patient_77	0	447	1
	patient_78	0	2702	1
	patient_79	0	367	1
	patient_80	0	2634	1
	patient_81	1	1195	0
	patient_82	0	2646	1
	patient_83	1	2475	1
	patient_84	0	430	1
	patient_85	0	434	1
	patient_86	0	2267	0
	patient_87	0	163	1
	patient_88	0	245	1
	patient_89	1	98	0
	patient_90	0	213	1
	patient_91	0	2440	1
	patient_92	1	1202	0
	patient_93	0	2285	1
	patient_94	1	715	1
	patient_95	0	2329	1
	patient_96	0	2361	0
	patient_97	0	114	1
	patient_98	1	322	1
	patient_99	0	2223	1
	patient_100	0	1991	0
	patient_101	0	1079	1
	patient_102	1	1271	0
	patient_103	1	1713	1
	patient_104	1	2107	1
	patient_105	0	2525	0
	patient_106	0	1817	1
	patient_107	0	1314	0
	patient_108	1	1709	0
	patient_109	0	2130	1
	patient_110	0	1935	1
	patient_111	0	2262	1
GC B cell infiltration and survival
	patient_id	Progression free survival	Progression free time (days)	GC infiltration
	patient_1	0	27	0
	patient_2	1	2040	0
	patient_3	0	2267	0
	patient_4	1	2543	0
	patient_5	0	1758	0
	patient_6	1	1018	0
	patient_7	1	2666	1
	patient_8	0	1996	0
	patient_9	1	2355	1
	patient_10	1	1393	0
	patient_11	1	1236	0
	patient_12	0	2268	0
	patient_13	0	2102	0
	patient_14	0	2192	0
	patient_15	0	2343	1
	patient_16	0	389	1
	patient_17	0	188	0
	patient_18	0	1881	1
	patient_19	0	177	0
	patient_20	1	2475	0
	patient_21	0	584	0
	patient_22	0	728	1
	patient_23	1	1253	0
	patient_24	0	606	0
	patient_25	0	699	0
	patient_26	0	740	0
	patient_27	0	2270	1
	patient_28	1	1897	0
	patient_29	1	472	1
	patient_30	1	1768	0
	patient_31	1	251	0
	patient_32	0	604	1
	patient_33	1	2166	0
	patient_34	0	483	0
	patient_35	1	1645	0
	patient_36	0	466	1
	patient_37	0	2548	1
	patient_38	0	48	1
	patient_39	0	998	0
	patient_40	1	16	0
	patient_41	0	604	0
	patient_42	1	583	0
	patient_43	0	1624	1
	patient_44	1	1988	0
	patient_45	0	78	1
	patient_46	1	1454	0
	patient_47	1	1257	1
	patient_48	0	77	1
	patient_49	0	2391	0
	patient_50	0	2605	1
	patient_51	0	2299	0
	patient_52	0	1139	0
	patient_53	0	2671	0
	patient_54	0	2339	1
	patient_55	0	1840	0
	patient_56	0	1806	0
	patient_57	1	2510	0
	patient_58	0	2387	1
	patient_59	0	2244	1
	patient_60	0	2283	1
	patient_61	0	2233	0
	patient_62	0	2485	0
	patient_63	0	2125	0
	patient_64	0	1787	0
	patient_65	0	1599	1
	patient_66	0	1736	0
	patient_67	0	1764	0
	patient_68	0	1195	1
	patient_69	1	2102	0
	patient_70	0	2069	0
	patient_71	0	2440	1
	patient_72	0	2586	1
	patient_73	0	2680	0
	patient_74	0	46	0
	patient_75	0	532	0
	patient_76	0	2615	1
	patient_77	0	447	1
	patient_78	0	2702	1
	patient_79	0	367	0
	patient_80	0	2634	0
	patient_81	1	1195	0
	patient_82	0	2646	0
	patient_83	1	2475	1
	patient_84	0	430	0
	patient_85	0	434	0
	patient_86	0	2267	1
	patient_87	0	163	0
	patient_88	0	245	1
	patient_89	1	98	0
	patient_90	0	213	0
	patient_91	0	2440	0
	patient_92	1	1202	1
	patient_93	0	2285	0
	patient_94	1	715	1
	patient_95	0	2329	0
	patient_96	0	2361	1
	patient_97	0	114	0
	patient_98	1	322	0
	patient_99	0	2223	1
	patient_100	0	1991	0
	patient_101	0	1079	1
	patient_102	1	1271	1
	patient_103	1	1713	0
	patient_104	1	2107	0
	patient_105	0	2525	1
	patient_106	0	1817	0
	patient_107	0	1314	0
	patient_108	1	1709	0
	patient_109	0	2130	0
	patient_110	0	1935	1
	patient_111	0	2262	1
Plasma cell infiltration and survival
	patient_id	Progression free survival	Progression free time (days)	Plasma cell infiltration
	patient_1	0	27	1
	patient_2	1	2040	1
	patient_3	0	2267	1
	patient_4	1	2543	1
	patient_5	0	1758	1
	patient_6	1	1018	1
	patient_7	1	2666	1
	patient_8	0	1996	0
	patient_9	1	2355	1
	patient_10	1	1393	1
	patient_11	1	1236	1
	patient_12	0	2268	0
	patient_13	0	2102	1
	patient_14	0	2192	1
	patient_15	0	2343	0
	patient_16	0	389	1
	patient_17	0	188	1
	patient_18	0	1881	0
	patient_19	0	177	1
	patient_20	1	2475	1
	patient_21	0	584	1
	patient_22	0	728	0
	patient_23	1	1253	1
	patient_24	0	606	1
	patient_25	0	699	1
	patient_26	0	740	1
	patient_27	0	2270	1
	patient_28	1	1897	1
	patient_29	1	472	1
	patient_30	1	1768	1
	patient_31	1	251	1
	patient_32	0	604	1
	patient_33	1	2166	0
	patient_34	0	483	0
	patient_35	1	1645	0
	patient_36	0	466	1
	patient_37	0	2548	1
	patient_38	0	48	0
	patient_39	0	998	1
	patient_40	1	16	1
	patient_41	0	604	0
	patient_42	1	583	1
	patient_43	0	1624	1
	patient_44	1	1988	0
	patient_45	0	78	1
	patient_46	1	1454	1
	patient_47	1	1257	1
	patient_48	0	77	1
	patient_49	0	2391	0
	patient_50	0	2605	1
	patient_51	0	2299	1
	patient_52	0	1139	1
	patient_53	0	2671	0
	patient_54	0	2339	1
	patient_55	0	1840	0
	patient_56	0	1806	0
	patient_57	1	2510	1
	patient_58	0	2387	0
	patient_59	0	2244	1
	patient_60	0	2283	0
	patient_61	0	2233	1
	patient_62	0	2485	1
	patient_63	0	2125	1
	patient_64	0	1787	0
	patient_65	0	1599	1
	patient_66	0	1736	0
	patient_67	0	1764	1
	patient_68	0	1195	1
	patient_69	1	2102	1
	patient_70	0	2069	1
	patient_71	0	2440	0
	patient_72	0	2586	1
	patient_73	0	2680	0
	patient_74	0	46	0
	patient_75	0	532	1
	patient_76	0	2615	1
	patient_77	0	447	1
	patient_78	0	2702	1
	patient_79	0	367	1
	patient_80	0	2634	1
	patient_81	1	1195	1
	patient_82	0	2646	1
	patient_83	1	2475	1
	patient_84	0	430	1
	patient_85	0	434	1
	patient_86	0	2267	1
	patient_87	0	163	0
	patient_88	0	245	0
	patient_89	1	98	1
	patient_90	0	213	1
	patient_91	0	2440	0
	patient_92	1	1202	1
	patient_93	0	2285	1
	patient_94	1	715	1
	patient_95	0	2329	1
	patient_96	0	2361	1
	patient_97	0	114	0
	patient_98	1	322	0
	patient_99	0	2223	1
	patient_100	0	1991	0
	patient_101	0	1079	1
	patient_102	1	1271	0
	patient_103	1	1713	1
	patient_104	1	2107	1
	patient_105	0	2525	1
	patient_106	0	1817	0
	patient_107	0	1314	1
	patient_108	1	1709	1
	patient_109	0	2130	1
	patient_110	0	1935	1
	patient_111	0	2262	1

## Sheet: Figure 2a
Figure 2a
	Non-inflamed tonsil	inflamed tonsil	HPV+ HNSCC	HPV- HNSCC
GC B cell frequency	23.2	15.1	10.5	0.36
	8.24	25	4.57	7.24
	8.16	14.5	5.41	0.54
	3.71	15.8	0.69	5.4
	10.7	27.6	17.16	0.32
	14.9	17.1	7.89	8.4
	28	14.9	17.1	7.3
	9.94	18.1	10	5.3
	18.1	7.14	10.1	0
		21.2
		7.29
		9.57
		11.6
		29.8
		10.1
		12.8
		8
	Non-inflamed tonsil	inflamed tonsil	HPV+ HNSCC	HPV- HNSCC
Plasma cell frequency	15.5	15.6	14.7	20.2
	10.3	13.9	8.26	15.2
	14	19.9	7.98	14.1
	10.8	16	6.52	5.22
		6.42	0.063	13.2
		9.89	0.16	6
		8.49	14.1	0.62
		27.2	6.3	2.98
		45.6	20	7.76
		32.1		28.7
				1.6

## Sheet: Figure 2b
Figure 2b
	non-inflamed tonsil	inflamed tonsil	HPV+ HNSCC	HPV- HNSCC
Naïve B cell frequency	38	7.38	24.8	12.1
	53.1	3.91	58.6	11.6
	58.2	3.94	51.2	20.6
	37	10	9.15	19.2
	53.4	4.07	3.59	50.3
	4.05	21	36.1	22.9
	2.33	29.7	27.6	19.9
	5.92	59.8	59.7	8.19
	23.2	42.6	1.57	9.78
		50.5	5.81	26.1
		44.1	8.53	4.17
		58.2	1.8	2.04
		46.8		35.9
		5.84
		2.97
		13.4
	non-inflamed tonsil	inflamed tonsil	HPV+ HNSCC	HPV- HNSCC
Activated B cell frequency	3.27	40.4	0.87	0.23
	1.57	29.1	1.78	0.84
	3.17	63.6	0.87	0.36
	0.89	40.4	2.29	23.8
	2.04	44	19.2	0.8
	24.7	31.8	6.88	13
	34	17.4	4.6	13.1
	57.9	0.83
	30.2	3.72
		1.3
		1.45
		3.45
		2.93
		33.5
		44.9
		32.9
		32.9
	Non-inflamed tonsil	inflamed tonsil	HPV+ HNSCC	HPV- HNSCC
Memory B cell frequency	31.8	16.3	61	83.3
	34.6	15.3	32.5	79
	27.9	6.52	39.5	76.9
	56.3	14.9	81	22.5
	30.4	9.54	39.9	46.8
	21.8	21.2	38.7	44.7
	5.26	25.5	47.6	36.3
	17.7	30.5	78.2	56.9
	17	28.7	50	0
		38.5	18.6	22.3
		41.9	34.8	33.3
		23.2	67.6	55.1
		16.3		27.1
		15.6
		11.5
		21.8
	Non-inflamed tonsil	inflamed tonsil	HPV+ HNSCC	HPV- HNSCC
Antibody secreting cells	1.43	16.7	0.26	0
	0.21	22.2	0.13	0.24
	0.75	6.94	0.31	0
	0.27	15.1	0.23	3.32
	0.55	10.1	12.8	0
	26.1	0.63	3.47	0.38
	21.7	0.34	3.31	2.87
	6.13	0.13
	0.097	1.36
		0.43
		0.3
		0.71
		1.56
		24.3
		19.1
		14.1

## Sheet: Figure 2c
Figure 2c
	Tonsils	HPV+ HNSCC	HPV- HNSCC
Tfh frequency	59	47.6	2.96
	42.8	36.3	17.5
	32.9	10.5	4.33
	42	52.1	8.52
	57.9	6	22.8
	59.6	39.9	22.6
	48.2	28.8	10.3
	42.7		10.6
	48.3
	50.5
	61.1
	44.5
	32.8
	44.5
	44.8
	74.3
	Tonsils	HPV+ HNSCC	HPV- HNSCC
Tfh regulatory Frequency	9.58	6.85	6.74
	3.4	5.25	3.57
	0.72	2.4	0.19
	2.64	13.9	14.4
	6.93	2.36	1.89
	8.72	12.5	26.6
	2.08	17.5	44
	14.9		4.6
	2.98
	15.5
	1.98
	5.05
	5.33
	9.74
	13.9
	11.6
	Tonsils	HPV+ HNSCC	HPV- HNSCC
Th1 Frequency	21.4	2.06	2.87
	8.26	1.32	3.87
	51.8	83.4	40.5
	26.6	49.4	69.2
	31.5	70.8	53.5
	9.69	36.5	51.4
	9.37	14.1	50.9
	11.1		14.2
	16.9
	4.22
	52.8
	25.6
	47
	26.7
	38.9
	40.1
	Tonsils	HPV+ HNSCC	HPV- HNSCC
Treg frequency	3.87	4.92	44.7
	4.06	24.5	9.37
	1.87	8.46	37.2
	12.5	7.16	17.8
	5.73	27.8	12.8
	3.43	14.1	23.4
	1.66	19.9	27.4
	4.9		42.2
	3.37
	2.62
	3.42
	5.27
	13.4
	8.51
	11.3
	2.44
	Tonsils	HPV+ HNSCC	HPV- HNSCC
CD8 T cell frequency	3.55	7.23	23.8
	4.07	12.9	2.85
	4.87	14.1	6.99
	4.58	6.53	18.4
	6.17	16.6	6.27
	3.7	9.33	18.9
	5.6	17	2.8
	13.5
	10.6
	7.55
	5.87
	5.27
	12.7
	5.09
	4.43
	5.24

## Sheet: Figure 2e
Figure 2e	HPV+	HPV+	HPV-	HPV-
	In TLS	In Tumor	In TLS	In Tumor
B cell frequency	743	39	328	7
	1063	268	309	3
	370	14	137	2
	24	1	217	3
	566	11	869	4
	659	19	1075	10
	1024	16	220	3
	1315	11	151	3
	528	7	159	2
	1007	32	94	4
	488	25	525	3
	137	4	413	2
	1424	56	303	2
	0	0	100	7
	1307	12	69	2
	364	4	435	4
	110	6	252	3
	283	14	1367	17
	957	7	448	2
	3	2	125	2
	165	5	1606	4
	1184	29	177	2
	309	59	117	4
	433	12	145	4
	989	9	364	6

## Sheet: Figure 2f
	Figure 2f	HPV+	HPV+	HPV-	HPV-
		Tonsil	Tongue	Tonsil	Tongue
	TLS frequency by site	116	49	20	12
		23	2	9	12
		15	10	39	42
		60	3	20	12
		150	46	9	12
		200	24	39	42
		22	80	16	36
		14	0	16	12
		1	80	15	10
		26	5	8	20
			24	5	54
			5	7	62
			40	20	32
			189	32
			39	16
				10
				18
				12

## Sheet: Figure 2g
Figure 2g	HPV+	HPV+	HPV-	HPV-
	Tumor	Non-tumor	Tumor	Non-tumor
Total number of TLS	49	49	12	0
	116	27	12	1
	23	1	20	21
	2	0	9	1
	15	40	39	76
	10	2	16	98
	60	39	16	2
	150	38	15	19
	3	92	42	2
	200	29	36	1
	46	32	12	28
	24	28	8	177
	80	125	5	8
	0	0	10	12
	80	13	7	0
	22	0	20	21
	5	0	20	21
	24	10	32	6
	14	13	54	108
	1	40	16	0
	5	0	62	141
	40	4	10	12
	189	49	18	74
	39	68	12	50
	26	66	32	0

## Sheet: Figure 2h
Figure 2h	HPV+	HPV+	HPV-	HPV-
	TLS	Tumor size	TLS	Tumor size
TLS vs. tumor area	57	56.6	13	12.05
	208	187.4	36	67.5
	23	4.845	13	102.6
	2	4.639	18	37.33
	20	63.26	22	50.86
	14	58.9	12	68.07
	95	194.9	55	91.5
	165	148.2	22	27.57
	6	1.45	20	45.9
	275	375.3	18	62.4
	54	53.88	44	110.3
	29	14.24	36	91.9
	125	7.27	19	175.3
	0	3.72	12	52.6
	107	166.8	7	69.99
	25	19.44	13	74.4
	5	243.5	8	78.73
	25	66.4	35	157.5
	18	112.2	20	82.22
	1	14.9	90	7.714
	5	57.6	26	138.3
	59	114	17	55.2
	201	14.5	74	93.9
	35	138.2	13	22.61
	44	117.7	34	5.713

## Sheet: Figure 2i
Figure 2i	HPV+	HPV+	HPV-	HPV-
	CD20+ TLS	CD4+TLS	CD20+ TLS	CD4+TLS
CD20 TLS vs. CD4 TLS	49	49	12	50
	116	180	12	22
	23	25	20	29
	2	3	9	23
	15	20	39	40
	10	10	16	16
	60	60	16	16
	150	155	15	15
	3	2	42	45
	200	200	36	34
	46	46	12	14
	24	24	8	9
	80	75	5	6
	0	2	10	40
	80	85	7	21
	22	22	20	30
	5	10	20	34
	24	43	32	52
	14	120	54	26
	1	10	16	95
	5	15	62	150
	40	40	10	10
	189	190	18	18
	39	40	12	12
	26	30	32	35

## Sheet: Figure 2j
Figure 2j	HPV+	HPV-
	5	0.3
CXCR5+ cells (IHC)	0	0
	15	0
	0.5	0.7
	8	0.3
	10	0.7
	10	0.3
	15	0.3
	1	0.3
	0.7	0
	20	2
	0.3	0
	80	0.3
	0	0
	45	0
	46	0
	0.3	0
	0.5	0
	0.3	1.2
	0	0
	0.3	0.3
	35	0
	2	0.7
	25	0
	30	0

[truncated: 24 more sheets: Figure 3a, Figure 3b, Figure 3c, Figure 3d, Figure 3e, Figure 3f, Figure 4b, Figure 4c, Figure 4d, Figure 4e, Figure 4f, Figure 5h, Figure 6c, Figure 6d, Figure 6e, Figure 6f, Supplementary Figure 3, Supplementary Figure 4, Supplementary Figure 5a, Supplementary Figure 5b …]
